# Supplementary material for: BCS2.0: a capture sequencing platform for rapid differential diagnosis of bacterial infections and antimicrobial resistance
Source: Front Microbiol. 2026 Apr 20;17:1802485. doi: 10.3389/fmicb.2026.1802485 (PMC13136086; doi:10.3389/fmicb.2026.1802485)
Supplement: Supplementary file 2 [file Table_1.XLSX]

## Sheet: Metaphlan4
Table S1: Targets in BCS2.0 design
Metaphlan Targeted species
Abiotrophia defectiva
Achromobacter denitrificans
Achromobacter insolitus
Achromobacter xylosoxidans
Acidaminococcus fermentans
Acidaminococcus intestini
Acidovorax citrulli
Acinetobacter baumannii
Acinetobacter bereziniae
Acinetobacter calcoaceticus
Acinetobacter haemolyticus
Acinetobacter johnsonii
Acinetobacter junii
Acinetobacter lwoffii
Acinetobacter parvus
Acinetobacter pittii
Acinetobacter radioresistens
Acinetobacter schindleri
Acinetobacter seifertii
Acinetobacter soli
Acinetobacter ursingii
Actinobaculum massiliense
Actinomadura madurae
Actinomadura pelletieri
Actinomyces gerencseriae
Actinomyces graevenitzii
Actinomyces israelii
Actinomyces naeslundii
Actinomyces oris
Actinomyces radicidentis
Actinomyces urogenitalis
Aerococcus christensenii
Aerococcus sanguinicola
Aerococcus urinae
Aerococcus urinaeequi
Aerococcus urinaehominis
Aerococcus viridans
Aeromonas caviae
Aeromonas enteropelogenes
Aeromonas hydrophila
Aeromonas salmonicida
Aeromonas schubertii
Aeromonas veronii
Afipia felis
Aggregatibacter actinomycetemcomitans
Aggregatibacter aphrophilus
Aggregatibacter segnis
Agrobacterium tumefaciens
Alcaligenes faecalis
Alistipes finegoldii
Alistipes onderdonkii
Alistipes putredinis
Alistipes shahii
Alloiococcus otitis
Alloprevotella tannerae
Alloscardovia omnicolens
Anaerobiospirillum succiniciproducens
Anaerococcus octavius
Anaerococcus prevotii
Anaerococcus tetradius
Anaerococcus vaginalis
Anaeroglobus geminatus
Anaerostipes caccae
Anaplasma phagocytophilum
Arcanobacterium haemolyticum
Arcobacter butzleri
Arcobacter cryaerophilus
Arcobacter skirrowii
Arthrobacter scleromae
Arthrobacter woluwensis
Aureimonas altamirensis
Bacillus cereus
Bacillus circulans
Bacillus coagulans
Bacillus licheniformis
Bacillus paralicheniformis
Bacillus pumilus
Bacillus safensis
Bacillus subtilis
Bacillus thuringiensis
Bacteroides caccae
Bacteroides eggerthii
Bacteroides faecis
Bacteroides finegoldii
Bacteroides fragilis
Bacteroides nordii
Bacteroides ovatus
Bacteroides pyogenes
Bacteroides stercoris
Bacteroides thetaiotaomicron
Bacteroides uniformis
Bartonella alsatica
Bartonella bacilliformis
Bartonella birtlesii
Bartonella clarridgeiae
Bartonella doshiae
Bartonella elizabethae
Bartonella henselae
Bartonella quintana
Bartonella rochalimae
Bartonella schoenbuchensis
Bartonella vinsonii
Bergeyella zoohelcum
Bifidobacterium adolescentis
Bifidobacterium angulatum
Bifidobacterium animalis
Bifidobacterium bifidum
Bifidobacterium breve
Bifidobacterium dentium
Bifidobacterium longum
Bifidobacterium pseudocatenulatum
Bifidobacterium psychraerophilum
Bifidobacterium scardovii
Bilophila wadsworthia
Bordetella avium
Bordetella hinzii
Bordetella holmesii
Bordetella pertussis
Bordetella petrii
Bordetella trematum
Borrelia crocidurae
Borrelia duttonii
Borrelia hermsii
Borrelia hispanica
Borrelia miyamotoi
Borrelia parkeri
Borrelia persica
Borrelia recurrentis
Borrelia turicatae
Brachyspira aalborgi
Brachyspira pilosicoli
Brevibacillus brevis
Brevibacillus laterosporus
Brevibacillus parabrevis
Brevibacterium casei
Brevundimonas diminuta
Brevundimonas vesicularis
Brucella abortus
Brucella canis
Brucella inopinata
Brucella melitensis
Brucella suis
Budvicia aquatica
Bulleidia extructa
Burkholderia ambifaria
Burkholderia anthina
Burkholderia cenocepacia
Burkholderia cepacia
Burkholderia dolosa
Burkholderia gladioli
Burkholderia glumae
Burkholderia mallei
Burkholderia multivorans
Burkholderia oklahomensis
Burkholderia pseudomallei
Burkholderia pyrrocinia
Burkholderia stabilis
Burkholderia thailandensis
Burkholderia vietnamiensis
Burkholderiales bacterium
Burkholderiales bacterium 8X
Burkholderiales bacterium C2
Burkholderiales bacterium GJ E10
Burkholderiales bacterium JOSHI 001
Burkholderiales bacterium LSUCC0115
Buttiauxella agrestis
Buttiauxella gaviniae
Butyrivibrio fibrisolvens
Campylobacter coli
Campylobacter concisus
Campylobacter curvus
Campylobacter fetus
Campylobacter gracilis
Campylobacter hominis
Campylobacter hyointestinalis
Campylobacter jejuni
Campylobacter lari
Campylobacter mucosalis
Campylobacter rectus
Campylobacter showae
Campylobacter sputorum
Campylobacter upsaliensis
Campylobacter ureolyticus
Capnocytophaga canimorsus
Capnocytophaga cynodegmi
Capnocytophaga gingivalis
Capnocytophaga granulosa
Capnocytophaga ochracea
Capnocytophaga sputigena
Cardiobacterium hominis
Cardiobacterium valvarum
Catabacter hongkongensis
Catonella morbi
Cedecea davisae
Cedecea lapagei
Cedecea neteri
Cellulomonas flavigena
Cellulomonas hominis
Cellulosimicrobium cellulans
Cellulosimicrobium funkei
Centipeda periodontii
Chlamydia pneumoniae
Chlamydia psittaci
Chlamydia trachomatis
Chromobacterium haemolyticum
Chromobacterium violaceum
Chryseobacterium gleum
Chryseobacterium indologenes
Citrobacter amalonaticus
Citrobacter farmeri
Citrobacter freundii
Citrobacter koseri
Citrobacter murliniae
Citrobacter rodentium
Citrobacter sedlakii
Citrobacter werkmanii
Clostridium argentinense
Clostridium baratii
Clostridium beijerinckii
Clostridium botulinum
Clostridium butyricum
Clostridium cadaveris
Clostridium carnis
Clostridium celatum
Clostridium cochlearium
Clostridium cocleatum
Clostridium fallax
Clostridium haemolyticum
Clostridium hylemonae
Clostridium innocuum
Clostridium leptum
Clostridium neonatale
Clostridium novyi
Clostridium paraputrificum
Clostridium perfringens
Clostridium septicum
Clostridium spiroforme
Clostridium sporogenes
Clostridium symbiosum
Clostridium tertium
Clostridium tetani
Clostridium ventriculi
Collinsella aerofaciens
Comamonas kerstersii
Comamonas terrigena
Comamonas testosteroni
Corynebacterium accolens
Corynebacterium afermentans
Corynebacterium amycolatum
Corynebacterium aurimucosum
Corynebacterium bovis
Corynebacterium coyleae
Corynebacterium diphtheriae
Corynebacterium durum
Corynebacterium falsenii
Corynebacterium freneyi
Corynebacterium glucuronolyticum
Corynebacterium imitans
Corynebacterium jeikeium
Corynebacterium kroppenstedtii
Corynebacterium kutscheri
Corynebacterium macginleyi
Corynebacterium matruchotii
Corynebacterium minutissimum
Corynebacterium mucifaciens
Corynebacterium mycetoides
Corynebacterium pilosum
Corynebacterium propinquum
Corynebacterium pseudodiphtheriticum
Corynebacterium pseudotuberculosis
Corynebacterium renale
Corynebacterium resistens
Corynebacterium riegelii
Corynebacterium sanguinis
Corynebacterium simulans
Corynebacterium stationis
Corynebacterium striatum
Corynebacterium ulcerans
Corynebacterium urealyticum
Corynebacterium ureicelerivorans
Corynebacterium xerosis
Coxiella burnetii
Cronobacter condimenti
Cronobacter dublinensis
Cronobacter malonaticus
Cronobacter sakazakii
Cronobacter turicensis
Cronobacter universalis
Cryptobacterium curtum
Cupriavidus gilardii
Cupriavidus metallidurans
Cupriavidus pauculus
Cupriavidus taiwanensis
Delftia acidovorans
Dermabacter hominis
Dermacoccus abyssi
Dermatophilus congolensis
Desulfomicrobium orale
Desulfovibrio desulfuricans
Desulfovibrio fairfieldensis
Desulfovibrio vulgaris
Dialister invisus
Dialister micraerophilus
Dialister pneumosintes
Dichelobacter nodosus
Dietzia maris
Dolosigranulum pigrum
Dysgonomonas capnocytophagoides
Dysgonomonas gadei
Dysgonomonas mossii
Edwardsiella hoshinae
Edwardsiella ictaluri
Edwardsiella tarda
Eggerthella lenta
Eggerthella sinensis
Ehrlichia canis
Ehrlichia chaffeensis
Ehrlichia muris
Eikenella corrodens
Elizabethkingia anophelis
Elizabethkingia meningoseptica
Elizabethkingia miricola
Empedobacter brevis
Empedobacter falsenii
Enterobacter cloacae
Enterobacter hormaechei
Enterobacter kobei
Enterobacter mori
Enterococcus avium
Enterococcus casseliflavus
Enterococcus cecorum
Enterococcus columbae
Enterococcus dispar
Enterococcus durans
Enterococcus faecalis
Enterococcus faecium
Enterococcus gallinarum
Enterococcus gilvus
Enterococcus hirae
Enterococcus italicus
Enterococcus malodoratus
Enterococcus mundtii
Enterococcus pallens
Enterococcus raffinosus
Enterococcus saccharolyticus
Enterococcus sulfureus
Enterococcus thailandicus
Erwinia billingiae
Erysipelatoclostridium ramosum
Erysipelothrix rhusiopathiae
Escherichia coli
Eubacterium brachy
Eubacterium infirmum
Eubacterium limosum
Eubacterium minutum
Eubacterium nodatum
Eubacterium rectale
Eubacterium saphenum
Eubacterium sulci
Eubacterium ventriosum
Eubacterium yurii
Ewingella americana
Exiguobacterium acetylicum
Exiguobacterium aurantiacum
Facklamia hominis
Filifactor alocis
Finegoldia magna
Francisella hispaniensis
Francisella philomiragia
Francisella tularensis
Franconibacter helveticus
Fusobacterium gonidiaformans
Fusobacterium mortiferum
Fusobacterium naviforme
Fusobacterium necrogenes
Fusobacterium necrophorum
Fusobacterium nucleatum
Fusobacterium russii
Fusobacterium ulcerans
Fusobacterium varium
Gardnerella vaginalis
Gemella bergeri
Gemella haemolysans
Gemella morbillorum
Gemella sanguinis
Globicatella sanguinis
Gordonia araii
Gordonia bronchialis
Gordonia polyisoprenivorans
Gordonia rubripertincta
Gordonia terrae
Gordonibacter pamelaeae
Granulibacter bethesdensis
Granulicatella adiacens
Granulicatella elegans
Grimontia hollisae
Haemophilus ducreyi
Haemophilus haemolyticus
Haemophilus influenzae
Haemophilus parahaemolyticus
Haemophilus parainfluenzae
Haemophilus paraphrohaemolyticus
Haemophilus pittmaniae
Hafnia alvei
Hafnia paralvei
Helcococcus kunzii
Helicobacter bilis
Helicobacter canadensis
Helicobacter canis
Helicobacter cinaedi
Helicobacter felis
Helicobacter fennelliae
Helicobacter heilmannii
Helicobacter magdeburgensis
Helicobacter pullorum
Helicobacter pylori
Helicobacter winghamensis
Holdemania filiformis
Ignatzschineria larvae
Ignavigranum ruoffiae
Inquilinus limosus
Isoptericola variabilis
Janibacter melonis
Jonesia denitrificans
Kerstersia gyiorum
Kingella denitrificans
Kingella kingae
Kingella oralis
Klebsiella michiganensis
Klebsiella oxytoca
Klebsiella pneumoniae
Kluyvera ascorbata
Kluyvera cryocrescens
Kluyvera intermedia
Kocuria palustris
Kocuria rhizophila
Kocuria rosea
Kocuria varians
Kurthia gibsonii
Kytococcus schroeteri
Kytococcus sedentarius
Lactobacillus acidophilus
Lactobacillus coleohominis
Lactobacillus crispatus
Lactobacillus gasseri
Lactobacillus iners
Lactobacillus jensenii
Lactobacillus pontis
Lactobacillus vaginalis
Lactococcus garvieae
Lactococcus lactis
Laribacter hongkongensis
Latilactobacillus sakei
Lautropia mirabilis
Lawsonella clevelandensis
Lawsonia intracellularis
Leclercia adecarboxylata
Legionella anisa
Legionella birminghamensis
Legionella cincinnatiensis
Legionella drancourtii
Legionella erythra
Legionella feeleii
Legionella hackeliae
Legionella jamestowniensis
Legionella jordanis
Legionella londiniensis
Legionella longbeachae
Legionella maceachernii
Legionella oakridgensis
Legionella parisiensis
Legionella pneumophila
Legionella quinlivanii
Legionella rubrilucens
Legionella sainthelensi
Legionella tucsonensis
Legionella wadsworthii
Legionella waltersii
Leifsonia aquatica
Leifsonia xyli
Leminorella grimontii
Leptospira alstonii
Leptospira biflexa
Leptospira borgpetersenii
Leptospira broomii
Leptospira fainei
Leptospira inadai
Leptospira interrogans
Leptospira kmetyi
Leptospira licerasiae
Leptospira meyeri
Leptospira santarosai
Leptospira terpstrae
Leptospira weilii
Leptospira yanagawae
Leptotrichia buccalis
Leptotrichia shahii
Leptotrichia trevisanii
Leptotrichia wadei
Leuconostoc carnosum
Leuconostoc citreum
Leuconostoc lactis
Leuconostoc mesenteroides
Leuconostoc pseudomesenteroides
Levilactobacillus brevis
Ligilactobacillus salivarius
Limosilactobacillus fermentum
Listeria grayi
Listeria innocua
Listeria ivanovii
Listeria monocytogenes
Listeria seeligeri
Listeria welshimeri
Lysinibacillus sphaericus
Mannheimia haemolytica
Massilia timonae
Megasphaera elsdenii
Megasphaera micronuciformis
Methylobacterium mesophilicum
Microbacterium arborescens
Microbacterium foliorum
Microbacterium maritypicum
Microbacterium oxydans
Microbacterium paraoxydans
Microbacterium resistens
Microbacterium testaceum
Micrococcus luteus
Micrococcus luteus ATCC 49442
Micrococcus lylae
Mitsuokella multacida
Mobiluncus curtisii
Mobiluncus mulieris
Moellerella wisconsensis
Mogibacterium timidum
Moraxella atlantae
Moraxella catarrhalis
Moraxella lacunata
Moraxella nonliquefaciens
Moraxella osloensis
Morganella morganii
Mycobacterium asiaticum
Mycobacterium avium
Mycobacterium bohemicum
Mycobacterium branderi
Mycobacterium celatum
Mycobacterium colombiense
Mycobacterium florentinum
Mycobacterium gastri
Mycobacterium genavense
Mycobacterium gordonae
Mycobacterium grossiae
Mycobacterium haemophilum
Mycobacterium heckeshornense
Mycobacterium interjectum
Mycobacterium intermedium
Mycobacterium intracellulare
Mycobacterium kansasii
Mycobacterium kyorinense
Mycobacterium lentiflavum
Mycobacterium leprae
Mycobacterium lepromatosis
Mycobacterium malmoense
Mycobacterium marinum
Mycobacterium nebraskense
Mycobacterium palustre
Mycobacterium paraffinicum
Mycobacterium parascrofulaceum
Mycobacterium scrofulaceum
Mycobacterium sherrisii
Mycobacterium shigaense
Mycobacterium shimoidei
Mycobacterium simiae
Mycobacterium szulgai
Mycobacterium triplex
Mycobacterium tuberculosis
Mycobacterium ulcerans
Mycobacterium xenopi
Mycolicibacterium aurum
Mycolicibacterium chlorophenolicum
Mycolicibacterium hassiacum
Mycolicibacterium vaccae
Mycolicibacterium wolinskyi
Mycoplasma amphoriforme
Mycoplasma capricolum
Mycoplasma fermentans
Mycoplasma genitalium
Mycoplasma hominis
Mycoplasma hyopneumoniae
Mycoplasma orale
Mycoplasma penetrans
Mycoplasma pirum
Mycoplasma pneumoniae
Mycoplasma primatum
Mycoplasma salivarium
Myroides marinus
Myroides odoratus
Neisseria bacilliformis
Neisseria canis
Neisseria cinerea
Neisseria elongata
Neisseria gonorrhoeae
Neisseria meningitidis
Neisseria polysaccharea
Neisseria sicca
Neisseria subflava
Neisseria wadsworthii
Neisseria weaveri
Neisseria zoodegmatis
Neorickettsia helminthoeca
Neorickettsia sennetsu
Nocardia abscessus
Nocardia alba
Nocardia araoensis
Nocardia arthritidis
Nocardia asiatica
Nocardia asteroides
Nocardia beijingensis
Nocardia brasiliensis
Nocardia carnea
Nocardia concava
Nocardia coubleae
Nocardia crassostreae
Nocardia cyriacigeorgica
Nocardia exalbida
Nocardia farcinica
Nocardia flavorosea
Nocardia gamkensis
Nocardia jiangxiensis
Nocardia mexicana
Nocardia niigatensis
Nocardia nova
Nocardia otitidiscaviarum
Nocardia paucivorans
Nocardia pneumoniae
Nocardia pseudobrasiliensis
Nocardia puris
Nocardia rhamnosiphila
Nocardia salmonicida
Nocardia seriolae
Nocardia takedensis
Nocardia tenerifensis
Nocardia terpenica
Nocardia thailandica
Nocardia transvalensis
Nocardia uniformis
Nocardia vaccinii
Nocardia veterana
Nocardia vinacea
Nocardia vulneris
Nocardia xishanensis
Nocardia yamanashiensis
Nocardiopsis dassonvillei
Ochrobactrum anthropi
Odoribacter splanchnicus
Oerskovia turbata
Oligella ureolytica
Oligella urethralis
Olsenella uli
Orientia tsutsugamushi
Oscillibacter ruminantium
Paenalcaligenes hominis
Paenibacillus alvei
Paenibacillus macerans
Paenibacillus mucilaginosus
Paenibacillus polymyxa
Paenibacillus popilliae
Paeniclostridium sordellii
Pandoraea apista
Pandoraea pulmonicola
Pannonibacter phragmitetus
Pantoea agglomerans
Pantoea ananatis
Pantoea dispersa
Parabacteroides distasonis
Parabacteroides faecis
Parabacteroides goldsteinii
Parabacteroides gordonii
Parabacteroides johnsonii
Parabacteroides massiliensis
Parabacteroides merdae
Paraburkholderia fungorum
Parachlamydia acanthamoebae
Paraclostridium bifermentans
Paracoccus sanguinis
Paracoccus yeei
Paraeggerthella hongkongensis
Parascardovia denticolens
Parvimonas micra
Pasteurella aerogenes
Pasteurella bettyae
Pasteurella canis
Pasteurella dagmatis
Pasteurella multocida
Pediococcus acidilactici
Pediococcus pentosaceus
Pelobacter propionicus
Peptococcus niger
Peptoniphilus asaccharolyticus
Peptoniphilus coxii
Peptoniphilus harei
Peptoniphilus indolicus
Peptoniphilus lacrimalis
Peptoniphilus rhinitidis
Peptostreptococcus anaerobius
Peptostreptococcus canis
Peptostreptococcus stomatis
Photobacterium damselae
Photorhabdus asymbiotica
Plesiomonas shigelloides
Pluralibacter gergoviae
Porphyromonas asaccharolytica
Porphyromonas catoniae
Porphyromonas endodontalis
Porphyromonas gingivalis
Porphyromonas somerae
Porphyromonas uenonis
Prevotella bergensis
Prevotella bivia
Prevotella buccae
Prevotella buccalis
Prevotella corporis
Prevotella dentalis
Prevotella denticola
Prevotella disiens
Prevotella intermedia
Prevotella loescheii
Prevotella melaninogenica
Prevotella multiformis
Prevotella multisaccharivorax
Prevotella nigrescens
Prevotella oralis
Prevotella oris
Prevotella timonensis
Propionibacterium acidifaciens
Propionimicrobium lymphophilum
Proteus mirabilis
Proteus penneri
Proteus vulgaris
Providencia alcalifaciens
Providencia rettgeri
Providencia rustigianii
Providencia stuartii
Pseudomonas aeruginosa
Pseudomonas alcaligenes
Pseudomonas cannabina
Pseudomonas citronellolis
Pseudomonas fluorescens
Pseudomonas fulva
Pseudomonas luteola
Pseudomonas mendocina
Pseudomonas monteilii
Pseudomonas mosselii
Pseudomonas oryzihabitans
Pseudomonas otitidis
Pseudomonas poae
Pseudomonas protegens
Pseudomonas putida
Pseudomonas stutzeri
Pseudomonas veronii
Pseudopropionibacterium propionicum
Pseudoramibacter alactolyticus
Psychrobacter cryohalolentis
Psychrobacter immobilis
Psychrobacter phenylpyruvicus
Rahnella aquatilis
Ralstonia insidiosa
Ralstonia mannitolilytica
Ralstonia pickettii
Ralstonia solanacearum
Raoultella ornithinolytica
Raoultella planticola
Raoultella terrigena
Rhodococcus erythropolis
Rhodococcus fascians
Rhodococcus rhodochrous
Rickettsia rickettsii
Riemerella anatipestifer
Robinsoniella peoriensis
Roseobacter denitrificans
Roseomonas cervicalis
Roseomonas gilardii
Roseomonas mucosa
Rothia aeria
Rothia dentocariosa
Rothia mucilaginosa
Ruminococcus flavefaciens
Salmonella bongori
Salmonella enterica
Scardovia inopinata
Scardovia wiggsiae
Selenomonas artemidis
Selenomonas infelix
Selenomonas noxia
Selenomonas sputigena
Serratia ficaria
Serratia fonticola
Serratia grimesii
Serratia liquefaciens
Serratia marcescens
Serratia odorifera
Serratia plymuthica
Serratia proteamaculans
Serratia quinivorans
Serratia rubidaea
Serratia ureilytica
Shewanella algae
Shewanella putrefaciens
Shigella boydii
Shigella dysenteriae
Shimwellia blattae
Simkania negevensis
Slackia exigua
Sneathia sanguinegens
Sphingobacterium multivorum
Sphingobacterium spiritivorum
Sphingobium yanoikuyae
Sphingomonas paucimobilis
Staphylococcus agnetis
Staphylococcus argenteus
Staphylococcus arlettae
Staphylococcus aureus
Staphylococcus auricularis
Staphylococcus capitis
Staphylococcus caprae
Staphylococcus carnosus
Staphylococcus chromogenes
Staphylococcus cohnii
Staphylococcus condimenti
Staphylococcus delphini
Staphylococcus epidermidis
Staphylococcus equorum
Staphylococcus gallinarum
Staphylococcus haemolyticus
Staphylococcus hominis
Staphylococcus hyicus
Staphylococcus intermedius
Staphylococcus lugdunensis
Staphylococcus massiliensis
Staphylococcus pasteuri
Staphylococcus pettenkoferi
Staphylococcus pseudintermedius
Staphylococcus saccharolyticus
Staphylococcus saprophyticus
Staphylococcus schleiferi
Staphylococcus simiae
Staphylococcus simulans
Staphylococcus succinus
Staphylococcus warneri
Staphylococcus xylosus
Stenotrophomonas acidaminiphila
Stenotrophomonas maltophilia
Streptobacillus moniliformis
Streptococcus acidominimus
Streptococcus agalactiae
Streptococcus anginosus
Streptococcus canis
Streptococcus constellatus
Streptococcus criceti
Streptococcus cristatus
Streptococcus dysgalactiae
Streptococcus equi
Streptococcus equinus
Streptococcus ferus
Streptococcus gallolyticus
Streptococcus gordonii
Streptococcus infantarius
Streptococcus infantis
Streptococcus iniae
Streptococcus intermedius
Streptococcus lutetiensis
Streptococcus macacae
Streptococcus macedonicus
Streptococcus massiliensis
Streptococcus mitis
Streptococcus mutans
Streptococcus oralis
Streptococcus parasanguinis
Streptococcus pasteurianus
Streptococcus peroris
Streptococcus pneumoniae
Streptococcus porcinus
Streptococcus pseudoporcinus
Streptococcus pyogenes
Streptococcus ratti
Streptococcus salivarius
Streptococcus sanguinis
Streptococcus sinensis
Streptococcus sobrinus
Streptococcus suis
Streptococcus thermophilus
Streptococcus uberis
Streptomyces bikiniensis
Streptomyces cattleya
Streptomyces griseus
Streptomyces somaliensis
Succinivibrio dextrinosolvens
Sutterella wadsworthensis
Suttonella indologenes
Tannerella forsythia
Tatumella ptyseos
Taylorella asinigenitalis
Taylorella equigenitalis
Tissierella praeacuta
Treponema denticola
Treponema lecithinolyticum
Treponema maltophilum
Treponema medium
Treponema pallidum
Treponema pectinovorum
Treponema putidum
Treponema socranskii
Treponema vincentii
Tropheryma whipplei
Trueperella pyogenes
Tsukamurella paurometabola
Tsukamurella pulmonis
Tsukamurella tyrosinosolvens
Ureaplasma parvum
Ureaplasma urealyticum
Vagococcus fluvialis
Veillonella dispar
Veillonella parvula
Vibrio alginolyticus
Vibrio cholerae
Vibrio cincinnatiensis
Vibrio fluvialis
Vibrio furnissii
Vibrio harveyi
Vibrio metschnikovii
Vibrio mimicus
Vibrio navarrensis
Vibrio parahaemolyticus
Vibrio vulnificus
Waddlia chondrophila
Weeksella virosa
Weissella confusa
Weissella paramesenteroides
Weissella viridescens
Williamsia muralis
Wohlfahrtiimonas chitiniclastica
Wolbachia pipientis
Xanthomonas campestris
Yersinia bercovieri
Yersinia enterocolitica
Yersinia frederiksenii
Yersinia intermedia
Yersinia kristensenii
Yersinia pestis
Yersinia pseudotuberculosis
Yersinia ruckeri
Yokenella regensburgei

## Sheet: SILVA
16 Targets
Acinetobacter pittii
Acinetobacter radioresistens
Acinetobacter schindleri
Acinetobacter seifertii
Acinetobacter soli
Acinetobacter ursingii
Actinobacillus hominis
Actinobacillus suis
Actinobacillus ureae
Actinobaculum massiliense
Actinomadura madurae
Actinomadura pelletieri
Actinomyces cardiffensis
Actinomyces georgiae
Actinomyces gerencseriae
Actinomyces graevenitzii
Actinomyces hongkongensis
Actinomyces israelii
Actinomyces massiliensis
Actinomyces meyeri
Actinomyces naeslundii
Actinomyces neuii
Actinomyces neuii anitratus
Actinomyces neuii neuii
Actinomyces oris
Actinomyces radicidentis
Actinomyces radingae
Actinomyces timonensis
Actinomyces turicensis
Actinomyces urogenitalis
Actinomyces viscosus
Advenella incenata
Aerococcus christensenii
Aerococcus sanguinicola
Aerococcus urinae
Aerococcus urinaeequi
Aerococcus urinaehominis
Aerococcus viridans
Aeromonas bestiarum
Aeromonas caviae
Aeromonas enteropelogenes
Aeromonas hydrophila
Aeromonas salmonicida
Aeromonas schubertii
Aeromonas veronii
Afipia birgiae
Afipia broomeae
Afipia clevelandensis
Afipia felis
Aggregatibacter actinomycetemcomitans
Aggregatibacter aphrophilus
Aggregatibacter segnis
Agrobacterium tumefaciens
Alcaligenes faecalis
Alistipes finegoldii
Alistipes onderdonkii
Alistipes putredinis
Alistipes shahii
Alloiococcus otitis
Alloprevotella tannerae
Alloscardovia omnicolens
Alysiella crassa
Amycolatopsis palatopharyngis
Anaerobiospirillum succiniciproducens
Anaerococcus hydrogenalis
Anaerococcus lactolyticus
Anaerococcus octavius
Anaerococcus prevotii
Anaerococcus tetradius
Anaerococcus vaginalis
Anaeroglobus geminatus
Anaerostipes caccae
Anaplasma phagocytophilum
Arcanobacterium haemolyticum
Arcobacter butzleri
Arcobacter cryaerophilus
Arcobacter skirrowii
Arthrobacter oxydans
Arthrobacter scleromae
Arthrobacter woluwensis
Atopobium parvulum
Atopobium rimae
Atopobium vaginae
Aureimonas altamirensis
Bacillus anthracis
Bacillus cereus
Bacillus circulans
Bacillus coagulans
Bacillus glycinifermentans
Bacillus licheniformis
Bacillus megaterium
Bacillus mycoides
Bacillus paralicheniformis
Bacillus paucivorans
Bacillus pumilus
Bacillus safensis
Bacillus sphaericus
Bacillus subtilis
Bacillus thuringiensis
Bacteroides caccae
Bacteroides distasonis
Bacteroides eggerthii
Bacteroides faecis
Bacteroides finegoldii
Bacteroides fragilis
Bacteroides massiliensis
Bacteroides merdae
Bacteroides nordii
Bacteroides ovatus
Bacteroides pyogenes
Bacteroides stercoris
Bacteroides thetaiotaomicron
Bacteroides uniformis
Bacteroides vulgatus
Balneatrix alpica
Bartonella alsatica
Bartonella ancashensis
Bartonella bacilliformis
Bartonella birtlesii
Bartonella bovis
Bartonella clarridgeiae
Bartonella doshiae
Bartonella elizabethae
Bartonella grahamii
Bartonella henselae
Bartonella koehlerae
Bartonella quintana
Bartonella rattaustraliani
Bartonella rochalimae
Bartonella schoenbuchensis
Bartonella taylorii
Bartonella tribocorum
Bartonella vinsonii
Bartonella vinsonii subsp. vinsonii¬†
Bergeyella zoohelcum
Bifidobacterium adolescentis
Bifidobacterium angulatum
Bifidobacterium animalis
Bifidobacterium bifidum
Bifidobacterium breve
Bifidobacterium dentium
Bifidobacterium infantis
Bifidobacterium longum
Bifidobacterium pseudocatenulatum
Bifidobacterium psychraerophilum
Bifidobacterium scardovii
Bilophila wadsworthia
Bordetella avium
Bordetella bronchialis
Bordetella bronchiseptica
Bordetella flabilis
Bordetella hinzii
Bordetella holmesii
Bordetella parapertussis
Bordetella pertussis
Bordetella petrii
Bordetella trematum
Borrelia afzelii
Borrelia crocidurae
Borrelia duttonii
Borrelia garinii
Borrelia hermsii
Borrelia mayonii
Borrelia miyamotoi
Borrelia parkeri
Borrelia persica
Borrelia recurrentis
Borrelia sinica
Borrelia spielmanii
Borrelia turicatae
Borrelia valaisiana
Bosea massiliensis
Brachyspira aalborgi
Brachyspira pilosicoli
Brevibacillus brevis
Brevibacillus centrosporus
Brevibacillus laterosporus
Brevibacillus parabrevis
Brevibacterium casei
Brevundimonas diminuta
Brevundimonas vesicularis
Brucella abortus
Brucella canis
Brucella inopinata
Brucella melitensis
Brucella suis
Budvicia aquatica
Bulleidia extructa
Burkholderia ambifaria
Burkholderia anthina
Burkholderia cenocepacia
Burkholderia cepacia
Burkholderia dolosa
Burkholderia fungorum
Burkholderia gladioli
Burkholderia glumae
Burkholderia mallei
Burkholderia multivorans
Burkholderia oklahomensis
Burkholderia pseudomallei
Burkholderia pyrrocinia
Burkholderia stabilis
Burkholderia thailandensis
Burkholderia vietnamiensis
Burkholderiales bacterium
Burkholderiales bacterium 8X
Burkholderiales bacterium C2
Burkholderiales bacterium GJ E10
Burkholderiales bacterium JOSHI 001
Burkholderiales bacterium LSUCC0115
Buttiauxella agrestis
Buttiauxella brennerae
Buttiauxella ferragutiae
Buttiauxella gaviniae
Butyrivibrio fibrisolvens
Campylobacter coli
Campylobacter concisus
Campylobacter corcagiensis
Campylobacter cuniculorum
Campylobacter curvus
Campylobacter fetus
Campylobacter gracilis
Campylobacter hominis
Campylobacter hyointestinalis
Campylobacter iguaniorum
Campylobacter jejuni
Campylobacter jejuni doylei
Campylobacter jejuni jejuni
Campylobacter lari
Campylobacter mucosalis
Campylobacter rectus
Campylobacter showae
Campylobacter sputorum
Campylobacter upsaliensis
Campylobacter ureolyticus
Candidatus Bartonella
Capnocytophaga canimorsus
Capnocytophaga cynodegmi
Capnocytophaga gingivalis
Capnocytophaga granulosa
Capnocytophaga ochracea
Capnocytophaga sputigena
Cardiobacterium hominis
Cardiobacterium valvarum
Catabacter hongkongensis
Catonella morbi
Cedecea davisae
Cedecea lapagei
Cedecea neteri
Cellulomonas flavigena
Cellulomonas hominis
Cellulosimicrobium cellulans
Cellulosimicrobium funkei
Centipeda periodontii
Chlamydia pneumonia
Chlamydia pneumoniae
Chlamydia psittaci
Chlamydia trachomatis
Chromobacterium haemolyticum
Chromobacterium violaceum
Chryseobacterium
Chryseobacterium gleum
Chryseobacterium indologenes
Citrobacter amalonaticus
Citrobacter braakii
Citrobacter farmeri
Citrobacter freundii
Citrobacter koseri
Citrobacter murliniae
Citrobacter rodentium
Citrobacter sedlakii
Citrobacter werkmanii
Citrobacter youngae
Clostridium argentinense
Clostridium baratii
Clostridium beijerinckii
Clostridium bifermentans
Clostridium bolteae
Clostridium botulinum
Clostridium butyricum
Clostridium cadaveris
Clostridium carnis
Clostridium celatum
Clostridium cochlearium
Clostridium cocleatum
Clostridium difficile
Clostridium fallax
Clostridium ghonii
Clostridium haemolyticum
Clostridium hylemonae
Clostridium indolis
Clostridium innocuum
Clostridium leptum
Clostridium neonatale
Clostridium novyi
Clostridium paraputrificum
Clostridium perfringens
Clostridium piliforme
Clostridium ramosum
Clostridium septicum
Clostridium sordellii
Clostridium sphenoides
Clostridium spiroforme
Clostridium sporogenes
Clostridium subterminale
Clostridium symbiosum
Clostridium tertium
Clostridium tetani
Collinsella aerofaciens
Comamonas kerstersii
Comamonas terrigena
Comamonas testosteroni
Corynebacterium accolens
Corynebacterium afermentans
Corynebacterium amycolatum
Corynebacterium argentoratense
Corynebacterium aurimucosum
Corynebacterium auris
Corynebacterium bovis
Corynebacterium confusum
Corynebacterium coyleae
Corynebacterium diphtheriae
Corynebacterium durum
Corynebacterium falsenii
Corynebacterium freiburgense
Corynebacterium freneyi
Corynebacterium glucuronolyticum
Corynebacterium halotolerans
Corynebacterium imitans
Corynebacterium jeikeium
Corynebacterium kroppenstedtii
Corynebacterium kutscheri
Corynebacterium lipophiloflavum
Corynebacterium macginleyi
Corynebacterium massiliense
Corynebacterium matruchotii
Corynebacterium minutissimum
Corynebacterium mucifaciens
Corynebacterium mycetoides
Corynebacterium pilosum
Corynebacterium propinquum
Corynebacterium pseudodiphtheriticum
Corynebacterium pseudotuberculosis
Corynebacterium renale
Corynebacterium resistens
Corynebacterium riegelii
Corynebacterium simulans
Corynebacterium singulare
Corynebacterium stationis
Corynebacterium striatum
Corynebacterium sundsvallense
Corynebacterium thomssenii
Corynebacterium timonense
Corynebacterium tuberculostearicum
Corynebacterium tuscaniense
Corynebacterium ulcerans
Corynebacterium urealyticum
Corynebacterium ureicelerivorans
Corynebacterium vitaeruminis
Corynebacterium xerosis
Coxiella burnetii
Cronobacter condimenti
Cronobacter dublinensis
Cronobacter malonaticus
Cronobacter sakazakii
Cronobacter turicensis
Cronobacter universalis
Cryptobacterium curtum
Cupriavidus gilardii
Cupriavidus metallidurans
Cupriavidus pauculus
Cupriavidus taiwanensis
Delftia acidovorans
Dermabacter hominis
Dermacoccus abyssi
Dermacoccus nishinomiyaensis
Dermatophilus congolensis
Desulfomicrobium orale
Desulfovibrio desulfuricans
Desulfovibrio fairfieldensis
Desulfovibrio vulgaris
Dialister invisus
Dialister micraerophilus
Dialister pneumosintes
Dialister propionicifaciens
Dichelobacter nodosus
Dielma fastidiosa
Dietzia maris
Dolosicoccus paucivorans
Dolosigranulum pigrum
Dysgonomonas capnocytophagoides
Dysgonomonas gadei
Dysgonomonas hofstadii
Dysgonomonas mossii
Edwardsiella hoshinae
Edwardsiella ictaluri
Edwardsiella tarda
Eggerthella hongkongensis
Eggerthella lenta
Eggerthella sinensis
Ehrlichia canis
Ehrlichia chaffeensis
Ehrlichia muris
Eikenella corrodens
Elizabethkingia anophelis
Elizabethkingia meningoseptica
Elizabethkingia miricola
Empedobacter brevis
Empedobacter falsenii
Enterobacter aerogenes
Enterobacter cancerogenus
Enterobacter cloacae
Enterobacter gergoviae
Enterobacter hormaechei
Enterobacter kobei
Enterobacter ludwigii
Enterobacter mori
Enterobacter sakazakii
Enterococcus asini
Enterococcus avium
Enterococcus casseliflavus
Enterococcus cecorum
Enterococcus columbae
Enterococcus dispar
Enterococcus durans
Enterococcus faecalis
Enterococcus faecium
Enterococcus flavescens
Enterococcus gallinarum
Enterococcus gilvus
Enterococcus haemoperoxidus
Enterococcus hirae
Enterococcus italicus
Enterococcus malodoratus
Enterococcus mundtii
Enterococcus pallens
Enterococcus phoeniculicola
Enterococcus pseudoavium
Enterococcus raffinosus
Enterococcus saccharolyticus
Enterococcus sulfureus
Enterococcus thailandicus
Erwinia billingiae
Erwinia gerundensis
Erysipelatoclostridium ramosum
Erysipelothrix rhusiopathiae
Escherichia albertii
Escherichia coli
Escherichia fergusonii
Eubacterium brachy
Eubacterium infirmum
Eubacterium limosum
Eubacterium minutum
Eubacterium nodatum
Eubacterium rectale
Eubacterium saphenum
Eubacterium sulci
Eubacterium tenue
Eubacterium ventriosum
Eubacterium yurii
Eubacterium yurii mararetiae
Eubacterium yurii schtitka
Eubacterium yurii yurii
Ewingella americana
Exiguobacterium acetylicum
Exiguobacterium aurantiacum
Facklamia hominis
Facklamia ignava
Facklamia languida
Facklamia sourekii
Faecalicoccus pleomorphus
Fenollaria massiliensis
Filifactor alocis
Finegoldia magna
Francisella hispaniensis
Francisella noatunensis
Francisella philomiragia
Francisella tularensis
Franconibacter helveticus
Fusobacterium gonidiaformans
Fusobacterium mortiferum
Fusobacterium naviforme
Fusobacterium necrogenes
Fusobacterium necrophorum
Fusobacterium nucleatum
Fusobacterium nucleatum fusiforme
Fusobacterium nucleatum nucleatum
Fusobacterium nucleatum polymorphum
Fusobacterium nucleatum vincentii
Fusobacterium periodonticum
Fusobacterium russii
Fusobacterium ulcerans
Fusobacterium varium
Gardnerella vaginalis
Gemella bergeri
Gemella haemolysans
Gemella morbillorum
Gemella sanguinis
Globicatella sanguinis
Gordonia araii
Gordonia bronchialis
Gordonia otitidis
Gordonia polyisoprenivorans
Gordonia rubripertincta
Gordonia sputi
Gordonia terrae
Gordonibacter pamelaeae
Granulibacter bethesdensis
Granulicatella adiacens
Granulicatella elegans
Grimontia hollisae
Haemophilus aegyptius
Haemophilus ducreyi
Haemophilus haemolyticus
Haemophilus influenzae
Haemophilus parahaemolyticus
Haemophilus parainfluenzae
Haemophilus paraphrohaemolyticus
Haemophilus pittmaniae
Haemophilus quentini
Haemophilus sputorum
Hafnia alvei
Hafnia paralvei
Helcococcus kunzii
Helcococcus sueciensis
Helicobacter bilis
Helicobacter canadensis
Helicobacter canis
Helicobacter cinaedi
Helicobacter felis
Helicobacter fennelliae
Helicobacter heilmannii
Helicobacter pullorum
Helicobacter pylori
Helicobacter winghamensis
Holdemania filiformis
Ignatzschineria larvae
Ignavigranum ruoffiae
Inquilinus limosus
Isoptericola variabilis
Janibacter indicus
Janibacter melonis
Johnsonella ignava
Jonesia denitrificans
Kerstersia gyiorum
Kingella denitrificans
Kingella kingae
Kingella oralis
Kingella potus
Klebsiella granulomatis
Klebsiella michiganensis
Klebsiella oxytoca
Klebsiella pneumoniae
Klebsiella pneumoniae ssp. Ozaenae
Klebsiella pneumoniae ssp. Pneumoniae
Klebsiella quasipneumoniae
Klebsiella variicola
Kluyvera ascorbata
Kluyvera cryocrescens
Kluyvera intermedia
Kocuria kristinae
Kocuria palustris
Kocuria rhizophila
Kocuria rosea
Kocuria varians
Kurthia gibsonii
Kurthia huakuii
Kurthia massiliensis
Kytococcus schroeteri
Kytococcus sedentarius
Lactobacillus acidophilus
Lactobacillus antri
Lactobacillus brevis
Lactobacillus casei
Lactobacillus coleohominis
Lactobacillus crispatus
Lactobacillus fermentum
Lactobacillus gasseri
Lactobacillus iners
Lactobacillus jensenii
Lactobacillus paracasei
Lactobacillus paraplantarum
Lactobacillus plantarum
Lactobacillus pontis
Lactobacillus rhamnosus
Lactobacillus saerimneri
Lactobacillus sakei
Lactobacillus salivarius
Lactobacillus ultunensis
Lactobacillus vaginalis
Lactococcus garvieae
Lactococcus lactis
Laribacter hongkongensis
Latilactobacillus sakei
Lautropia mirabilis
Lawsonella clevelandensis
Lawsonia intracellularis
Leclercia adecarboxylata
Legionella adelaidensis
Legionella anisa
Legionella birminghamensis
Legionella brunensis
Legionella cherrii
Legionella cincinnatiensis
Legionella clemsonensis
Legionella drancourtii
Legionella dumoffii
Legionella erythra
Legionella fairfieldensis
Legionella fallonii
Legionella feeleii
Legionella geestiana
Legionella gormanii
Legionella hackeliae
Legionella israelensis
Legionella jamestowniensis
Legionella jordanis
Legionella lansingensis
Legionella londiniensis
Legionella longbeachae
Legionella maceachernii
Legionella massiliensis
Legionella nautarum
Legionella norrlandica
Legionella oakridgensis
Legionella parisiensis
Legionella pneumophila
Legionella quateirensis
Legionella quinlivanii
Legionella rubrilucens
Legionella sainthelensi
Legionella santicrucis
Legionella shakespearei
Legionella spiritensis
Legionella steelei
Legionella tucsonensis
Legionella tunisiensis
Legionella wadsworthii
Legionella waltersii
Legionella worsleiensis
Leifsonia aquatica
Leifsonia xyli
Leminorella grimontii
Leminorella richardii
Leptospira alexanderi
Leptospira alstonii
Leptospira biflexa
Leptospira borgpetersenii
Leptospira broomii
Leptospira fainei
Leptospira inadai
Leptospira interrogans
Leptospira kirschneri
Leptospira kmetyi
Leptospira licerasiae
Leptospira mayottensis
Leptospira meyeri
Leptospira noguchii
Leptospira santarosai
Leptospira terpstrae
Leptospira vanthielii
Leptospira weilii
Leptospira wolbachii
Leptospira yanagawae
Leptotrichia buccalis
Leptotrichia goodfellowii
Leptotrichia shahii
Leptotrichia trevisanii
Leptotrichia wadei
Leuconostoc carnosum
Leuconostoc citreum
Leuconostoc lactis
Leuconostoc mesenteroides
Leuconostoc pseudomesenteroides
Levilactobacillus brevis
Ligilactobacillus salivarius
Limosilactobacillus fermentum
Listeria grayi
Listeria innocua
Listeria ivanovii
Listeria monocytogenes
Listeria seeligeri
Listeria welshimeri
Luteococcus peritonei
Luteococcus sanguinis
Lysinibacillus sphaericus
Mannheimia haemolytica
Massilia timonae
Megasphaera elsdenii
Megasphaera micronuciformis
Methylobacterium mesophilicum
Microbacterium
Microbacterium arborescens
Microbacterium foliorum
Microbacterium maritypicum
Microbacterium oxydans
Microbacterium paraoxydans
Microbacterium resistens
Microbacterium testaceum
Micrococcus luteus
Micrococcus luteus ATCC 49442
Micrococcus lylae
Mitsuokella multacida
Mobiluncus curtisii
Mobiluncus curtisii curtisii
Mobiluncus curtisii holmesii
Mobiluncus mulieris
Moellerella wisconsensis
Mogibacterium diversum
Mogibacterium neglectum
Mogibacterium timidum
Moraxella atlantae
Moraxella catarrhalis
Moraxella lacunata
Moraxella lincolnii
Moraxella nonliquefaciens
Moraxella osloensis
Morganella morganii
Morganella morganii morganii
Morganella morganii sibonii
Morococcus cerebrosus
Moryella indoligenes
Mycobacterium abscessus
Mycobacterium africanum
Mycobacterium alvei
Mycobacterium arupense
Mycobacterium asiaticum
Mycobacterium aurum
Mycobacterium avium
Mycobacterium barrassiae
Mycobacterium bohemicum
Mycobacterium bolletii
Mycobacterium bovis
Mycobacterium branderi
Mycobacterium brisbanense
Mycobacterium canariasense
Mycobacterium celatum
Mycobacterium chelonae
Mycobacterium chimaera
Mycobacterium chubuense
Mycobacterium colombiense
Mycobacterium conceptionense
Mycobacterium conspicuum
Mycobacterium cosmeticum
Mycobacterium diernhoferi
Mycobacterium doricum
Mycobacterium elephantis
Mycobacterium flavescens
Mycobacterium florentinum
Mycobacterium fortuitum
Mycobacterium franklinii
Mycobacterium gastri
Mycobacterium genavense
Mycobacterium goodii
Mycobacterium gordonae
Mycobacterium haemophilum
Mycobacterium hassiacum
Mycobacterium heckeshornense
Mycobacterium heidelbergense
Mycobacterium heraklionense
Mycobacterium hodleri
Mycobacterium holsaticum
Mycobacterium houstonense
Mycobacterium immunogenum
Mycobacterium interjectum
Mycobacterium intermedium
Mycobacterium intracellulare
Mycobacterium iranicum
Mycobacterium kansasii
Mycobacterium koreense
Mycobacterium kumamotonense
Mycobacterium kyorinense
Mycobacterium lentiflavum
Mycobacterium leprae
Mycobacterium lepromatosis
Mycobacterium llatzerense
Mycobacterium mageritense
Mycobacterium malmoense
Mycobacterium marinum
Mycobacterium massiliense
Mycobacterium microti
Mycobacterium monacense
Mycobacterium mucogenicum
Mycobacterium nebraskense
Mycobacterium neoaurum
Mycobacterium nonchromogenicum
Mycobacterium novocastrense
Mycobacterium obuense
Mycobacterium palustre
Mycobacterium paraffinicum
Mycobacterium parascrofulaceum
Mycobacterium peregrinum
Mycobacterium phlei
Mycobacterium phocaicum
Mycobacterium porcinum
Mycobacterium saopaulense
Mycobacterium scrofulaceum
Mycobacterium septicum
Mycobacterium setense
Mycobacterium sherrisii
Mycobacterium shigaense
Mycobacterium shimoidei
Mycobacterium simiae
Mycobacterium smegmatis
Mycobacterium szulgai
Mycobacterium talmoniae
Mycobacterium terrae
Mycobacterium thermoresistibile
Mycobacterium triplex
Mycobacterium triviale
Mycobacterium tuberculosis
Mycobacterium tusciae
Mycobacterium ulcerans
Mycobacterium wolinskyi
Mycobacterium xenopi
Mycolicibacterium aurum
Mycolicibacterium hassiacum
Mycolicibacterium vaccae
Mycoplasma amphoriforme
Mycoplasma capricolum
Mycoplasma faucium
Mycoplasma fermentans
Mycoplasma genitalium
Mycoplasma hominis
Mycoplasma hyopneumoniae
Mycoplasma orale
Mycoplasma penetrans
Mycoplasma pirum
Mycoplasma pneumoniae
Mycoplasma primatum
Mycoplasma salivarium
Mycoplasma spermatophilum
Mycoplasmopsis arginini
Mycoplasmopsis cynos
Mycoplasmopsis fermentans
Mycoplasmopsis pulmonis
Myroides marinus
Myroides odoratimimus
Myroides odoratus
Neisseria animaloris
Neisseria bacilliformis
Neisseria canis
Neisseria cinerea
Neisseria elongata
Neisseria elongata nitroreductens
Neisseria flavescens
Neisseria gonorrhoeae
Neisseria lactamica
Neisseria meningitidis
Neisseria mucosa
Neisseria polysaccharea
Neisseria sicca
Neisseria subflava
Neisseria wadsworthii
Neisseria weaveri
Neisseria zoodegmatis
Neorickettsia helminthoeca
Neorickettsia sennetsu
Nocardia abscessus
Nocardia acidivorans
Nocardia africana
Nocardia alba
Nocardia amamiensis
Nocardia anaemiae
Nocardia aobensis
Nocardia araoensis
Nocardia arizonensis
Nocardia arthritidis
Nocardia asiatica
Nocardia asteroides
Nocardia beijingensis
Nocardia brasiliensis
Nocardia brevicatena
Nocardia caishijiensis
Nocardia carnea
Nocardia cerradoensis
Nocardia concava
Nocardia coubleae
Nocardia crassostreae
Nocardia cummidelens
Nocardia cyriacigeorgica
Nocardia elegans
Nocardia exalbida
Nocardia farcinica
Nocardia flavorosea
Nocardia fusca
Nocardia gamkensis
Nocardia grenadensis
Nocardia harenae
Nocardia higoensis
Nocardia ignorata
Nocardia inohanensis
Nocardia jejuensis
Nocardia jiangxiensis
Nocardia kruczakiae
Nocardia lijiangensis
Nocardia mexicana
Nocardia mikamii
Nocardia miyunensis
Nocardia niigatensis
Nocardia ninae
Nocardia niwae
Nocardia nova
Nocardia otitidiscaviarum
Nocardia paucivorans
Nocardia pneumoniae
Nocardia pseudobrasiliensis
Nocardia pseudovaccinii
Nocardia puris
Nocardia rhamnosiphila
Nocardia salmonicida
Nocardia seriolae
Nocardia shimofusensis
Nocardia sienata
Nocardia soli
Nocardia speluncae
Nocardia takedensis
Nocardia tenerifensis
Nocardia terpenica
Nocardia testacea
Nocardia thailandica
Nocardia transvalensis
Nocardia uniformis
Nocardia vaccinii
Nocardia vermiculata
Nocardia veterana
Nocardia vinacea
Nocardia vulneris
Nocardia xishanensis
Nocardia yamanashiensis
Nocardiopsis dassonvillei
Ochrobactrum anthropi
Ochrobactrum intermedium
Ochrobactrum oryzae
Odoribacter laneus
Odoribacter splanchnicus
Oerskovia turbata
Oligella ureolytica
Oligella urethralis
Olsenella uli
Oribacterium sinus
Orientia tsutsugamushi
Oscillibacter ruminantium
Paenalcaligenes hominis
Paenibacillus alvei
Paenibacillus macerans
Paenibacillus mucilaginosus
Paenibacillus polymyxa
Paenibacillus popilliae
Paeniclostridium sordellii
Pandoraea apista
Pandoraea pulmonicola
Pandoraea sputorum
Pannonibacter phragmitetus
Pantoea agglomerans
Pantoea ananatis
Pantoea dispersa
Parabacteroides distasonis
Parabacteroides faecis
Parabacteroides goldsteinii
Parabacteroides gordonii
Parabacteroides johnsonii
Parabacteroides merdae
Paraburkholderia fungorum
Parachlamydia acanthamoebae
Paraclostridium bifermentans
Paracoccus sanguinis
Paracoccus yeei
Paraeggerthella hongkongensis
Parascardovia denticolens
Parvimonas micra
Pasteurella aerogenes
Pasteurella bettyae
Pasteurella canis
Pasteurella dagmatis
Pasteurella gallinarum
Pasteurella haemolytica
Pasteurella multocida
Pasteurella multocida multocida
Pasteurella multocida septica
Pediococcus acidilactici
Pediococcus pentosaceus
Pelobacter propionicus
Peptococcus niger
Peptoniphilus asaccharolyticus
Peptoniphilus coxii
Peptoniphilus duerdenii
Peptoniphilus harei
Peptoniphilus indolicus
Peptoniphilus lacrimalis
Peptostreptococcus anaerobius
Peptostreptococcus canis
Peptostreptococcus stomatis
Photobacterium damselae
Photorhabdus asymbiotica
Photorhabdus luminescens
Plesiomonas shigelloides
Pluralibacter gergoviae
Porphyromonas asaccharolytica
Porphyromonas catoniae
Porphyromonas endodontalis
Porphyromonas gingivalis
Porphyromonas gingivicanis
Porphyromonas somerae
Porphyromonas uenonis
Prevotella bergensis
Prevotella bivia
Prevotella buccae
Prevotella buccalis
Prevotella corporis
Prevotella dentalis
Prevotella denticola
Prevotella disiens
Prevotella intermedia
Prevotella loescheii
Prevotella melaninogenica
Prevotella multiformis
Prevotella multisaccharivorax
Prevotella nigrescens
Prevotella oralis
Prevotella oris
Prevotella tannerae
Prevotella timonensis
Propionibacterium acidifaciens
Propionibacterium propionicum
Propionimicrobium lymphophilum
Proteus mirabilis
Proteus penneri
Proteus vulgaris
Providencia alcalifaciens
Providencia rettgeri
Providencia rustigianii
Providencia stuartii
Pseudomonas aeruginosa
Pseudomonas alcaligenes
Pseudomonas cannabina
Pseudomonas citronellolis
Pseudomonas fluorescens
Pseudomonas fulva
Pseudomonas luteola
Pseudomonas mendocina
Pseudomonas monteilii
Pseudomonas mosselii
Pseudomonas oryzihabitans
Pseudomonas otitidis
Pseudomonas poae
Pseudomonas protegens
Pseudomonas pseudoalcaligenes
Pseudomonas putida
Pseudomonas stutzeri
Pseudomonas veronii
Pseudopropionibacterium propionicum
Pseudoramibacter
Pseudoramibacter alactolyticus
Psychrobacter cryohalolentis
Psychrobacter immobilis
Psychrobacter phenylpyruvicus
Rahnella aquatilis
Ralstonia insidiosa
Ralstonia mannitolilytica
Ralstonia pickettii
Ralstonia solanacearum
Raoultella ornithinolytica
Raoultella planticola
Raoultella terrigena
Rhodococcus equi
Rhodococcus erythropolis
Rhodococcus fascians
Rhodococcus rhodochrous
Rickettsia africae
Rickettsia akari
Rickettsia amblyommatis
Rickettsia australis
Rickettsia canadensis
Rickettsia conorii
Rickettsia felis
Rickettsia japonica
Rickettsia massiliae
Rickettsia monacensis
Rickettsia parkeri
Rickettsia prowazekii
Rickettsia raoultii
Rickettsia rickettsii
Rickettsia sibirica
Rickettsia slovaca
Rickettsia typhi
Riemerella anatipestifer
Robinsoniella peoriensis
Roseobacter denitrificans
Roseomonas cervicalis
Roseomonas gilardii
Roseomonas mucosa
Rothia aeria
Rothia dentocariosa
Rothia mucilaginosa
Rouxiella chamberiensis
Ruminococcus flavefaciens
Salmonella bongori
Salmonella enterica
Salmonella enterica ssp. arizonae
Salmonella enterica ssp. Diarizonae
Salmonella enterica ssp. enterica
Salmonella enteritidis
Salmonella paratyphi
Salmonella typhi
Salmonella typhimurium
Sanguibacteroides justesenii
Scardovia inopinata
Scardovia wiggsiae
Selenomonas artemidis
Selenomonas flueggei
Selenomonas infelix
Selenomonas noxia
Selenomonas sputigena
Serratia ficaria
Serratia fonticola
Serratia grimesii
Serratia liquefaciens
Serratia marcescens
Serratia odorifera
Serratia plymuthica
Serratia proteamaculans
Serratia quinivorans
Serratia rubidaea
Serratia ureilytica
Shewanella algae
Shewanella putrefaciens
Shigella boydii
Shigella dysenteriae
Shigella flexneri
Shigella sonnei
Shimwellia blattae
Siccibacter turicensis
Simkania negevensis
Slackia exigua
Sneathia sanguinegens
Sphingobacterium multivorum
Sphingobacterium spiritivorum
Sphingobium yanoikuyae
Sphingomonas paucimobilis
Staphylococcus agnetis
Staphylococcus argenteus
Staphylococcus arlettae
Staphylococcus aureus
Staphylococcus auricularis
Staphylococcus capitis
Staphylococcus capitis capitis
Staphylococcus capitis ureolyticus
Staphylococcus caprae
Staphylococcus carnosus
Staphylococcus chromogenes
Staphylococcus cohnii
Staphylococcus cohnii cohnii
Staphylococcus cohnii urealyticus
Staphylococcus condimenti
Staphylococcus delphini
Staphylococcus epidermidis
Staphylococcus equorum
Staphylococcus gallinarum
Staphylococcus haemolyticus
Staphylococcus hominis
Staphylococcus hominis hominis
Staphylococcus hominis novobiosepticius
Staphylococcus hyicus
Staphylococcus intermedius
Staphylococcus lugdunensis
Staphylococcus massiliensis
Staphylococcus pasteuri
Staphylococcus pettenkoferi
Staphylococcus pseudintermedius
Staphylococcus saccharolyticus
Staphylococcus saprophyticus
Staphylococcus schleiferi
Staphylococcus schleiferi coagulans
Staphylococcus schleiferi schleiferi
Staphylococcus sciuri
Staphylococcus simiae
Staphylococcus simulans
Staphylococcus succinus
Staphylococcus vitulinus
Staphylococcus warneri
Staphylococcus xylosus
Stenotrophomonas acidaminiphila
Stenotrophomonas maltophilia
Streptobacillus moniliformis
Streptococcus acidominimus
Streptococcus agalactiae
Streptococcus anginosus
Streptococcus canis
Streptococcus constellatus
Streptococcus constellatus constellatus
Streptococcus constellatus pharyngis
Streptococcus criceti
Streptococcus cristatus
Streptococcus dentisani
Streptococcus dysgalactiae
Streptococcus dysgalactiae dysgalactiae
Streptococcus dysgalactiae equisimilis
Streptococcus equi
Streptococcus equi equi
Streptococcus equi zooepidemicus
Streptococcus equinus
Streptococcus ferus
Streptococcus gallolyticus
Streptococcus gallolyticus ssp. Gallolyticus
Streptococcus gallolyticus ssp. Pateurianus
Streptococcus gordonii
Streptococcus hyovaginalis
Streptococcus infantarius
Streptococcus infantis
Streptococcus iniae
Streptococcus intermedius
Streptococcus lutetiensis
Streptococcus macacae
Streptococcus macedonicus
Streptococcus massiliensis
Streptococcus mitis
Streptococcus mutans
Streptococcus oralis
Streptococcus parasanguinis
Streptococcus pasteurianus
Streptococcus peroris
Streptococcus pneumoniae
Streptococcus porcinus
Streptococcus pseudopneumoniae
Streptococcus pseudoporcinus
Streptococcus pyogenes
Streptococcus ratti
Streptococcus salivarius
Streptococcus sanguinis
Streptococcus sinensis
Streptococcus sobrinus
Streptococcus suis
Streptococcus thermophilus
Streptococcus tigurinus
Streptococcus uberis
Streptococcus urinalis
Streptococcus vestibularis
Streptomyces bikiniensis
Streptomyces cattleya
Streptomyces griseus
Streptomyces somaliensis
Succinivibrio dextrinosolvens
Sutterella wadsworthensis
Suttonella indologenes
Tannerella forsythia
Tatumella ptyseos
Taylorella asinigenitalis
Taylorella equigenitalis
Tissierella praeacuta
Treponema amylovorum
Treponema denticola
Treponema lecithinolyticum
Treponema maltophilum
Treponema medium
Treponema pallidum
Treponema parvum
Treponema pectinovorum
Treponema pertenue
Treponema putidum
Treponema socranskii
Treponema vincentii
Tropheryma whipplei
Trueperella pyogenes
Tsukamurella paurometabola
Tsukamurella pulmonis
Tsukamurella tyrosinosolvens
Turicella otitidis
Ureaplasma parvum
Ureaplasma urealyticum
Vagococcus fluvialis
Veillonella dispar
Veillonella montpellierensis
Veillonella parvula
Veillonella seminalis
Vibrio alginolyticus
Vibrio cholerae
Vibrio cincinnatiensis
Vibrio fluvialis
Vibrio furnissii
Vibrio harveyi
Vibrio metschnikovii
Vibrio mimicus
Vibrio navarrensis
Vibrio parahaemolyticus
Vibrio vulnificus
Waddlia chondrophila
Wautersiella falsenii
Weeksella virosa
Weissella confusa
Weissella paramesenteroides
Weissella viridescens
Williamsia muralis
Wohlfahrtiimonas chitiniclastica
Wolbachia pipientis
Xanthomonas axonopodis
Xanthomonas campestris
Xylanimonas cellulosilytica
Yersinia bercovieri
Yersinia enterocolitica
Yersinia frederiksenii
Yersinia intermedia
Yersinia kristensenii
Yersinia pestis
Yersinia pseudotuberculosis
Yersinia ruckeri
Yokenella regensburgei

## Sheet: CARD
List of AMR gene targets from CARD database
gb|GQ343019.1|+|132-1023|ARO:3002999|CblA-1
gb|HQ845196.1|+|0-861|ARO:3001109|SHV-52
gb|AF028812.1|+|392-887|ARO:3002867|dfrF
gb|JX017365.1|+|244-1120|ARO:3001989|CTX-M-130
gb|JN967644.1|+|0-813|ARO:3002356|NDM-6
gb|LC004922.1|+|0-1146|ARO:3001855|ACT-35
gb|AF135373.1|+|11-908|ARO:3002244|CARB-5
gb|AY234334.1|+|0-846|ARO:3000600|Erm(34)
gb|AY628199.1|+|203-1064|ARO:3000988|TEM-126
gb|EU408351.1|+|16572-17454|ARO:3002511|LRA-12
gb|AF157553.1|+|147-1008|ARO:3000938|TEM-72
gb|AF062386.1|+|30-862|ARO:3000928|TEM-59
gb|GQ140348.1|+|0-882|ARO:3002320|KPC-10
gb|JN861780.1|+|0-825|ARO:3001711|OXA-212
gb|AJ243491.1|+|0-741|ARO:3002193|IMP-2
gb|X92508.1|+|332-1481|ARO:3002012|CMY-1
gb|KF203103.1|+|0-822|ARO:3001517|OXA-329
gb|JN848330.1|+|0-1146|ARO:3001832|ACT-10
gb|AB871653.1|+|11870-12695|ARO:3001557|OXA-371
gb|AY047358.1|+|1710-2352|ARO:3003552|fusB
gb|JN790862.1|+|244-1120|ARO:3001980|CTX-M-121
gb|AY536519.1|+|37-937|ARO:3002372|VEB-3
gb|M14039.1|+|412-898|ARO:3002835|lnuA
gb|AJ519683.1|+|281-1076|ARO:3001794|OXA-45
gb|FJ617207.1|+|0-828|ARO:3001800|OXA-226
gb|KM211508.1|+|0-876|ARO:3003163|CTX-M-155
gb|KM087853.1|+|0-1140|ARO:3002146|DHA-15
gb|EU294228.1|+|21241-22717|ARO:3003109|msrE
gb|AJ871876.1|+|0-876|ARO:3002415|OXY-6-3
gb|EU487198.1|+|216-642|ARO:3002804|FosA2
gb|K00432.1|+|306-1113|ARO:3002649|APH(3')-Va
gb|U12338.3|+|5055-5520|ARO:3002528|AAC(3)-Ia
gb|JX259319.1|+|0-681|ARO:3002771|QnrB58
gb|KC544262.1|+|665-1424|ARO:3003198|rmtH
gb|AJ871874.1|+|0-876|ARO:3002413|OXY-6-1
gb|AE006468.2|+|400860-401325|ARO:3000504|golS
gb|AP009048.1|-|4303042-4304509|ARO:3003550|mdtP
gb|KM087846.1|+|0-1146|ARO:3002125|CMY-114
gb|AF525303.2|+|2770-3586|ARO:3001808|OXA-60
gb|AM231719.1|+|0-825|ARO:3001650|OXA-90
gb|AF275256.1|+|0-885|ARO:3002380|SME-2
gb|L06161.1|+|105-945|ARO:3002538|AAC(3)-IIIc
gb|AF473577.1|+|0-873|ARO:3002397|OXY-2-2
gb|GQ152600.1|+|0-1152|ARO:3002188|MOX-5
gb|KC292503.1|+|4334-5195|ARO:3000904|TEM-34
gb|CU459141.1|+|2175316-2176141|ARO:3001617|OXA-69
gb|AF527798.1|+|0-783|ARO:3000879|TEM-7
gb|AB023477.1|+|0-861|ARO:3001082|SHV-24
gb|JX440358.1|+|130-775|ARO:3002762|QnrB47
gb|HE616889.1|+|1826-2627|ARO:3001502|OXA-256
gb|HQ631376.1|+|0-657|ARO:3002795|QnrS6
gb|KF203104.1|+|0-822|ARO:3001518|OXA-330
gb|HM146927.1|+|0-1146|ARO:3002053|CMY-42
gb|JQ808129.1|+|633-1188|ARO:3002546|AAC(6')-Ib
gb|JX440350.1|+|1026-2172|ARO:3002083|CMY-70
gb|JQ772478.1|+|140-1004|ARO:3002350|GES-21
gb|AF535129.1|+|0-861|ARO:3001099|SHV-41
gb|KJ427797.1|+|0-825|ARO:3001577|OXA-391
gb|AY491682.1|+|0-861|ARO:3000996|TEM-132
gb|AJ809407.1|+|118-898|ARO:3002620|aadA23
gb|KF361506.1|+|0-813|ARO:3002360|NDM-10
gb|KC580655.1|+|0-645|ARO:3002778|QnrB66
gb|AF535130.1|+|0-861|ARO:3001100|SHV-42
gb|AF315786.1|+|1313-2114|ARO:3001429|OXA-35
gb|AF132290.1|+|87-948|ARO:3001076|SHV-18
gb|Z50108.1|+|238-1768|ARO:3003026|fusH
gb|AM176554.2|+|30-891|ARO:3001133|SHV-79
gb|Y10279.1|+|0-861|ARO:3000916|TEM-47
gb|X65254.1|+|175-1036|ARO:3000887|TEM-16
gb|JX982636.1|+|0-801|ARO:3002307|VIM-37
gb|KM087832.1|+|0-1146|ARO:3001849|ACT-29
gb|Y11068.1|+|16-1165|ARO:3002157|FOX-3
gb|EU748544.1|+|0-927|ARO:3002366|PER-4
gb|AJ620678.1|+|0-753|ARO:3000845|GIM-1
gb|AB753456.1|+|0-741|ARO:3002233|IMP-42
gb|AY040093.1|+|68-929|ARO:3000965|TEM-102
gb|U36911.1|+|1429-2290|ARO:3000979|TEM-116
gb|HM544040.1|+|0-1146|ARO:3002066|CMY-55
gb|AP009048.1|+|3974604-3975429|ARO:3000508|gadX
gb|DQ061159.1|+|346-1222|ARO:3001904|CTX-M-42
gb|FJ194944.1|+|46-907|ARO:3001154|SHV-105
gb|JQ733576.1|+|1027-2173|ARO:3002092|CMY-79
gb|HQ322613.1|+|0-1146|ARO:3002067|CMY-56
gb|KM588354.1|+|0-825|ARO:3003149|OXA-426
gb|HM569226.2|+|1039-2185|ARO:3002059|CMY-48
gb|JN173060.2|+|2306-2951|ARO:3002753|QnrB38
gb|AY628175.1|+|210-1071|ARO:3000972|TEM-109
gb|AJ698325.1|-|14502-15417|ARO:3003203|TLA-2
gb|KF976405.1|+|7837-8698|ARO:3001071|SHV-12
gb|AY587956.1|+|0-774|ARO:3001773|OXA-61
gb|U14749.1|+|690-1557|ARO:3002243|CARB-4
gb|AF462019.1|+|26-656|ARO:3002681|catB9
gb|U95363.2|+|0-861|ARO:3000912|TEM-43
gb|FJ666071.1|+|0-1194|ARO:3002507|PDC-8
gb|X51891.1|+|189-1335|ARO:3000326|ErmE
gb|AF031329.1|+|0-441|ARO:3002565|AAC(6')-Iu
gb|EF420108.1|+|37-937|ARO:3002375|VEB-5
gb|Z50802.3|+|717-1215|ARO:3003012|dfrA13
gb|AF250872.1|+|0-861|ARO:3000954|TEM-87
gb|AM919399.1|+|0-681|ARO:3002733|QnrB18
gb|EU408350.1|-|11679-12585|ARO:3002488|LRA-9
gb|DQ143913.1|+|1774-2575|ARO:3002282|VIM-12
gb|AY138986.1|+|0-789|ARO:3002604|aadA4
gb|U00096.1|+|3660413-3663527|ARO:3000796|mdtF
gb|JX013656.1|+|0-801|ARO:3002304|VIM-34
gb|DQ174304.1|+|4-865|ARO:3001119|SHV-64
gb|AB529520.1|+|0-720|ARO:3002263|IND-7
gb|KP050489.1|+|0-861|ARO:3001364|SHV-182
gb|HQ529916.1|+|110-971|ARO:3001045|TEM-183
gb|AP008955.1|-|4758175-4759207|ARO:3002815|clbB
gb|X63451.1|+|0-1653|ARO:3002828|srmB
gb|FFFO01000009.1|+|81760-82162|ARO:3000198|FosX
gb|JF274246.1|+|0-876|ARO:3001972|CTX-M-112
gb|AY847146.1|+|82-958|ARO:3001912|CTX-M-50
gb|AB700703.1|+|161-1022|ARO:3001057|TEM-198
gb|KC199968.1|+|0-453|ARO:3002853|arr-8
gb|JX028276.1|-|35585-36821|ARO:3002883|rgt1438
gb|KJ188748.1|+|0-885|ARO:3002383|SME-5
gb|AB061794.1|+|6017-7166|ARO:3002020|CMY-9
gb|AY939911.1|+|3535-4441|ARO:3002634|APH(2'')-Ie
gb|DQ631414.1|+|0-681|ARO:3002724|QnrB10
gb|L06163.1|+|531-1074|ARO:3002595|AAC(6')-IIb
gb|AY227053.1|+|0-765|ARO:3003103|cphA7
gb|AJ420864.1|+|155-896|ARO:3002203|IMP-12
gb|JQ422052.1|+|1099-1930|ARO:3001692|OXA-229
gb|AM279652.1|+|0-825|ARO:3001646|OXA-98
gb|AF201828.2|+|115-937|ARO:3001422|OXA-27
gb|DQ836922.1|+|0-861|ARO:3001144|SHV-92
gb|FJ381668.1|+|56-848|ARO:3002612|aadA12
gb|JX101693.1|+|58200-58833|ARO:3002676|catB3
gb|FJ755841.1|+|0-846|ARO:3002432|OKP-A-15
gb|BA000007.3|-|4903688-4905062|ARO:3000830|cpxA
gb|CT025801.2|+|0-3180|ARO:3000777|adeF
gb|BA000018.3|-|735416-735860|ARO:3000815|mgrA
gb|JN935137.1|+|0-861|ARO:3001055|TEM-195
gb|AB462903.1|+|1199-1751|ARO:3002574|AAC(6')-Iaf
gb|AM932669.1|+|105-603|ARO:3003017|dfrA21
gb|D16099.1|+|409-1297|ARO:3001300|myrA
gb|DQ823382.1|+|0-1569|ARO:3002830|vgaALC
gb|JQ820242.1|+|0-831|ARO:3001677|OXA-236
gb|EU586041.1|+|0-861|ARO:3001112|SHV-56
gb|FJ234412.1|+|0-882|ARO:3002318|KPC-8
gb|KF986257.1|+|20-845|ARO:3001562|OXA-376
gb|JF802084.1|+|559-1591|ARO:3002912|vanN
gb|JX311308.1|+|0-801|ARO:3002299|VIM-29
gb|EU523697.1|+|686-1973|ARO:3000572|tet(42)
gb|JF837330.1|-|1966-3343|ARO:3003196|tet(45)
gb|L06940.1|+|0-1218|ARO:3000173|tet(E)
gb|L39157.1|+|345-1158|ARO:3003060|tsnR
gb|AB372224.1|+|0-1146|ARO:3002050|CMY-39
gb|EU118148.2|+|1010-1811|ARO:3002287|VIM-17
gb|KP143090.1|-|1199-1619|ARO:3003209|fosA5
gb|X59968.1|+|507-1686|ARO:3002690|Sliv_cmlR
gb|U35369.1|+|177-840|ARO:3002921|vanR_in_vanB_cl
gb|JN848782.2|+|1827-2568|ARO:3002224|IMP-33
gb|EF118171.1|+|3181-3922|ARO:3002210|IMP-19
gb|AF190693.1|+|208-1069|ARO:3000944|TEM-78
gb|EF660562.1|+|1671-2124|ARO:3002849|arr-4
gb|AF118110.1|-|71-1037|ARO:3003002|CfxA2
gb|AY143430.1|+|0-876|ARO:3001886|CTX-M-24
gb|EU515249.1|+|0-1146|ARO:3002036|CMY-25
gb|LC031883.1|+|5071-5812|ARO:3003659|IMP-51
gb|DQ058663.1|+|0-657|ARO:3002711|QnrA5
gb|KM087849.1|+|0-1140|ARO:3002150|DHA-19
gb|GU207844.1|+|0-864|ARO:3002343|GES-14
gb|CP000253.1|-|1360280-1361636|ARO:3000839|arlS
gb|HM440348.1|+|775-1861|ARO:3000549|adeS
gb|AJ401618.1|+|1971-3144|ARO:3002514|OCH-1
gb|JX423831.1|+|2676-3474|ARO:3001778|OXA-232
gb|U10251.1|+|180-975|ARO:3001407|OXA-12
gb|KF297577.1|+|0-822|ARO:3001535|OXA-348
gb|DQ193536.1|+|0-861|ARO:3001141|SHV-89
gb|AF325134.1|+|0-876|ARO:3001881|CTX-M-19
gb|HQ425493.1|+|0-822|ARO:3001480|OXA-195
gb|JN704570.1|+|4038-4836|ARO:3001814|OXA-199
gb|AY822595.1|+|22-898|ARO:3001900|CTX-M-38
gb|AY271267.1|+|0-861|ARO:3000983|TEM-121
gb|AJ866284.2|+|0-861|ARO:3001116|SHV-61
gb|EF210159.1|+|0-876|ARO:3001919|CTX-M-58
gb|EF374097.1|+|0-876|ARO:3001918|CTX-M-56
gb|AY853593.1|+|214-1075|ARO:3001002|TEM-138
gb|AB008454.1|+|153-1290|ARO:3002493|SRT-1
gb|AY265889.1|+|2-458|ARO:3002477|LEN-14
gb|AJ295341.1|+|0-1173|ARO:3002516|OCH-3
gb|EU155018.1|+|0-861|ARO:3001150|SHV-101
gb|AY055205.1|+|181-1054|ARO:3002403|OXY-2-8
gb|KP096412.1|+|0-801|ARO:3003179|VIM-43
gb|V01499.1|+|230-1256|ARO:3002655|APH(4)-Ia
gb|AB016934.1|+|6575-7376|ARO:3000423|FomA
gb|FN554543.1|+|0-864|ARO:3002341|GES-12
gb|KJ207205.1|+|1039-2185|ARO:3002117|CMY-105
gb|AF355189.1|+|1434-2439|ARO:3002600|AAC_3Ib_AAC_6Ib
gb|AY070258.1|+|0-861|ARO:3001093|SHV-35
gb|KC783461.1|+|0-861|ARO:3001383|TEM-206
gb|Y10693.2|+|0-828|ARO:3001416|OXA-21
gb|HQ661362.1|+|71-932|ARO:3001168|SHV-121
gb|L20573.1|+|2064-2676|ARO:3003250|bcrC
gb|CP016344.1|+|2782791-2783652|ARO:3002459|LEN-9
gb|AB261016.2|-|91163-91823|ARO:3002665|npmA
gb|AM850916.2|+|18-879|ARO:3002429|OKP-A-12
gb|AF143804.1|+|0-861|ARO:3000959|TEM-92
gb|KF526113.1|+|0-1146|ARO:3002112|CMY-100
gb|AB113580.1|+|1329-2193|ARO:3002332|GES-3
gb|AY227752.1|+|88-1234|ARO:3002168|MIR-2
gb|NZ_SQNR01000043.1|+|1505-2381|ARO:3001948|CTX-M-88
gb|EF653400.1|+|434-1259|ARO:3001644|OXA-113
gb|AM051152.1|+|0-861|ARO:3002436|OKP-B-3
gb|AE006468.2|-|2039654-2040377|ARO:3000826|sdiA
gb|KM433671.1|+|0-822|ARO:3003160|OXA-422
gb|HM113564.1|+|0-825|ARO:3001472|OXA-178
gb|AJ548797.1|+|923-1688|ARO:3003094|imiH
gb|AM850911.2|+|0-861|ARO:3002468|LEN-21
gb|KF730652.1|+|0-657|ARO:3002797|QnrS8
gb|JN205800.1|+|4140-4938|ARO:3001784|OXA-181
gb|KF992029.1|+|748-1894|ARO:3001840|ACT-19
gb|HQ661363.1|+|71-932|ARO:3001181|SHV-137
gb|DQ309277.1|+|0-825|ARO:3001623|OXA-83
gb|KM087833.1|+|0-1146|ARO:3001850|ACT-30
gb|JX121119.1|+|0-858|ARO:3001191|SHV-152
gb|M55547.1|+|0-825|ARO:3001404|OXA-9
gb|HE981194.1|+|0-861|ARO:3001347|SHV-164
gb|AY115475.1|+|3337-4597|ARO:3002695|cmlA5
gb|AB703103.1|+|0-876|ARO:3001985|CTX-M-126
gb|EF534736.1|+|213-1074|ARO:3001024|TEM-158
gb|AM051159.1|+|0-861|ARO:3002442|OKP-B-9
gb|AM709783.1|-|2816-3665|ARO:3004605|ermZ
gb|M29953.1|+|295-1048|ARO:3002654|APH(3')-VIIa
gb|U94857.1|+|0-996|ARO:3002662|APH(9)-Ia
gb|GQ853681.1|+|0-825|ARO:3001455|OXA-150
gb|DQ139328.1|+|160-1306|ARO:3002032|CMY-21
gb|KM926622.1|+|238-1384|ARO:3003172|ACT-37
gb|FR853176.1|+|0-825|ARO:3001486|OXA-208
gb|X97721.2|+|159-1035|ARO:3000592|ErmN
gb|JF780936.1|+|63-1209|ARO:3002078|CMY-65
gb|AY524987.1|+|0-801|ARO:3002278|VIM-8
gb|AJ972619.1|+|82-640|ARO:3002856|dfrA24
gb|AF408195.1|+|7908-9393|ARO:3003206|lsaE
gb|GU932590.1|+|0-861|ARO:3001175|SHV-128
gb|EU273755.1|+|0-681|ARO:3002727|QnrB13
gb|AJ488303.1|+|0-810|ARO:3001770|OXA-43
gb|GQ342996.1|+|797-1793|ARO:3003097|CfxA6
gb|AF167990.3|+|612-1761|ARO:3002019|CMY-8
gb|AM850910.2|+|0-861|ARO:3002467|LEN-20
gb|Y15130.1|+|0-1143|ARO:3002015|CMY-4
gb|JN173058.1|+|36-681|ARO:3002751|QnrB36
gb|FJ825622.1|+|0-900|ARO:3002376|VEB-7
gb|HM113560.1|+|0-825|ARO:3001658|OXA-174
gb|AM051151.1|+|0-861|ARO:3002435|OKP-B-2
gb|AB049569.1|+|0-861|ARO:3000958|TEM-91
gb|Y10415.1|+|125-893|ARO:3003095|imiS
gb|JF274244.1|-|2-863|ARO:3001967|CTX-M-107
gb|AY005110.1|+|0-846|ARO:3001874|CTX-M-11
gb|AB872957.1|+|0-1146|ARO:3002071|CMY-110
gb|JQ724542.1|+|174-1050|ARO:3001984|CTX-M-125
gb|KJ207202.1|+|548-1694|ARO:3002098|CMY-85
gb|AJ252200.1|+|81-1266|ARO:3003055|smeD
gb|AY874537.1|+|177-1038|ARO:3000883|TEM-11
gb|JX121129.1|+|0-858|ARO:3001201|SHV-162
gb|AF091113.2|+|450-1311|ARO:3000934|TEM-67
gb|JF460794.1|+|0-1146|ARO:3002073|CMY-60
gb|AY227054.1|+|0-765|ARO:3001780|OXA-85
gb|AF368302.1|+|2716-3331|ARO:3002843|vatD
gb|BX664015.1|-|103017-103833|ARO:3002641|APH(3')-Ia
gb|Y14574.2|+|0-861|ARO:3000888|TEM-17
gb|KP050487.1|+|0-861|ARO:3001350|SHV-180
gb|AY769933.1|+|0-966|ARO:3003005|CfxA4
gb|FJ790516.1|+|1287-2085|ARO:3001804|OXA-145
gb|GQ242167.1|+|0-801|ARO:3002293|VIM-23
gb|KC603538.1|+|0-1131|ARO:3002111|CMY-98
gb|NG_048575.1|+|100-502|ARO:3002583|AAC(6')-29a
gb|JX514369.1|+|296-1442|ARO:3002108|CMY-95
gb|KC818234.1|+|0-861|ARO:3001384|TEM-207
gb|L22689.1|+|261-1035|ARO:3000593|ErmQ
gb|HM245379.1|+|56-788|ARO:3002267|IND-11
gb|AY509120.1|-|22652-23495|ARO:3001302|chrB
gb|AY037778.1|+|91-952|ARO:3001090|SHV-32
gb|HQ398214.1|+|249-1125|ARO:3001960|CTX-M-101
gb|KM087838.1|+|0-1146|ARO:3002129|CMY-118
gb|EF394371.1|+|0-1146|ARO:3002046|CMY-35
gb|AM176553.2|+|30-891|ARO:3001132|SHV-78
gb|AF219127.1|+|0-732|ARO:3002257|IND-2
gb|HM488988.1|+|0-822|ARO:3001467|OXA-167
gb|GQ861437.1|+|2913-3741|ARO:3001654|OXA-143
gb|GU550123.1|+|144-1005|ARO:3001041|TEM-176
gb|AF259520.1|+|1512-2652|ARO:3002133|DHA-2
gb|AB177384.1|+|0-876|ARO:3001898|CTX-M-36
gb|AM087454.1|+|208-1069|ARO:3001015|TEM-148
gb|KF421161.1|+|0-822|ARO:3001545|OXA-358
gb|KP050485.1|+|0-822|ARO:3001553|OXA-366
gb|AB176534.1|+|0-876|ARO:3001897|CTX-M-35
gb|DQ390458.1|-|3095-3995|ARO:3002609|aadA9
gb|HE820727.2|+|586-1231|ARO:3002767|QnrB54
gb|AM850913.2|+|0-861|ARO:3002470|LEN-23
gb|AE004091.2|+|2813193-2814612|ARO:3000805|OprN
gb|Z12001.1|+|992-2168|ARO:3002701|Rfas_cmr
gb|JN638887.1|+|0-822|ARO:3001493|OXA-225
gb|HQ874631.1|+|0-864|ARO:3002346|GES-17
gb|AY028464.1|+|442-1189|ARO:3000840|JOHN-1
gb|AF155139.1|+|1511-2207|ARO:3002925|vanR_in_vanF_cl
gb|X80277.1|+|0-1149|ARO:3003553|CepS
gb|Y17896.1|+|0-849|ARO:3000606|FEZ-1
gb|AB976602.1|+|135-1011|ARO:3003167|CTX-M-159
gb|GU045307.1|+|100-841|ARO:3002217|IMP-26
gb|FJ197316.1|+|0-861|ARO:3001032|TEM-166
gb|DQ212986.1|+|7030-7795|ARO:3003069|vanXY_in_vanG
gb|CP007005.1|+|1250264-1251203|ARO:3003186|CARB-23
gb|AB015853.1|+|145-1315|ARO:3003034|mexX
gb|CP013924.1|+|2063742-2065140|ARO:3003811|adeC
gb|AJ871865.1|+|0-876|ARO:3002390|OXY-1-2
gb|MH450214.1|+|0-813|ARO:3004866|NDM-23
gb|JQ733571.1|+|1027-2173|ARO:3002062|CMY-51
gb|AJ223604.1|+|1484-2225|ARO:3002192|IMP-1
gb|AF173226.1|-|1037-2441|ARO:3003067|smeS
gb|AF294653.1|+|753-1584|ARO:3001425|OXA-31
gb|LN515534.1|+|0-873|ARO:3003155|SHV-188
gb|L20573.1|+|297-1218|ARO:3002987|bcrA
gb|FJ981622.1|+|0-681|ARO:3002738|QnrB23
gb|AF491278.1|+|183-1050|ARO:3002409|OXY-3-1
gb|EU250284.1|+|954-2004|ARO:3002910|vanL
gb|AL009126.1|+|1376854-1377172|ARO:3003064|ykkD
gb|Y11069.1|+|0-780|ARO:3001065|SHV-6
gb|FJ666068.1|+|0-1194|ARO:3002502|PDC-5
gb|EF488762.1|+|0-645|ARO:3002715|QnrB2
gb|HM192542.1|+|0-681|ARO:3002739|QnrB24
gb|AL513383.1|+|161910-162771|ARO:3000873|TEM-1
gb|X62867.1|+|360-1197|ARO:3001305|ErmU
gb|KC469971.2|+|0-801|ARO:3002308|VIM-38
gb|JN680743.1|+|0-645|ARO:3002757|QnrB42
gb|AY589493.1|+|166-1027|ARO:3000975|TEM-112
gb|AF144880.1|+|3541-3979|ARO:3002569|AAC(6')-Iy
gb|KC771279.1|+|0-831|ARO:3001681|OXA-278
gb|AB916359.1|+|793-1708|ARO:3002008|CTX-M-151
gb|DQ679961.1|+|114-975|ARO:3001021|TEM-155
gb|JX440351.1|+|1026-2172|ARO:3002096|CMY-83
gb|AY307100.1|+|0-861|ARO:3000984|TEM-122
gb|AF518567.2|+|2320-3196|ARO:3001887|CTX-M-25
gb|JQ364968.1|+|3332-4229|ARO:3002252|CARB-14
gb|AJ011428.2|+|0-861|ARO:3001074|SHV-15
gb|U92041.1|+|0-861|ARO:3001067|SHV-8
gb|AB566411.1|+|0-1545|ARO:3003046|qacA
gb|AY743435.1|+|13-1159|ARO:3002169|MIR-3
gb|AF117745.1|+|0-780|ARO:3001079|SHV-21
gb|U00096.1|-|1124117-1125326|ARO:3001216|mdtH
gb|AY928180.1|+|0-495|ARO:3002837|lnuC
gb|AY661734.1|+|839-2195|ARO:3000026|mepA
gb|KP050491.1|+|0-861|ARO:3001391|TEM-214
gb|GQ853679.1|+|0-825|ARO:3001453|OXA-148
gb|KF513180.1|+|0-876|ARO:3002005|CTX-M-147
gb|DQ485529.1|+|0-657|ARO:3002790|QnrS1
gb|AB734053.1|+|2303-2948|ARO:3002774|QnrB61
gb|AF016483.1|+|0-906|ARO:3002637|APH(2'')-IVa
gb|JX131372.1|+|1478-2279|ARO:3001797|OXA-46
gb|CEGG01000030.1|+|7354-8215|ARO:3002458|LEN-8
gb|U00096.1|+|2154015-2155263|ARO:3000792|mdtA
gb|KC580660.1|+|0-645|ARO:3002783|QnrB71
gb|EF614235.1|+|2948-3749|ARO:3002272|VIM-2
gb|HQ631377.1|+|0-657|ARO:3002794|QnrS5
gb|EU547445.1|+|0-825|ARO:3001651|OXA-130
gb|FJ196385.1|-|8531-9323|ARO:3000413|sul3
gb|KF421160.1|+|0-822|ARO:3001544|OXA-357
gb|AF203816.1|+|210-1071|ARO:3000937|TEM-71
gb|KM087861.1|+|0-1146|ARO:3002181|MIR-16
gb|FJ666065.1|+|0-1194|ARO:3002497|PDC-1
gb|KF992027.1|+|700-1846|ARO:3001843|ACT-22
gb|KJ174469.1|+|710-1220|ARO:3002863|dfrA8
gb|JN603240.1|+|0-825|ARO:3001489|OXA-217
gb|HQ734813.1|+|0-825|ARO:3001667|OXA-202
gb|EF504260.2|-|1994-3155|ARO:3001818|ACC-4
gb|KF297581.1|+|0-822|ARO:3001539|OXA-352
gb|KF986261.1|-|44-869|ARO:3001566|OXA-380
gb|LLLC01000048.1|-|352-1171|ARO:3002537|AAC(3)-IIIb
gb|EF653270.1|+|0-648|ARO:3002725|QnrB11
gb|GQ423625.1|+|0-825|ARO:3001442|OXA-117
gb|FJ872530.1|+|0-825|ARO:3002480|OXA-144
gb|KF986258.1|+|14-839|ARO:3001563|OXA-377
gb|GU371926.1|-|50304-51165|ARO:3000903|TEM-33
gb|JQ809466.1|+|5374-6172|ARO:3001788|OXA-204
gb|EF520349.1|+|0-681|ARO:3002720|QnrB6
gb|KF203099.1|+|0-822|ARO:3001513|OXA-325
gb|AY590118.1|+|0-750|ARO:3003556|SLB-1
gb|X92506.1|+|0-876|ARO:3001864|CTX-M-1
gb|X54606.1|+|214-1075|ARO:3000874|TEM-2
gb|JX049131.1|+|0-1149|ARO:3002162|FOX-10
gb|KM087852.1|+|0-1140|ARO:3002147|DHA-16
gb|AF467947.1|+|0-861|ARO:3001094|SHV-36
gb|HQ317449.1|+|0-861|ARO:3001373|TEM-182
gb|AL009126.1|-|2735681-2736536|ARO:3002627|aadK
gb|AJ295345.1|+|0-1173|ARO:3002520|OCH-7
gb|Z49084.1|+|311-1184|ARO:3002402|OXY-2-7
gb|AE006468.2|-|397057-398284|ARO:3000789|mdsA
gb|DQ348075.1|+|0-825|ARO:3001704|OXA-87
gb|KJ207208.1|+|539-1685|ARO:3001845|ACT-25
gb|AY743416.1|+|67-928|ARO:3002464|LEN-16
gb|AM051148.1|+|0-861|ARO:3002426|OKP-A-9
gb|AY077481.1|+|185-1058|ARO:3002410|OXY-4-1
gb|DQ174308.1|+|4-865|ARO:3001123|SHV-69
gb|AY165025.1|+|0-801|ARO:3002276|VIM-6
gb|AM176558.2|+|0-861|ARO:3001137|SHV-83
gb|AY500137.1|+|0-798|ARO:3001812|OXA-54
gb|AM051160.1|+|0-861|ARO:3002443|OKP-B-10
gb|EU085533.1|+|0-519|ARO:3002591|AAC_6_IB_Su
gb|Y17583.1|+|213-1071|ARO:3000893|TEM-22
gb|AY123251.1|+|811-1444|ARO:3002680|catB8
gb|DQ174307.1|+|4-865|ARO:3001122|SHV-67
gb|AB205645.1|+|1012-1510|ARO:3002868|dfrG
gb|AB551737.1|+|14-875|ARO:3001177|SHV-133
gb|AJ309734.2|+|0-825|ARO:3001612|OXA-51
gb|EU408358.1|-|27458-28439|ARO:3002483|LRA-5
gb|GQ891757.1|+|2004-2661|ARO:3002801|QnrVC4
gb|X95635.1|+|259-1663|ARO:3000812|mtrE
gb|EU447304.1|+|14-896|ARO:3002314|KPC-4
gb|AF162694.1|+|1410-2442|ARO:3000368|vanC
gb|HM440348.1|+|0-744|ARO:3000553|adeR
gb|DQ519087.1|+|38-863|ARO:3001628|OXA-93
gb|HM167760.1|+|0-876|ARO:3001954|CTX-M-94
gb|EF685371.2|+|0-1143|ARO:3002040|CMY-29
gb|U59183.1|+|939-1740|ARO:3001408|OXA-13
gb|AY292654.1|+|0-876|ARO:3001892|CTX-M-30
gb|LC012596.1|+|3585-4398|ARO:3003182|NDM-13
gb|AM982520.1|+|5548-6424|ARO:3001937|CTX-M-76
gb|S46063.1|+|121-1036|ARO:3002242|CARB-3
gb|AL123456.1|+|2231679-2232219|ARO:3000392|Erm(37)
gb|AY528718.1|+|413-1274|ARO:3001106|SHV-49
gb|JN129451.1|+|1036-1867|ARO:3001399|OXA-4
gb|DQ834729.1|+|205-1066|ARO:3001018|TEM-151
gb|AY368237.1|+|0-861|ARO:3000990|TEM-128
gb|U43152.1|+|93-582|ARO:3002866|dfrD
gb|EF650032.1|+|0-825|ARO:3001637|OXA-106
gb|BX571965.1|-|2147817-2150949|ARO:3002983|amrB
gb|U15027.1|+|0-624|ARO:3002686|catP
gb|X13543.1|+|185-1046|ARO:3002533|AAC(3)-IIa
gb|JQ041634.1|+|1122-1863|ARO:3002220|IMP-29
gb|AY920928.1|+|2689-3553|ARO:3002338|GES-9
gb|JN129451.1|+|87-888|ARO:3002300|VIM-30
gb|X04515.1|+|285-1125|ARO:3002454|LEN-1
gb|AY260546.3|+|4477-5341|ARO:3002336|GES-7
gb|JQ582718.1|+|0-681|ARO:3002764|QnrB49
gb|KY432484.1|+|0-861|ARO:3001051|TEM-191
gb|AE004091.2|+|472023-473175|ARO:3000377|MexA
gb|AB089595.1|+|0-1206|ARO:3000166|tet(B)
gb|AF070999.1|+|1679-2855|ARO:3000182|tet(Y)
gb|AF055922.1|+|1787-2630|ARO:3001299|Sfra_tlrB_TYL
gb|L25634.1|+|1273-2158|ARO:3003562|blaF
gb|AM260957.1|+|4186-5086|ARO:3003071|mphF
gb|AF034958.3|+|2641-3871|ARO:3002698|cmlB
gb|AY768532.1|+|0-1935|ARO:3000535|macB
gb|JX121123.1|+|0-861|ARO:3001195|SHV-156
gb|JN211012.1|+|213-1074|ARO:3001048|TEM-188
gb|AF441287.1|+|260-1007|ARO:3000844|TUS-1
gb|AE004091.2|+|4710620-4712084|ARO:3000809|OpmD
gb|X93314.1|+|0-927|ARO:3002364|PER-2
gb|AF427130.1|+|208-1069|ARO:3000951|TEM-84
gb|JX524191.1|+|395-1271|ARO:3002324|KPC-14
gb|EF561644.1|+|0-1146|ARO:3002039|CMY-28
gb|EU250284.1|+|4730-5426|ARO:3002927|vanR_in_vanL_cl
gb|AJ222769.3|+|3686-5606|ARO:3000194|tet(W)
gb|KC465199.1|+|0-882|ARO:3002326|KPC-16
gb|EU019534.1|+|0-825|ARO:3001633|OXA-79
gb|AM919398.1|+|0-681|ARO:3002732|QnrB17
gb|GU831575.1|+|0-843|ARO:3001662|OXA-164
gb|M55426.1|+|465-1326|ARO:3002542|AAC(3)-VIIIa
gb|FJ460181.2|+|1790-2582|ARO:3002617|aadA17
gb|EU402393.1|+|0-876|ARO:3001930|CTX-M-69
gb|Y13612.1|+|0-861|ARO:3000921|TEM-52
gb|AF290912.1|+|0-741|ARO:3002196|IMP-5
gb|U46859.1|-|22365-24057|ARO:3003049|rosB
gb|L20800.1|+|1062-2325|ARO:3000180|tetA(P)
gb|X77455.1|+|700-1849|ARO:3002155|FOX-1
gb|AF174129.1|+|6335-7211|ARO:3001872|CTX-M-9
gb|J03306.1|+|0-489|ARO:3003105|dfrA3
gb|DQ256091.1|+|98-974|ARO:3001943|CTX-M-82
gb|KJ934267.1|+|0-852|ARO:3003175|CARB-19
gb|CBBA010000184.1|+|3395-4256|ARO:3002460|LEN-10
gb|MH450215.1|+|0-813|ARO:3004867|NDM-24
gb|KJ158441.1|+|2732-3377|ARO:3002789|QnrD2
gb|FR748153.1|+|259-1060|ARO:3002296|VIM-26
gb|KF986254.1|-|34-859|ARO:3001572|OXA-386
gb|CU468230.2|+|1959577-1960402|ARO:3001620|OXA-75
gb|DQ267940.1|+|53-512|ARO:3003020|dfrA25
gb|AY339625.2|-|3640-4786|ARO:3002024|CMY-13
gb|AM076977.1|+|0-1146|ARO:3001822|ACT-2
gb|AY079099.1|+|148-1009|ARO:3001096|SHV-38
gb|DQ489307.1|+|1070-2243|ARO:3002521|OCH-8
gb|KM233164.1|+|0-861|ARO:3003152|SHV-185
gb|AY605049.2|+|127-928|ARO:3002281|VIM-11
gb|AY847143.1|+|82-958|ARO:3001909|CTX-M-47
gb|HF953351.1|-|2461-3358|ARO:3002255|CARB-16
gb|AJ308558.1|+|181-1042|ARO:3000962|TEM-95
gb|HE963768.1|+|0-825|ARO:3001672|OXA-120
gb|JX259320.1|+|0-681|ARO:3002772|QnrB59
gb|D78168.1|+|1591-3130|ARO:3000254|emrY
gb|AY528425.1|+|0-861|ARO:3000997|TEM-133
gb|CT025802.2|+|0-1452|ARO:3000779|adeH
gb|AY101578.1|+|214-1075|ARO:3000969|TEM-106
gb|AF031327.1|+|0-441|ARO:3002562|AAC(6')-Is
gb|JX023441.1|+|37-901|ARO:3002351|GES-22
gb|AF148067.1|+|213-1158|ARO:3003202|TLA-1
gb|EF660563.1|+|392-845|ARO:3002850|arr-5
gb|DQ303920.1|+|0-681|ARO:3002716|QnrB3
gb|AY101764.1|+|206-1067|ARO:3000970|TEM-107
gb|JQ711184.1|+|1026-2172|ARO:3002084|CMY-71
gb|JN227085.1|+|351-1227|ARO:3001977|CTX-M-117
gb|HM439643.1|+|0-645|ARO:3002743|QnrB28
gb|JX982634.1|+|0-801|ARO:3002305|VIM-35
gb|HQ700343.1|+|0-786|ARO:3001783|OXA-163
gb|EU571228.1|+|822-1644|ARO:3001702|OXA-133
gb|S82452.1|+|120-978|ARO:3001068|SHV-9
gb|AF535087.1|+|28-1573|ARO:3003047|qacB
gb|AY949202.1|+|0-825|ARO:3001622|OXA-77
gb|AM051157.1|+|0-861|ARO:3002441|OKP-B-8
gb|HM246246.1|+|211-1069|ARO:3001047|TEM-187
gb|AM850917.2|+|17-878|ARO:3002439|OKP-B-6
gb|DQ361087.2|+|356-1097|ARO:3002213|IMP-22
gb|AM176557.2|+|0-861|ARO:3001136|SHV-82
gb|AF315351.1|+|672-1500|ARO:3001426|OXA-32
gb|DQ023162.1|+|0-876|ARO:3001903|CTX-M-41
gb|AJ416344.1|+|303-1179|ARO:3001882|CTX-M-20
gb|JQ422053.1|+|99-930|ARO:3001691|OXA-228
gb|CP006845.1|+|539695-540745|ARO:3002814|clbA
gb|EU086834.1|+|88-898|ARO:3001767|OXA-137
gb|EU086830.1|+|88-898|ARO:3001765|OXA-136
gb|M18967.1|+|756-1314|ARO:3002545|AAC(6')-Ia
gb|L06157.1|+|554-1085|ARO:3002530|AAC(3)-Ib
gb|KP050484.1|+|0-1146|ARO:3002170|MIR-5
gb|KC580654.1|+|0-645|ARO:3002777|QnrB65
gb|X98101.1|+|73-934|ARO:3001070|SHV-11
gb|M90056.1|+|908-2477|ARO:3002829|vgaA
gb|AY072920.1|+|0-861|ARO:3000973|TEM-110
gb|JX298080.1|+|433-1078|ARO:3002734|QnrB19
gb|AJ703795.1|+|0-1149|ARO:3002160|FOX-7
gb|AM941846.1|+|0-900|ARO:3001338|SHV-100
gb|AY171244.1|+|46-838|ARO:3002618|aadA21
gb|JX262694.1|+|0-813|ARO:3002357|NDM-7
gb|GQ414736.1|+|0-801|ARO:3002290|VIM-20
gb|AJ012256.1|+|208-1069|ARO:3000939|TEM-73
gb|AM051146.1|+|0-861|ARO:3002424|OKP-A-7
gb|DQ105528.2|+|0-861|ARO:3001012|TEM-145
gb|AM087455.2|+|291-1011|ARO:3002262|IND-6
gb|JN790863.1|+|232-1108|ARO:3001981|CTX-M-122
gb|JYFL01000006.1|-|112069-113503|ARO:3002813|lmrB
gb|CP001172.1|-|1249018-1249348|ARO:3000768|abeS
gb|JN166690.1|+|0-681|ARO:3002756|QnrB41
gb|AM176550.2|+|30-891|ARO:3001129|SHV-75
gb|X52872.1|+|220-1138|ARO:3002995|ROB-1
gb|AF174129.3|+|1351-1825|ARO:3003014|dfrA16
gb|AM051140.1|+|0-861|ARO:3002420|OKP-A-3
gb|X91840.1|+|0-1146|ARO:3002013|CMY-2
gb|AJ605332.1|+|1303-1813|ARO:3003016|dfrA20
gb|EU419746.1|+|0-801|ARO:3002286|VIM-16
gb|CP000800.1|-|1191727-1192954|ARO:3001329|mdtG
gb|KF986253.1|-|15-840|ARO:3001571|OXA-385
gb|DQ519090.1|+|62-905|ARO:3001631|OXA-96
gb|DQ173429.1|+|0-879|ARO:3001859|IMI-2
gb|JX310327.1|+|0-861|ARO:3001378|TEM-201
gb|KF460531.1|+|0-831|ARO:3001548|OXA-361
gb|D78168.1|+|536-1592|ARO:3000206|emrK
gb|JX121120.1|+|0-858|ARO:3001192|SHV-153
gb|KF203102.1|+|0-822|ARO:3001516|OXA-328
gb|FJ666070.1|+|0-1194|ARO:3002506|PDC-7
gb|EF136375.1|+|0-900|ARO:3002373|VEB-4
gb|AY590119.1|+|0-735|ARO:3003557|SFB-1
gb|JN861779.1|+|0-825|ARO:3001710|OXA-211
gb|AB744718.1|+|0-813|ARO:3002358|NDM-8
gb|FJ848783.1|+|1270-2071|ARO:3001801|OXA-147
gb|AB091338.1|+|173-1355|ARO:3003551|emeA
gb|AY661885.1|+|48-909|ARO:3001088|SHV-30
gb|KF151169.1|+|0-831|ARO:3001793|OXA-320
gb|M17124.1|+|1181-1982|ARO:3000498|ErmF
gb|HQ456945.1|+|0-1140|ARO:3002136|DHA-7
gb|AY750910.1|+|0-825|ARO:3001616|OXA-68
gb|HQ704413.2|+|0-681|ARO:3002761|QnrB46
gb|FJ495083.1|+|732-1365|ARO:3003110|catB10
gb|JF900599.1|+|0-801|ARO:3002298|VIM-28
gb|AY769962.1|+|2434-5611|ARO:3000781|adeJ
gb|Y17582.1|+|0-858|ARO:3000892|TEM-21
gb|KF297584.1|+|0-831|ARO:3001542|OXA-355
gb|AJ252200.1|+|4493-5894|ARO:3003057|smeF
gb|KF203106.1|+|0-822|ARO:3001520|OXA-332
gb|AB107899.1|+|1007-2153|ARO:3001856|CFE-1
gb|AJ871875.1|+|0-873|ARO:3002414|OXY-6-2
gb|AB737978.1|+|0-1140|ARO:3001827|ACT-16
gb|AF030945.1|+|95-962|ARO:3002245|CARB-6
gb|CP003022.1|+|336788-337580|ARO:3003197|aadA25
gb|AJ746227.1|+|94-967|ARO:3002400|OXY-2-5
gb|AJ871866.1|+|0-873|ARO:3002396|OXY-2-1
gb|CP000703.1|+|40848-42606|ARO:3000215|mecR1
gb|KF297578.1|+|0-822|ARO:3001536|OXA-349
gb|AY039040.1|+|188-1022|ARO:3000956|TEM-89
gb|AB116260.1|+|1329-2193|ARO:3002333|GES-4
gb|EU029998.1|+|575-1400|ARO:3001440|OXA-115
gb|AF550679.1|-|80976-81768|ARO:3002601|aadA
gb|D38215.1|+|0-1539|ARO:3002893|tcr3
gb|Z48231.1|+|220-763|ARO:3002898|SAT-3
gb|AJ250203.1|+|1650-2883|ARO:3000476|tet(31)
gb|AP009048.1|-|4338624-4340268|ARO:3003576|eptA
gb|M93113.1|+|0-660|ARO:3002674|Cbut_catB
gb|M22999.1|+|492-1359|ARO:3002541|AAC(3)-VIIa
gb|AM403715.1|+|302-854|ARO:3002857|dfrA26
gb|JX206446.1|+|0-828|ARO:3001610|OXA-243
gb|JN215211.1|+|0-825|ARO:3001668|OXA-219
gb|U00096.1|-|3412802-3413465|ARO:3000656|AcrS
gb|U35369.1|+|2358-3165|ARO:3002956|vanY_in_vanB_cl
gb|FJ872411.1|+|40765-41347|ARO:3002967|vanXY_in_vanE
gb|AE016830.1|-|2211932-2212277|ARO:3004254|vanV_in_vanB_cl
gb|JQ029959.1|+|28-889|ARO:3001184|SHV-142
gb|KF150216.1|+|0-1146|ARO:3002116|CMY-104
gb|NG_048576.1|+|100-502|ARO:3002584|AAC(6')-29b
gb|AY144612.1|+|0-801|ARO:3002275|VIM-5
gb|EF468463.1|+|66-927|ARO:3001028|TEM-162
gb|KM926621.1|+|751-1897|ARO:3003171|ACT-36
gb|FJ360626.1|+|0-1146|ARO:3002054|CMY-43
gb|AF093512.1|+|197-1058|ARO:3000882|TEM-10
gb|AY515297.1|+|0-876|ARO:3001896|CTX-M-34
gb|U58495.2|+|27-1173|ARO:3001821|ACT-1
gb|EF418608.1|+|9-885|ARO:3001926|CTX-M-65
gb|KM087863.1|+|0-1146|ARO:3002177|MIR-12
gb|AF219131.2|+|0-720|ARO:3002259|IND-3
gb|AB900900.1|+|0-876|ARO:3001994|CTX-M-137
gb|EU515250.1|+|0-1146|ARO:3002038|CMY-27
gb|KM087857.1|+|0-741|ARO:3002239|IMP-48
gb|U63835.1|+|127-955|ARO:3001410|OXA-15
gb|AF201826.1|+|21-849|ARO:3001420|OXA-25
gb|L29044.1|+|351-792|ARO:3002555|AAC(6')-Ih
gb|HM488992.1|+|0-822|ARO:3001471|OXA-171
gb|FJ666073.1|+|0-1194|ARO:3002509|PDC-10
gb|HM751100.1|+|0-861|ARO:3001157|SHV-108
gb|HM544039.1|+|0-1152|ARO:3002065|CMY-54
gb|AY243512.1|+|208-1069|ARO:3000982|TEM-120
gb|FJ418153.1|+|0-657|ARO:3002793|QnrS4
gb|JQ733572.1|+|1027-2173|ARO:3002088|CMY-75
gb|AF467948.1|+|0-861|ARO:3001095|SHV-37
gb|JQ837239.1|+|0-822|ARO:3001498|OXA-239
gb|HM015773.1|+|2126-2924|ARO:3001776|OXA-162
gb|S81599.1|+|281-1076|ARO:3002651|APH(3')-Vc
gb|AJ276453.1|+|4619-5768|ARO:3002183|MOX-2
gb|JN790864.1|+|238-1114|ARO:3001982|CTX-M-123
gb|JN086160.1|-|1582-2407|ARO:3001777|OXA-347
gb|EF136376.1|+|0-861|ARO:3001025|TEM-159
gb|AF064820.3|+|951-1776|ARO:3001417|OXA-22
gb|AY750914.2|+|206-1079|ARO:3001902|CTX-M-40
gb|JN714478.1|+|1034-2180|ARO:3002079|CMY-66
gb|AM408573.1|-|10027-11077|ARO:3003441|cfrA
gb|FR734406.1|+|0-906|ARO:3003106|Erm(42)
gb|KC900516.1|+|0-858|ARO:3001382|TEM-205
gb|KF732714.1|+|0-657|ARO:3002798|QnrS9
gb|KM087843.1|+|0-1146|ARO:3001851|ACT-31
gb|GU827715.1|+|0-861|ARO:3001176|SHV-129
gb|HM755448.1|+|244-1120|ARO:3001957|CTX-M-98
gb|U09991.1|+|27-1338|ARO:3002700|cmlv
gb|KM087840.1|+|0-1146|ARO:3002127|CMY-116
gb|X03615.1|+|231-1230|ARO:3002661|APH(7'')-Ia
gb|AM998375.1|+|1172-2084|ARO:3000853|AIM-1
gb|AY847145.1|+|81-957|ARO:3001911|CTX-M-49
gb|KF663615.1|+|0-858|ARO:3001390|TEM-213
gb|GU060319.1|+|624-861|ARO:3003023|dfrB6
gb|AJ866285.2|+|0-861|ARO:3001117|SHV-62
gb|AY232670.1|-|3524-4157|ARO:3002675|catB2
gb|EU136031.3|+|0-876|ARO:3001942|CTX-M-81
gb|U36276.1|+|716-953|ARO:3002864|dfrB1
gb|FJ666066.1|+|0-1194|ARO:3002500|PDC-3
gb|JN173054.1|+|36-681|ARO:3002747|QnrB32
gb|FR682582.1|+|0-876|ARO:3001959|CTX-M-100
gb|EU408349.1|+|107-1025|ARO:3002487|LRA-8
gb|EU496816.1|+|0-1140|ARO:3002044|CMY-33
gb|X06599.1|+|272-1193|ARO:3002877|BcI
gb|AF231133.1|+|1345-2146|ARO:3001423|OXA-28
gb|AM176547.2|+|30-891|ARO:3001126|SHV-72
gb|L29045.1|+|259-700|ARO:3002557|AAC(6')-Ij
gb|FJ854362.1|+|701-1565|ARO:3002340|GES-11
gb|CP000732.1|-|9682-10528|ARO:3000621|PC1_blaZ
gb|M19269.1|+|459-1419|ARO:3001304|ErmS
gb|JF949915.1|+|0-754|ARO:3001052|TEM-192
gb|AF189721.1|+|273-1149|ARO:3001871|CTX-M-8
gb|AF162771.1|+|61-643|ARO:3002596|AAC(6')-IIc
gb|AB074436.1|+|16-754|ARO:3002202|IMP-11
gb|JQ820241.1|+|0-831|ARO:3001678|OXA-237
gb|MH986670.1|+|0-813|ARO:3004868|NDM-25
gb|AJ437107.1|+|208-1069|ARO:3000900|TEM-30
gb|FN397623.1|+|1188-1641|ARO:3002852|arr-7
gb|AB104852.1|+|1934-2486|ARO:3002573|AAC(6')-Iae
gb|EU408355.1|+|24321-25482|ARO:3002492|LRA-18
gb|FJ611948.1|+|0-645|ARO:3002736|QnrB21
gb|U38243.1|+|149-1115|ARO:3003001|CfxA
gb|AY458224.1|+|706-1183|ARO:3002529|AAC(3)-Id
gb|EU675686.1|+|1956-2409|ARO:3002848|arr-3
gb|EU515251.1|+|0-1146|ARO:3002051|CMY-40
gb|U41471.1|+|264-852|ARO:3002524|AAC(2')-Ib
gb|DQ058662.1|+|0-657|ARO:3002710|QnrA4
gb|CP000768.1|+|1406494-1409617|ARO:3000784|cmeB
gb|EF373973.1|+|0-861|ARO:3001149|SHV-97
gb|KF513177.1|+|0-861|ARO:3001356|SHV-172
gb|HG934763.1|+|0-861|ARO:3001394|TEM-217
gb|AY847144.1|+|81-957|ARO:3001910|CTX-M-48
gb|FJ624872.1|+|2-854|ARO:3002319|KPC-9
gb|JQ733577.1|+|1026-2172|ARO:3002093|CMY-80
gb|HQ634775.2|+|3012-3801|ARO:3001805|OXA-198
gb|AJ295340.1|+|0-1173|ARO:3002515|OCH-2
gb|X57972.1|+|339-1200|ARO:3000878|TEM-6
gb|GU169702.1|+|608-1472|ARO:3002342|GES-13
gb|DQ885477.1|+|0-876|ARO:3001917|CTX-M-55
gb|V00622.1|+|243-903|ARO:3002683|catI
gb|Y10282.1|+|0-1149|ARO:3002156|FOX-2
gb|EU043311.3|+|0-645|ARO:3002721|QnrB7
gb|EU024485.1|+|0-861|ARO:3001151|SHV-102
gb|JQ838185.1|+|0-828|ARO:3001485|OXA-207
gb|AY065991.1|+|6-867|ARO:3001101|SHV-43
gb|HM066995.1|+|0-882|ARO:3002321|KPC-11
gb|AY223863.1|+|170-1031|ARO:3001113|SHV-57
gb|EF415650.1|+|0-1146|ARO:3002035|CMY-24
gb|AY265890.1|+|0-472|ARO:3002476|LEN-6
gb|AJ295342.1|+|0-1173|ARO:3002517|OCH-4
gb|KM087836.1|+|0-1146|ARO:3002124|CMY-113
gb|FN396876.1|-|2406-3219|ARO:3000589|NDM-1
gb|EU541448.1|+|0-741|ARO:3002216|IMP-25
gb|KF297579.1|+|0-822|ARO:3001537|OXA-350
gb|AY248038.1|+|2072-2939|ARO:3002248|CARB-9
gb|HQ172108.1|+|0-645|ARO:3002740|QnrB25
gb|AY619003.1|+|703-1510|ARO:3001764|OXA-63
gb|AF031330.1|+|0-441|ARO:3002566|AAC(6')-Iv
gb|FJ785625.1|+|131-1001|ARO:3002404|OXY-2-9
gb|AJ746361.2|-|6742-7303|ARO:3003019|dfrA23
gb|AY210887.1|+|111-972|ARO:3001104|SHV-46
gb|AB777500.1|+|2034-2775|ARO:3002234|IMP-43
gb|EU496815.1|+|0-1146|ARO:3002043|CMY-32
gb|AF226622.1|+|54-915|ARO:3001073|SHV-14
gb|Z30177.1|+|348-1224|ARO:3002389|OXY-1-1
gb|AB715422.2|+|27225-27966|ARO:3002225|IMP-34
gb|KF203098.1|+|0-822|ARO:3001512|OXA-324
gb|U56415.1|+|279-1719|ARO:3002884|iri
gb|DQ286729.1|+|0-861|ARO:3000924|TEM-55
gb|AB894099.1|+|4218-5697|ARO:3000785|cmeC
gb|AJ567481.1|+|0-876|ARO:3001893|CTX-M-31
gb|EU545409.1|+|80-956|ARO:3001947|CTX-M-87
gb|AL123456.1|-|3773015-3773567|ARO:3003035|mfpA
gb|DQ058661.1|+|0-657|ARO:3002709|QnrA3
gb|AY227050.1|+|130-895|ARO:3003100|cphA4
gb|L20800.1|+|2308-4267|ARO:3000195|tetB(P)
gb|JX121117.1|+|0-858|ARO:3001189|SHV-150
gb|AJ635402.2|+|0-861|ARO:3002434|OKP-B-1
gb|GQ149347.1|+|5269-6130|ARO:3001037|TEM-171
gb|AJ238249.1|+|126-930|ARO:3002836|lnuB
gb|FR821779.1|-|35680-37678|ARO:3001209|mecC
gb|U57969.1|+|294-1458|ARO:3000800|MexC
gb|U57969.1|+|4622-6062|ARO:3000802|OprJ
gb|NG_050256.1|+|100-961|ARO:3000896|TEM-26
gb|AF357597.1|+|250-1399|ARO:3002021|CMY-10
gb|FR865168.1|+|0-825|ARO:3001488|OXA-216
gb|AY589494.1|+|193-1054|ARO:3000976|TEM-113
gb|M97297.1|+|3976-4671|ARO:3002919|vanR_in_vanA_cl
gb|AB636283.1|+|0-843|ARO:3000854|SMB-1
gb|AF090141.1|+|242-1115|ARO:3000850|GOB-1
gb|L07945.1|+|60-888|ARO:3001398|OXA-3
gb|KM211691.1|+|0-876|ARO:3003166|CTX-M-158
gb|JQ388884.1|+|0-861|ARO:3001183|SHV-141
gb|EU177100.1|+|4-880|ARO:3001929|CTX-M-68
gb|U00096.1|+|2155262-2158385|ARO:3000793|mdtB
gb|FJ228229.1|+|553-1198|ARO:3002788|QnrD1
gb|AY082011.1|+|5900-6932|ARO:3000005|vanD
gb|AF117744.1|+|0-780|ARO:3001078|SHV-20
gb|KF478993.1|+|490-1543|ARO:3002948|vanH_in_vanO_cl
gb|AF540889.1|+|0-327|ARO:3002871|tet(37)
gb|M37699.1|+|585-1752|ARO:3000205|tet(X)
gb|KF730650.1|+|0-645|ARO:3002768|QnrB55
gb|AF427129.1|+|208-1069|ARO:3000950|TEM-83
gb|KM087850.1|+|0-1140|ARO:3002148|DHA-17
gb|JX121124.1|+|0-861|ARO:3001196|SHV-157
gb|AY825330.1|+|0-861|ARO:3002446|OKP-B-13
gb|JX121128.1|+|0-861|ARO:3001200|SHV-161
gb|AY769934.1|+|27-993|ARO:3003096|CfxA5
gb|JF411006.1|+|951-1368|ARO:3002872|FosA3
gb|M20305.1|+|778-1594|ARO:3002642|APH(3')-Ib
gb|AJ239002.1|+|0-861|ARO:3000935|TEM-68
gb|GQ205627.2|+|3036-3687|ARO:3002845|vatH
gb|HQ398215.1|+|244-1120|ARO:3001961|CTX-M-102
gb|FJ437066.1|+|0-1134|ARO:3002055|CMY-44
gb|AY960293.2|+|0-1143|ARO:3002031|CMY-20
gb|AF252622.2|+|1740-2616|ARO:3001877|CTX-M-14
gb|EU273757.1|+|0-681|ARO:3002728|QnrB14
gb|KM087844.1|+|0-1146|ARO:3002128|CMY-117
gb|EU815939.1|+|0-861|ARO:3001029|TEM-163
gb|HG798963.1|+|0-1140|ARO:3002143|DHA-12
gb|JF274245.1|+|1-862|ARO:3001968|CTX-M-108
gb|AJ635404.2|+|0-861|ARO:3002419|OKP-A-2
gb|EU670845.2|+|1594-2419|ARO:3001655|OXA-138
gb|AF201827.1|+|21-849|ARO:3001421|OXA-26
gb|JX987101.1|+|0-681|ARO:3002775|QnrB62
gb|GU199038.2|+|1195-2023|ARO:3001663|OXA-160
gb|HQ185697.1|+|1267-2413|ARO:3002072|CMY-58
gb|DQ388882.1|+|0-861|ARO:3001005|TEM-142
gb|BA000017.4|+|379931-380351|ARO:3000746|mepR
gb|CP020412.2|-|3537848-3539018|ARO:3004603|tet(56)
gb|HM367709.1|+|7-727|ARO:3002269|IND-14
gb|X98047.1|+|0-843|ARO:3000911|TEM-42
gb|JN861783.1|+|0-828|ARO:3001714|OXA-215
gb|AJ584652.1|+|1043-1784|ARO:3002207|IMP-16
gb|HQ713678.1|+|5756-6683|ARO:3002369|PER-7
gb|JF460795.1|+|0-1143|ARO:3002074|CMY-61
gb|JX438000.1|+|0-798|ARO:3001786|OXA-244
gb|AF370885.1|+|4628-7736|ARO:3000775|adeB
gb|HM113561.1|+|0-825|ARO:3001659|OXA-175
gb|Y16410.1|+|986-2126|ARO:3002132|DHA-1
gb|AP009048.1|-|4153663-4154296|ARO:3000518|CRP
gb|AF015628.1|+|1306-1945|ARO:3002842|vatC
gb|KJ775801.1|+|0-882|ARO:3002329|KPC-19
gb|AJ310778.1|+|7003-7573|ARO:3003015|dfrA19
gb|AJ252200.1|+|1278-4401|ARO:3003056|smeE
gb|GQ390806.1|+|0-813|ARO:3001171|SHV-124
gb|KF240809.1|+|0-876|ARO:3002000|CTX-M-142
gb|JF795538.1|+|0-861|ARO:3001374|TEM-185
gb|X05648.1|+|381-1305|ARO:3002658|APH(6)-Ib
gb|M12730.1|+|779-1514|ARO:3000250|ErmC
gb|EU408354.1|-|3570-4455|ARO:3002512|LRA-17
gb|HM803271.1|+|0-876|ARO:3001958|CTX-M-99
gb|AF332513.1|+|103-964|ARO:3000931|TEM-63
gb|GU206353.1|+|18-738|ARO:3002266|IND-10
gb|JX268631.1|+|0-861|ARO:3001091|SHV-33
gb|AF462611.1|+|0-846|ARO:3000605|Erm(36)
gb|JX440349.1|+|1026-2172|ARO:3002087|CMY-74
gb|AY590467.1|+|1-727|ARO:3001110|SHV-53
gb|JN173059.1|+|35-680|ARO:3002752|QnrB37
gb|X01702.1|+|484-1285|ARO:3002659|APH(6)-Ic
gb|HE819404.1|+|0-1146|ARO:3002103|CMY-90
gb|HM751103.1|+|0-864|ARO:3001169|SHV-122
gb|JN969893.3|+|2530-3406|ARO:3001990|CTX-M-131
gb|KF986262.1|-|27-852|ARO:3001569|OXA-383
gb|AF324833.1|+|0-900|ARO:3002378|VEB-9
gb|DQ519088.1|+|8-833|ARO:3001629|OXA-94
gb|X56809.1|+|111-894|ARO:3002997|LCR-1
gb|DQ335566.1|+|0-825|ARO:3001632|OXA-92
gb|CP004067.1|-|43007-43928|ARO:3002669|APH(2'')-Ig
gb|AM886293.1|+|116479-117235|ARO:3000860|rmtB
gb|HQ166709.1|+|0-876|ARO:3001953|CTX-M-93
gb|CP006005.1|+|1728735-1729668|ARO:3003176|CARB-21
gb|AJ549214.1|+|176-1604|ARO:3002704|fexA
gb|KC107824.1|+|0-876|ARO:3001997|CTX-M-139
gb|X58272.1|+|79-883|ARO:3001400|OXA-5
gb|FN645444.1|+|0-1146|ARO:3002061|CMY-50
gb|CP001891.1|+|2841996-2842857|ARO:3002463|LEN-13
gb|AJ871877.1|+|0-876|ARO:3002416|OXY-6-4
gb|KF648874.1|-|60996-61860|ARO:3002626|ANT(6)-Ia
gb|AM941847.1|+|0-861|ARO:3001155|SHV-106
gb|AF300985.1|+|0-739|ARO:3001430|OXA-36
gb|KM233165.1|+|0-861|ARO:3003153|SHV-186
gb|Y10281.1|+|0-861|ARO:3000918|TEM-49
gb|Z21957.1|-|284-1211|ARO:3002363|PER-1
gb|DQ834728.1|+|205-1066|ARO:3001019|TEM-152
gb|AM850915.2|+|19-880|ARO:3002428|OKP-A-11
gb|HM750249.1|+|90-891|ARO:3002295|VIM-25
gb|M97172.1|+|655-1465|ARO:3002534|AAC(3)-IIb
gb|KC433553.1|+|0-882|ARO:3002325|KPC-15
gb|KJ135344.1|+|14-839|ARO:3001567|OXA-381
gb|M80346.1|+|0-1656|ARO:3002817|carA
gb|FJ820124.1|+|1123-1987|ARO:3002339|GES-10
gb|BA000018.3|+|48893-49265|ARO:3000124|mecI
gb|KF057033.1|+|0-825|ARO:3001687|OXA-316
gb|AF329699.1|+|372-1236|ARO:3002337|GES-8
gb|FJ534512.1|+|0-861|ARO:3002431|OKP-A-14
gb|AF322577.2|+|2081-2822|ARO:3002199|IMP-8
gb|KF057031.1|+|0-825|ARO:3001685|OXA-314
gb|FJ534513.1|+|0-861|ARO:3002430|OKP-A-13
gb|JX025022.1|+|0-825|ARO:3001680|OXA-242
gb|KC580659.1|+|0-645|ARO:3002782|QnrB70
gb|JF274247.1|+|0-876|ARO:3001973|CTX-M-113
gb|AY628176.1|+|75-936|ARO:3000987|TEM-125
gb|AF156486.1|+|1331-2195|ARO:3002330|GES-1
gb|EF581285.1|+|0-822|ARO:3001636|OXA-104
gb|L20573.1|+|1317-1944|ARO:3002988|bcrB
gb|JQ762640.1|+|36-681|ARO:3002763|QnrB48
gb|AM231720.2|+|0-825|ARO:3001438|OXA-100
gb|AM982521.1|+|1911-2787|ARO:3001938|CTX-M-77
gb|M36726.1|+|295-1150|ARO:3000596|ErmX
gb|JX440356.1|+|754-1900|ARO:3001837|ACT-15
gb|AY055428.1|-|20268-21084|ARO:3000412|sul2
gb|X90856.1|+|387-1194|ARO:3002645|APH(3')-IIb
gb|EF373971.1|+|0-861|ARO:3001148|SHV-96
gb|AY027590.1|+|112-973|ARO:3000955|TEM-88
gb|KJ997966.1|+|0-831|ARO:3002496|OXA-418
gb|AY750907.1|+|0-825|ARO:3001613|OXA-64
gb|AM286274.1|+|0-861|ARO:3001001|TEM-137
gb|EF373969.1|+|0-861|ARO:3001145|SHV-93
gb|KF297585.1|+|0-831|ARO:3001543|OXA-356
gb|JX049132.1|+|0-1146|ARO:3002082|CMY-69
gb|AM932669.1|+|698-1502|ARO:3001811|OXA-129
gb|KF203107.1|+|0-825|ARO:3001521|OXA-333
gb|AB116646.1|+|429-903|ARO:3002563|AAC(6')-Isa
gb|KM087851.1|+|0-1146|ARO:3002180|MIR-15
gb|JX679208.1|+|0-900|ARO:3002377|VEB-8
gb|AF079900.1|+|39-1731|ARO:3002892|otr(B)
gb|KJ151292.1|+|294-2892|ARO:3000444|rphA
gb|AM419751.1|+|14210-15431|ARO:3000567|tet(40)
gb|AY043299.1|-|3984-5175|ARO:3000167|tet(C)
gb|AF133139.1|+|0-1176|ARO:3000174|tet(G)
gb|U00096.1|-|2098446-2099613|ARO:3003577|ugd
gb|X15791.1|+|1375-2257|ARO:3003563|RCP-1
gb|AM850920.1|+|40-901|ARO:3002451|OKP-B-18
gb|AF156486.1|+|3648-4908|ARO:3002694|cmlA4
gb|DQ463751.1|+|75-1221|ARO:3002034|CMY-23
gb|KF986259.1|-|16-841|ARO:3001564|OXA-378
gb|EU124663.1|-|32695-34348|ARO:3002881|lmrC
gb|DQ351241.1|+|36-681|ARO:3002714|QnrB1
gb|EF219142.1|+|10-886|ARO:3001922|CTX-M-61
gb|EF672680.1|+|0-729|ARO:3000841|CGB-1
gb|AF162694.1|+|5877-6963|ARO:3002933|vanS_in_vanC_cl
gb|EF650038.1|+|0-825|ARO:3001643|OXA-112
gb|HQ122933.1|+|0-822|ARO:3001695|OXA-134
gb|AY092401.1|+|0-861|ARO:3000963|TEM-96
gb|AY954728.1|+|11-896|ARO:3003558|Yent_y56
gb|DQ149247.1|+|0-825|ARO:3001703|OXA-86
gb|KC149518.1|+|0-861|ARO:3001369|TEM-153
gb|JN596280.1|+|2847-3711|ARO:3002349|GES-20
gb|X03216.1|-|4550-5282|ARO:3000347|ErmA
gb|AP009048.1|+|2165012-2166416|ARO:3000829|baeS
gb|Y14156.1|+|0-876|ARO:3001867|CTX-M-4
gb|L42817.1|+|201-936|ARO:3000522|ErmG
gb|JF896803.1|+|0-1149|ARO:3002163|FOX-9
gb|AY183453.1|+|2729-3950|ARO:3000361|EreA
gb|DQ174306.1|+|4-865|ARO:3001121|SHV-66
gb|AF043381.1|+|251-863|ARO:3002580|AAC(6')-Ib9
gb|AM176552.2|+|30-891|ARO:3001131|SHV-77
gb|JX440353.1|+|1026-2172|ARO:3002090|CMY-77
gb|JN982330.1|+|245-1046|ARO:3002301|VIM-31
gb|HM559945.1|+|0-861|ARO:3001178|SHV-134
gb|AY037780.1|+|88-949|ARO:3002455|LEN-2
gb|FJ503047.1|+|0-519|ARO:3002592|AAC6_IB_HZ
gb|AF445082.1|+|2788-3343|ARO:3002577|AAC(6')-Ib4
gb|U85514.1|+|149-977|ARO:3001413|OXA-18
gb|AM051147.1|+|0-861|ARO:3002425|OKP-A-8
gb|DQ089809.1|+|1005-1857|ARO:3002385|BEL-1
gb|AF099139.1|+|505-1225|ARO:3002256|IND-1
gb|KF240808.1|+|0-861|ARO:3001386|TEM-209
gb|Y17584.1|+|0-858|ARO:3000899|TEM-29
gb|EU400222.2|+|2159-3041|ARO:3002315|KPC-5
gb|U51479.1|+|0-921|ARO:3002636|APH(2'')-IIIa
gb|AF208796.2|+|0-861|ARO:3001083|SHV-25
gb|BA000007.3|+|3212025-3212640|ARO:3000832|evgA
gb|KC479325.2|+|668-1496|ARO:3001690|OXA-255
gb|FJ214369.1|+|0-876|ARO:3001946|CTX-M-86
gb|HQ424460.1|+|1-805|ARO:3002646|APH(3')-IIc
gb|AB204557.1|+|0-738|ARO:3002212|IMP-21
gb|JX025021.1|+|0-825|ARO:3001679|OXA-241
gb|DQ303459.3|+|2174-3050|ARO:3001916|CTX-M-54
gb|U37195.1|+|75-936|ARO:3000898|TEM-28
gb|AY553332.1|+|113-854|ARO:3002205|IMP-14
gb|AB164230.1|+|35-566|ARO:3002593|AAC(6')-Ib-SK
gb|AY826417.1|+|0-861|ARO:3001000|TEM-136
gb|AM176549.2|+|30-891|ARO:3001128|SHV-74
gb|FJ668814.1|+|76-937|ARO:3001059|SHV-1
gb|KF526115.1|+|0-1146|ARO:3002114|CMY-102
gb|AF024602.1|+|3155-3992|ARO:3002660|APH(6)-Id
gb|KF885217.1|+|0-825|ARO:3001552|OXA-365
gb|GQ463707.3|+|0-657|ARO:3002713|QnrA7
gb|M64556.1|+|600-1860|ARO:3002693|cmlA1
gb|AM296481.1|+|775-2041|ARO:3002699|cmlB1
gb|GQ150744.1|+|122-359|ARO:3003022|dfrB3
gb|DQ519089.1|+|8-833|ARO:3001630|OXA-95
gb|AM176551.2|+|30-891|ARO:3001130|SHV-76
gb|AY080894.1|+|3-879|ARO:3001884|CTX-M-22
gb|GQ205627.1|+|1393-2971|ARO:3002832|vgaD
gb|X74948.1|+|0-492|ARO:3002688|catS
gb|JN173055.1|+|35-680|ARO:3002748|QnrB33
gb|D13304.2|+|232-1381|ARO:3002182|MOX-1
gb|QIXO01000012.1|-|30208-31069|ARO:3002462|LEN-12
gb|AB634250.1|+|0-825|ARO:3001484|OXA-206
gb|AF148851.1|+|5-866|ARO:3001060|SHV-2
gb|FJ822963.1|+|0-801|ARO:3002289|VIM-19
gb|GQ351346.1|+|0-876|ARO:3001974|CTX-M-114
gb|HQ858608.1|+|0-801|ARO:3002297|VIM-27
gb|U70376.2|-|7525-8518|ARO:3002663|APH(9)-Ib
gb|EU032604.1|+|0-861|ARO:3001152|SHV-103
gb|FJ785626.1|+|131-1004|ARO:3002405|OXY-2-10
gb|AM176546.2|+|0-861|ARO:3001125|SHV-71
gb|KF443075.1|+|0-645|ARO:3002785|QnrB73
gb|KC964871.1|+|0-876|ARO:3001999|CTX-M-141
gb|KF986263.1|-|90-915|ARO:3001570|OXA-384
gb|AY130285.1|+|0-783|ARO:3000981|TEM-118
gb|FJ854362.1|+|1702-2257|ARO:3002576|AAC(6')-Ib3
gb|JF816544.1|+|0-741|ARO:3002226|IMP-35
gb|JF969163.1|+|1053-1893|ARO:3000410|sul1
gb|KM087856.1|+|0-1140|ARO:3002153|DHA-22
gb|AY007784.1|+|1122-1923|ARO:3001431|OXA-37
gb|AM850921.2|+|24-885|ARO:3002452|OKP-B-19
gb|AY130286.1|+|1-823|ARO:3002475|LEN-3
gb|Y17581.1|+|78-936|ARO:3000891|TEM-20
gb|JX131372.1|+|96-843|ARO:3002228|IMP-37
gb|AB983359.1|+|2425-3268|ARO:3003116|OXA-420
gb|AM087411.1|+|127-928|ARO:3002274|VIM-4
gb|GQ202693.1|+|1171-1999|ARO:3001799|OXA-161
gb|JX121125.1|+|0-858|ARO:3001197|SHV-158
gb|DQ522237.1|+|1075-1816|ARO:3002221|IMP-30
gb|AJ005045.1|+|0-876|ARO:3001870|CTX-M-7
gb|KF203097.1|+|0-822|ARO:3001511|OXA-323
gb|AY633109.1|+|0-861|ARO:3002456|LEN-5
gb|AM850918.2|+|24-885|ARO:3002438|OKP-B-5
gb|AB429270.1|+|14-1160|ARO:3002052|CMY-41
gb|KC479324.2|+|575-1403|ARO:3001689|OXA-253
gb|AJ555825.2|+|0-1146|ARO:3002025|CMY-14
gb|FJ873740.1|+|0-858|ARO:3001035|TEM-169
gb|AB040994.1|+|0-741|ARO:3002197|IMP-6
gb|AM283489.1|+|2655-3174|ARO:3002585|AAC(6')-31
gb|KJ934265.1|+|0-852|ARO:3002254|CARB-17
gb|AY790341.1|+|0-861|ARO:3001114|SHV-59
gb|AF190692.1|+|208-1069|ARO:3000946|TEM-79
gb|AY154657.2|+|62-1223|ARO:3000601|Erm(38)
gb|KF823969.1|+|5110-6139|ARO:3000013|vanB
gb|AY236073.2|+|2187-2985|ARO:3001782|OXA-48
gb|JX438001.1|+|0-798|ARO:3001787|OXA-245
gb|AJ416346.1|+|556-1432|ARO:3001883|CTX-M-21
gb|HM439649.1|+|0-681|ARO:3002744|QnrB29
gb|AY513266.1|+|164-1310|ARO:3002028|CMY-17
gb|U00096.3|-|481253-484403|ARO:3000216|acrB
gb|M88012.1|+|192-1092|ARO:3002540|AAC(3)-VIa
gb|JN104597.1|+|114-927|ARO:3000467|NDM-5
gb|FJ666064.1|+|0-1194|ARO:3002498|PDC-2
gb|AM850909.2|+|0-861|ARO:3002466|LEN-19
gb|L09246.1|+|543-981|ARO:3002554|AAC(6')-Ig
gb|CP000864.1|+|13383-14226|ARO:3001611|OXA-58
gb|FN594949.1|+|27481-28339|ARO:3002629|ANT(6)-Ib
gb|KF992026.1|+|753-1899|ARO:3001838|ACT-17
gb|KP144324.1|+|0-822|ARO:3003162|OXA-435
gb|AF078527.1|+|4387-4840|ARO:3002847|arr-2
gb|L08389.1|+|390-1254|ARO:3000495|ErmD
gb|M95287.4|+|2455-3283|ARO:3001397|OXA-2
gb|KM103296.1|+|0-879|ARO:3003177|IMI-7
gb|X07753.1|+|102-882|ARO:3002652|APH(3')-VIa
gb|HM570036.1|+|0-825|ARO:3001474|OXA-180
gb|HM565917.1|+|0-1149|ARO:3002161|FOX-8
gb|JN227084.1|+|308-1169|ARO:3001046|TEM-186
gb|AM051161.1|+|0-861|ARO:3002444|OKP-B-11
gb|JQ396378.1|+|0-747|ARO:3001476|OXA-184
gb|AB284167.2|+|225-1101|ARO:3001925|CTX-M-64
gb|AY795964.1|+|0-822|ARO:3001418|OXA-23
gb|AB194410.1|+|0-1149|ARO:3002030|CMY-19
gb|FJ666072.1|+|0-1194|ARO:3002508|PDC-9
gb|AJ511268.1|+|1294-1765|ARO:3002531|AAC(3)-Ic
gb|Y15510.1|+|0-1203|ARO:3000175|tet(H)
gb|AY743590.1|+|0-1188|ARO:3000566|tet(39)
gb|AE004091.2|+|2808742-2809987|ARO:3000803|MexE
gb|AF038993.1|+|0-1197|ARO:3000177|tet(J)
gb|AF030344.1|-|461-1721|ARO:3000181|tet(V)
gb|L12710.1|+|0-549|ARO:3002556|AAC(6')-Ii
gb|DQ392963.1|+|8-833|ARO:3001626|OXA-88
gb|EU418913.1|+|16-877|ARO:3001158|SHV-109
gb|JQ664733.1|+|0-1146|ARO:3002171|MIR-6
gb|AF351241.1|+|89-950|ARO:3000957|TEM-90
gb|GU585907.1|-|21605-22103|ARO:3002858|dfrA12
gb|KJ207204.1|+|579-1725|ARO:3002099|CMY-86
gb|HM488990.1|+|0-822|ARO:3001469|OXA-169
gb|DQ838665.1|+|0-474|ARO:3002860|dfrA17
gb|X75562.1|+|134-935|ARO:3001402|OXA-7
gb|AY082011.1|+|0-699|ARO:3002923|vanR_in_vanD_cl
gb|M97297.1|+|10116-10601|ARO:3002962|vanZ_in_vanA_cl
gb|AJ223970.1|+|20-800|ARO:3001303|ErmO-srmA
gb|AJ308331.1|+|0-870|ARO:3000855|CAU-1
gb|AF416700.1|+|56-764|ARO:3000842|EBR-1
gb|JQ429324.1|+|0-876|ARO:3001983|CTX-M-124
gb|AM941159.1|+|208-1069|ARO:3001022|TEM-156
gb|HQ650104.1|+|63-1209|ARO:3002076|CMY-63
gb|KF460533.1|+|0-831|ARO:3001550|OXA-363
gb|U14748.1|+|324-1239|ARO:3002481|AER-1
gb|JN408080.1|+|0-657|ARO:3002802|QnrVC5
gb|JX089628.1|+|0-801|ARO:3001499|OXA-240
gb|AY954516.1|+|0-876|ARO:3001901|CTX-M-39
gb|AF395881.1|+|0-882|ARO:3002313|KPC-3
gb|DQ105529.2|+|0-861|ARO:3001013|TEM-146
gb|HQ693810.1|+|1008-2151|ARO:3001826|ACT-9
gb|AF079138.1|+|153-1122|ARO:3000598|Erm(31)
gb|DQ212986.1|+|5984-7034|ARO:3002909|vanG
gb|AF117746.1|+|0-780|ARO:3001080|SHV-22
gb|AJ746225.1|+|0-861|ARO:3000993|TEM-129
gb|JN173056.1|+|35-683|ARO:3002749|QnrB34
gb|AJ579365.1|+|4149-5628|ARO:3003111|lsaB
gb|DQ393783.1|+|1799-2591|ARO:3002615|aadA15
gb|JX514368.1|+|271-1417|ARO:3002107|CMY-94
gb|KM087860.1|+|0-1146|ARO:3002174|MIR-9
gb|AM051142.1|+|0-861|ARO:3002421|OKP-A-4
gb|HE999704.1|-|2734780-2736181|ARO:3000421|norB
gb|KC999080.2|+|379-1192|ARO:3002359|NDM-9
gb|KF421163.1|+|0-831|ARO:3001547|OXA-360
gb|FN556186.1|+|0-1146|ARO:3002057|CMY-46
gb|HQ425492.1|+|0-822|ARO:3001479|OXA-194
gb|AF104442.1|+|193-1054|ARO:3000923|TEM-54
gb|FJ981621.1|+|0-648|ARO:3002737|QnrB22
gb|HQ641421.1|+|0-882|ARO:3002322|KPC-12
gb|JQ733578.1|+|1007-2153|ARO:3002094|CMY-81
gb|AF244145.1|+|0-741|ARO:3002195|IMP-4
gb|AE006468.2|-|392419-393931|ARO:3000791|mdsC
gb|CP000768.1|+|1405391-1406495|ARO:3000783|cmeA
gb|HQ833651.1|+|244-1120|ARO:3001965|CTX-M-105
gb|HM640278.2|+|0-828|ARO:3001709|OXA-182
gb|HM113562.1|+|0-825|ARO:3001660|OXA-176
gb|KF203101.1|+|0-822|ARO:3001515|OXA-327
gb|HE963769.1|+|0-825|ARO:3001673|OXA-248
gb|U59450.1|+|396-1176|ARO:3002824|ErmV
gb|U19459.1|+|66-705|ARO:3002841|vatB
gb|KF297583.1|+|0-822|ARO:3001541|OXA-354
gb|U00096.3|-|4567286-4568519|ARO:3001214|mdtM
gb|CU459141.1|-|3660736-3661636|ARO:3002370|VEB-1
gb|M16503.1|+|243-1143|ARO:3002823|ErmH
gb|AF043100.1|+|1-775|ARO:3001411|OXA-16
gb|AJ863560.2|+|0-861|ARO:3001111|SHV-55
gb|AY750913.1|+|0-825|ARO:3001619|OXA-71
gb|JX870080.1|+|0-861|ARO:3001352|SHV-168
gb|X52085.1|+|342-1809|ARO:3000251|msrA
gb|BA000032.2|-|476707-477559|ARO:3003151|CARB-22
gb|AJ549244.1|+|0-876|ARO:3001890|CTX-M-28
gb|KF131539.1|+|0-801|ARO:3002309|VIM-39
gb|KM087855.1|+|0-1140|ARO:3002144|DHA-13
gb|KF513178.1|+|0-861|ARO:3001357|SHV-173
gb|NG_050508.1|+|36-681|ARO:3002760|QnrB45
gb|AF170880.4|+|0-1848|ARO:3002522|novA
gb|AF317511.1|+|187-988|ARO:3002271|VIM-1
gb|EF552405.1|+|12-840|ARO:3001802|OXA-141
gb|AY570506.1|+|2034-2790|ARO:3004606|erm(40)
gb|AY574271.1|+|0-861|ARO:3000998|TEM-134
gb|Z33413.1|+|386-935|ARO:3000380|FosC
gb|KJ776406.1|+|16-877|ARO:3001340|SHV-119
gb|AM991978.1|+|0-828|ARO:3001451|OXA-139
gb|KM114268.1|+|0-861|ARO:3003157|TEM-219
gb|AJ295343.1|+|0-1173|ARO:3002518|OCH-5
gb|JQ326200.2|+|193-1021|ARO:3001670|OXA-231
gb|AF079138.1|-|1282-2293|ARO:3001265|Erm(30)
gb|X97254.1|+|153-1011|ARO:3001043|TEM-178
gb|CT025800.2|+|0-1221|ARO:3000778|adeG
gb|AF156486.1|+|5012-5792|ARO:3002602|aadA2
gb|EF685372.2|+|0-1143|ARO:3002041|CMY-30
gb|AJ005044.1|+|0-876|ARO:3001869|CTX-M-6
gb|AY238472.1|-|12-888|ARO:3001895|CTX-M-33
gb|AF227521.1|+|3269-4487|ARO:3000616|mel
gb|AL111168.1|-|336915-337548|ARO:3000526|cmeR
gb|KM087862.1|+|0-1146|ARO:3002178|MIR-13
gb|AY660529.1|+|121-676|ARO:3003676|AAC(6')-Ib'
gb|HQ336940.1|+|0-1146|ARO:3002064|CMY-53
gb|KM087865.1|+|0-843|ARO:3001583|OXA-397
gb|AM176556.2|+|25-886|ARO:3001135|SHV-81
gb|AM049399.1|+|0-861|ARO:3001007|TEM-144
gb|AM087405.1|+|1748-2582|ARO:3002622|aadA6/aadA10
gb|D16251.1|-|1625-2531|ARO:3000316|mphA
gb|AJ871869.1|+|0-873|ARO:3002411|OXY-5-1
gb|AY589495.1|+|181-1042|ARO:3000977|TEM-114
gb|AL123456.3|-|314308-314854|ARO:3002525|AAC(2')-Ic
gb|JX440352.1|+|1027-2173|ARO:3002085|CMY-72
gb|BA000007.3|-|1737690-1738104|ARO:3000676|H-NS
gb|AY007369.1|+|0-1149|ARO:3002159|FOX-5
gb|AJ704396.1|+|0-876|ARO:3001956|CTX-M-96
gb|KM211510.1|+|0-876|ARO:3003165|CTX-M-157
gb|U97042.1|+|1263-4347|ARO:3003010|ceoB
gb|KF179354.1|+|0-861|ARO:3002352|GES-23
gb|AY847147.1|+|81-957|ARO:3001908|CTX-M-46
gb|AY139598.1|+|1486-2287|ARO:3001775|OXA-119
gb|M33768.1|+|194-1364|ARO:3003007|bmr
gb|KC580657.1|+|0-645|ARO:3002780|QnrB68
gb|AY343493.1|+|76-946|ARO:3001813|OXA-55
gb|AY277255.2|+|66-927|ARO:3001089|SHV-31
gb|X03364.1|+|0-789|ARO:3002648|APH(3')-IVa
gb|U46859.1|-|24294-25527|ARO:3003048|rosA
gb|JX121116.1|+|0-858|ARO:3001188|SHV-149
gb|JX259317.1|+|0-681|ARO:3002769|QnrB56
gb|AF173226.1|+|6913-8329|ARO:3003053|smeC
gb|EF417572.2|+|29-1175|ARO:3002167|MIR-4
gb|M98270.1|+|0-759|ARO:3002624|ANT(4')-IIa
gb|NG_050503.1|+|15-660|ARO:3002755|QnrB40
gb|KM087839.1|+|0-1146|ARO:3002126|CMY-115
gb|JF273470.1|+|0-810|ARO:3001766|OXA-192
gb|EU077611.1|+|2-656|ARO:3002792|QnrS3
gb|AF031331.1|+|0-441|ARO:3002567|AAC(6')-Iw
gb|EF581888.1|+|0-876|ARO:3001928|CTX-M-67
gb|AY524989.1|+|0-801|ARO:3002280|VIM-10
gb|M64090.1|+|0-735|ARO:3000595|ErmT
gb|JF795487.1|+|0-828|ARO:3001487|OXA-210
gb|HM173356.1|+|511-1375|ARO:3002345|GES-16
gb|X95401.1|+|208-1069|ARO:3000914|TEM-45
gb|AF516719.1|+|214-1075|ARO:3000967|TEM-104
gb|AM774474.1|+|2431-3079|ARO:3002726|QnrB12
gb|EF650036.1|+|0-825|ARO:3001641|OXA-110
gb|EU555534.1|+|0-882|ARO:3002316|KPC-6
gb|AB563173.1|+|32-764|ARO:3002270|IND-15
gb|AY036620.1|+|88-949|ARO:3001092|SHV-34
gb|JF274242.1|+|0-877|ARO:3001970|CTX-M-110
gb|EU019536.1|+|0-825|ARO:3001635|OXA-82
gb|AM051156.1|+|0-861|ARO:3002440|OKP-B-7
gb|AY956335.1|+|38-899|ARO:3001004|TEM-141
gb|FN652295.1|+|0-861|ARO:3001042|TEM-177
gb|JF274248.1|-|0-864|ARO:3001969|CTX-M-109
gb|HQ425495.1|+|0-822|ARO:3001482|OXA-197
gb|AF467077.1|+|163-1348|ARO:3000168|tet(D)
gb|X53797.1|+|133-775|ARO:3002684|catII
gb|AJ635420.1|+|0-789|ARO:3002445|OKP-B-12
gb|EU202673.2|+|0-876|ARO:3001941|CTX-M-80
gb|AY225127.1|+|40-1537|ARO:3000300|lsaA
gb|M94066.1|+|1553-1994|ARO:3002549|AAC(6')-Ic
gb|KP265721.1|+|331-1558|ARO:3004608|EreD
gb|FJ666063.1|+|0-852|ARO:3002386|BEL-2
gb|FJ214368.1|+|0-876|ARO:3002495|CTX-M-85
gb|AY504627.1|+|0-720|ARO:3002261|IND-5
gb|FN594949.1|+|25244-27167|ARO:3000556|tet(44)
gb|FJ196385.1|-|11083-12313|ARO:3003107|mef(B)
gb|JQ064560.1|+|0-1536|ARO:3000448|QepA1
gb|X02393.1|+|96-960|ARO:3003061|vph
gb|GQ288397.1|+|0-741|ARO:3000846|SIM-1
gb|AF321608.1|+|0-888|ARO:3003561|Sed-1
gb|AB211124.1|+|0-525|ARO:3002895|SAT-2
gb|AE004091.2|+|1221690-1222098|ARO:3000149|FosA
gb|Y17715.1|+|146-1022|ARO:3002394|OXY-1-6
gb|KF526117.1|+|0-1146|ARO:3001841|ACT-20
gb|AB074433.1|+|16-757|ARO:3002201|IMP-10
gb|AJ871871.1|+|0-873|ARO:3002412|OXY-5-2
gb|EF650037.1|+|0-825|ARO:3001642|OXA-111
gb|AF370885.1|+|3438-4629|ARO:3000774|adeA
gb|JN861782.1|+|0-828|ARO:3001713|OXA-214
gb|U00096.1|+|2158385-2161463|ARO:3000794|mdtC
gb|Y10278.1|+|0-876|ARO:3001866|CTX-M-3
gb|U00096.1|+|2484373-2487967|ARO:3000833|evgS
gb|JX121114.1|+|0-858|ARO:3001186|SHV-147
gb|KC243783.1|+|0-2007|ARO:3000617|mecA
gb|DQ174305.1|+|4-865|ARO:3001120|SHV-65
gb|EU408347.1|-|10174-11083|ARO:3002485|LRA-2
gb|Z21523.1|+|0-1974|ARO:3000191|tet(Q)
gb|EU722333.1|+|1932-3852|ARO:3000196|tet(32)
gb|AY750908.1|+|0-825|ARO:3001614|OXA-65
gb|HM488991.1|+|0-822|ARO:3001470|OXA-170
gb|AF047556.1|+|126-678|ARO:3002560|AAC(6')-Iq
gb|AY114142.1|+|1060-1816|ARO:3002625|ANT(4')-IIb
gb|U00096.3|+|2810769-2811300|ARO:3000516|emrR
gb|DQ223685.1|+|0-876|ARO:3001914|CTX-M-52
gb|CP004067.1|+|52914-53709|ARO:3002647|APH(3')-IIIa
gb|GQ390808.1|+|0-813|ARO:3001173|SHV-126
gb|EU043312.2|+|0-645|ARO:3002722|QnrB8
gb|M19530.1|+|415-1186|ARO:3002878|BcII
gb|AP009048.1|+|2166412-2167135|ARO:3000828|baeR
gb|AE002098.2|-|1795181-1796420|ARO:3000810|mtrC
gb|AY289608.1|+|616-1444|ARO:3001810|OXA-53
gb|HM488987.1|+|0-822|ARO:3001466|OXA-166
gb|EF373970.1|+|0-861|ARO:3001146|SHV-94
gb|KM588353.1|+|0-825|ARO:3003148|OXA-425
gb|AF219130.1|+|0-732|ARO:3002258|IND-2a
gb|AJ318093.1|+|0-861|ARO:3000960|TEM-93
gb|EU436855.2|+|1401-2058|ARO:3002799|QnrVC1
gb|JN118546.1|+|1761-2562|ARO:3001500|OXA-251
gb|AY494717.1|+|0-864|ARO:3002334|GES-5
gb|DQ369751.1|+|0-861|ARO:3001016|TEM-149
gb|KF525301.1|+|105-603|ARO:3003018|dfrA22
gb|JX313020.1|+|0-876|ARO:3001991|CTX-M-132
gb|HM855205.1|+|0-801|ARO:3002294|VIM-24
gb|KJ657570.1|+|0-801|ARO:3001495|OXA-233
gb|JN248564.1|+|0-825|ARO:3001669|OXA-223
gb|KF148593.1|+|0-738|ARO:3002222|IMP-31
gb|AF313471.1|+|1421-2288|ARO:3002240|CARB-1
gb|KF526114.1|+|0-1146|ARO:3002113|CMY-101
gb|AY289608.1|+|1523-2078|ARO:3002588|AAC(6')-I30
gb|AF024666.2|+|35934-37110|ARO:3002703|cmx
gb|DQ195536.2|+|0-1248|ARO:3000865|oleD
gb|AB204810.2|+|186-1533|ARO:3000753|abeM
gb|KC580658.1|+|0-645|ARO:3002781|QnrB69
gb|U59183.1|+|247-859|ARO:3002581|AAC(6')-Ib10
gb|AY157676.1|+|0-876|ARO:3001888|CTX-M-26
gb|AF078527.1|+|3769-4303|ARO:3000230|ANT(2'')-Ia
gb|AB300358.1|+|0-1146|ARO:3002037|CMY-26
gb|AF357599.1|+|253-1402|ARO:3002022|CMY-11
gb|GQ152601.1|+|0-1152|ARO:3002185|MOX-6
gb|AM411407.1|+|0-876|ARO:3001921|CTX-M-60
gb|X54723.1|+|818-1679|ARO:3002535|AAC(3)-IIc
gb|KF057030.1|+|0-825|ARO:3001684|OXA-313
gb|JN935135.1|+|0-861|ARO:3001053|TEM-193
gb|JX486113.1|+|0-795|ARO:3002668|rmtG
gb|KF958750.1|+|0-879|ARO:3001861|IMI-4
gb|KJ135345.1|+|14-839|ARO:3001568|OXA-382
gb|AE006468.2|-|393893-397061|ARO:3000790|mdsB
gb|X02588.1|+|330-1113|ARO:3002630|ANT(9)-Ia
gb|DQ888718.1|+|0-825|ARO:3001649|OXA-99
gb|L36601.1|+|1420-3130|ARO:3003036|oleB
gb|KM379100.1|+|0-882|ARO:3003180|KPC-22
gb|CP023390.1|-|1461588-1462248|ARO:3000838|arlR
gb|GU127598.1|+|0-876|ARO:3001952|CTX-M-92
gb|AM261837.1|+|73-865|ARO:3002619|aadA22
gb|KC567681.1|+|1210-2041|ARO:3001694|OXA-257
gb|Z22590.1|+|154-955|ARO:3001406|OXA-11
gb|AE015929.1|-|1128933-1129419|ARO:3002865|dfrC
gb|EF650034.1|+|0-825|ARO:3001639|OXA-108
gb|KF057032.1|+|0-825|ARO:3001686|OXA-315
gb|GQ149243.1|+|0-873|ARO:3001935|CTX-M-74
gb|AE007317.1|+|953382-954594|ARO:3000614|mefE
gb|KJ135342.1|-|48-873|ARO:3001576|OXA-390
gb|KJ135343.1|+|14-839|ARO:3001574|OXA-388
gb|AB010417.1|+|0-741|ARO:3002194|IMP-3
gb|GU437214.1|+|0-774|ARO:3000858|armA
gb|KF057027.1|+|0-825|ARO:3001443|OXA-121
gb|JF460796.1|+|0-1146|ARO:3002075|CMY-62
gb|AY327540.1|+|0-858|ARO:3000986|TEM-124
gb|AJ011293.1|+|0-1146|ARO:3002017|CMY-6
gb|AF043381.1|+|943-1744|ARO:3001414|OXA-19
gb|AY423074.1|+|0-858|ARO:3001792|OXA-62
gb|AB733453.1|+|3-849|ARO:3001204|SHV-167
gb|HM113558.1|+|0-825|ARO:3001656|OXA-172
gb|EU302865.1|+|0-681|ARO:3002730|QnrB15
gb|U72743.1|+|385-1018|ARO:3002526|AAC(2')-Id
gb|DQ445683.1|+|0-825|ARO:3001625|OXA-89
gb|EU547446.1|+|0-825|ARO:3001652|OXA-131
gb|HQ322612.1|+|0-1140|ARO:3002135|DHA-6
gb|LC037981.1|+|0-801|ARO:3003610|OXA-454
gb|AF137361.1|+|63-852|ARO:3002605|aadA5
gb|AJ277414.1|+|0-861|ARO:3000952|TEM-85
gb|AF180958.1|+|0-1131|ARO:3001817|ACC-3
gb|AM849805.1|+|262-1123|ARO:3000886|TEM-15
gb|Y17714.1|+|146-1016|ARO:3002399|OXY-2-4
gb|HQ203032.1|+|0-345|ARO:3000245|RbpA
gb|AF318077.1|+|1147-1888|ARO:3002198|IMP-7
gb|AP009048.1|+|2586250-2589364|ARO:3000491|acrD
gb|U60294.1|+|0-765|ARO:3003099|cphA2
gb|AB302939.1|+|8-869|ARO:3001115|SHV-60
gb|GQ390807.1|+|0-813|ARO:3001172|SHV-125
gb|GU208678.1|+|0-864|ARO:3002344|GES-15
gb|AY743434.1|+|46-1198|ARO:3002029|CMY-18
gb|AF319779.2|+|32-833|ARO:3000604|Erm(35)
gb|AF294653.1|+|2749-4009|ARO:3002696|cmlA6
gb|FR717535.1|+|0-861|ARO:3000910|TEM-40
gb|AF117743.1|+|0-780|ARO:3001077|SHV-19
gb|AM176555.2|+|0-861|ARO:3001134|SHV-80
gb|HG423149.1|+|39-915|ARO:3001962|CTX-M-103
gb|AP009048.1|-|4306556-4307588|ARO:3003548|mdtN
gb|AF409092.1|+|887-1754|ARO:3002246|CARB-7
gb|HM245380.1|+|27-759|ARO:3002268|IND-12
gb|FJ666069.1|+|0-1194|ARO:3002505|PDC-6
gb|AM051149.1|+|0-861|ARO:3002427|OKP-A-10
gb|AF227204.1|+|73-934|ARO:3001084|SHV-26
gb|AJ632249.1|+|0-810|ARO:3001772|OXA-59
gb|LN515535.1|+|0-1146|ARO:3003173|MIR-17
gb|KF944358.1|+|0-861|ARO:3001393|TEM-216
gb|KM087837.1|+|0-1146|ARO:3002123|CMY-112
gb|GU186045.1|+|34-754|ARO:3002265|IND-9
gb|AY553333.1|+|113-854|ARO:3002206|IMP-15
gb|AF252623.2|+|0-876|ARO:3001876|CTX-M-13
gb|DQ909059.1|+|0-861|ARO:3001023|TEM-157
gb|AM982522.2|+|0-876|ARO:3001939|CTX-M-78
gb|HQ219726.1|+|385-805|ARO:3002873|FosB3
gb|S67449.1|+|0-1380|ARO:3000178|tet(K)
gb|EU342351.1|+|172-1033|ARO:3001118|SHV-63
gb|EU408359.1|+|3791-4694|ARO:3002513|LRA-19
gb|JN596280.1|+|1918-2782|ARO:3002348|GES-19
gb|AB114632.1|+|655-1453|ARO:3002607|aadA7
gb|AF164577.1|+|0-861|ARO:3001072|SHV-13
gb|AM850912.2|+|0-861|ARO:3002469|LEN-22
gb|HQ637576.1|+|0-861|ARO:3001179|SHV-135
gb|JQ768046.1|+|7760-9440|ARO:3001313|facT
gb|HQ386846.1|+|0-681|ARO:3002741|QnrB26
gb|CP001182.2|+|3283426-3284677|ARO:3000780|adeI
gb|AY082011.1|+|4936-5908|ARO:3002944|vanH_in_vanD_cl
gb|AY453161.1|+|500-1430|ARO:3000090|Bla1
gb|AE004091.2|+|4706409-4707522|ARO:3000807|MexH
gb|M63556.1|+|90-840|ARO:3000578|CcrA
gb|AJ250876.1|+|36-987|ARO:3000851|THIN-B
gb|U00096.1|+|3415032-3418137|ARO:3000502|AcrF
gb|U00096.1|+|3413863-3415021|ARO:3000499|AcrE
gb|D16171.1|+|382-1042|ARO:3002689|pp_cat
gb|AJ223604.1|+|3017-3650|ARO:3002678|Paer_catB6
gb|KM087841.1|+|0-1140|ARO:3002149|DHA-18
gb|D37830.1|+|90-966|ARO:3001906|CTX-M-44
gb|AM941845.1|+|0-861|ARO:3001337|SHV-99
gb|JX050178.1|+|1-853|ARO:3001058|TEM-199
gb|EU850412.1|+|2269-3166|ARO:3002249|CARB-10
gb|AB753457.1|+|0-741|ARO:3002231|IMP-40
gb|AY077483.1|+|182-1055|ARO:3002392|OXY-1-4
gb|Z28968.1|+|0-885|ARO:3002379|SME-1
gb|AB028210.1|-|2710-3565|ARO:3002544|AAC(3)-Xa
gb|KJ207209.1|+|454-1600|ARO:3001847|ACT-27
gb|JX173956.1|+|0-1152|ARO:3002190|MOX-8
gb|D13210.1|+|231-1098|ARO:3002250|CARB-12
gb|AY263404.1|+|0-861|ARO:3001105|SHV-48
gb|AY130284.1|+|0-783|ARO:3000941|TEM-75
gb|AB280919.1|+|0-1146|ARO:3002048|CMY-37
gb|AM941848.1|+|0-861|ARO:3001156|SHV-107
gb|AJ561197.2|+|1320-2142|ARO:3002839|lnuF
gb|EU515248.1|+|0-1149|ARO:3002186|MOX-3
gb|GQ396303.1|+|0-927|ARO:3002368|PER-6
gb|X78117.1|+|141-1287|ARO:3001857|LAT-1
gb|EU427302.2|+|1475-2618|ARO:3001829|ACT-4
gb|JN596991.2|+|2280-3111|ARO:3001806|OXA-224
gb|KF976462.2|+|111558-112122|ARO:3003011|dfrA10
gb|AY261375.1|+|0-765|ARO:3003104|cphA8
gb|EU259884.2|-|6411-7311|ARO:3002374|VEB-6
gb|Y00459.1|+|2824-3748|ARO:3002657|APH(6)-Ia
gb|GQ402541.1|+|0-1146|ARO:3002060|CMY-49
gb|JF268688.1|-|5407-6232|ARO:3001809|OXA-209
gb|AY130287.1|+|1-823|ARO:3002472|LEN-4
gb|KF564648.1|+|0-1146|ARO:3002120|CMY-108
gb|JX440355.1|+|751-1897|ARO:3001834|ACT-12
gb|AF173226.1|+|2558-3755|ARO:3003051|smeA
gb|HQ449669.1|+|0-657|ARO:3002708|QnrA2
gb|KM433672.1|+|0-822|ARO:3003161|OXA-423
gb|AY584237.1|+|123-1008|ARO:3002381|SME-3
gb|KC580653.1|+|0-645|ARO:3002776|QnrB64
gb|JQ407409.1|+|1168-1909|ARO:3002219|IMP-28
gb|JQ734687.1|+|0-813|ARO:3002354|NDM-3
gb|FN546177.1|+|0-1146|ARO:3002056|CMY-45
gb|AY008291.1|+|0-768|ARO:3001427|OXA-33
gb|AF099140.1|+|136-1363|ARO:3002826|EreA2
gb|AF242872.1|+|3579-4224|ARO:3002844|vatE
gb|DQ322460.1|+|15-876|ARO:3001139|SHV-85
gb|JN676230.2|+|1549-2350|ARO:3002302|VIM-32
gb|HQ875573.1|+|0-741|ARO:3002229|IMP-38
gb|EF136377.1|+|0-861|ARO:3001026|TEM-160
gb|AE006468.2|+|1707351-1707789|ARO:3002571|AAC(6')-Iaa
gb|AY289548.1|+|0-861|ARO:3001108|SHV-51
gb|FJ919776.1|+|208-1069|ARO:3001034|TEM-168
gb|AJ866988.1|+|0-861|ARO:3000994|TEM-130
gb|DQ491200.1|+|0-825|ARO:3001437|OXA-67
gb|AF427127.1|+|208-1069|ARO:3000948|TEM-81
gb|HE963770.1|+|0-825|ARO:3001674|OXA-249
gb|JQ341060.1|-|881-1742|ARO:3001344|SHV-143
gb|NG_049964.1|+|0-927|ARO:3002367|PER-5
gb|AJ781421.1|+|0-1146|ARO:3002027|CMY-16
gb|KM401566.1|-|1211-2033|ARO:3003117|OXA-421
gb|AF326355.1|+|0-864|ARO:3002331|GES-2
gb|EU274581.1|+|0-861|ARO:3001153|SHV-104
gb|AF047479.2|+|1295-2087|ARO:3002603|aadA3
gb|KJ476816.1|+|79-925|ARO:3000861|rmtC
gb|JX440354.1|+|756-1902|ARO:3001836|ACT-14
gb|BX571965.1|-|2150965-2152165|ARO:3002982|amrA
gb|DQ256079.1|+|0-1146|ARO:3002033|CMY-22
gb|AIIS01000002.1|-|233812-234307|ARO:3002875|dfrE
gb|HE650138.1|+|2186-2918|ARO:3003205|Erm(43)
gb|M22126.1|+|372-1164|ARO:3002650|APH(3')-Vb
gb|AF242872.1|+|2131-2878|ARO:3000375|ErmB
gb|AF173226.1|-|351-1041|ARO:3003066|smeR
gb|AY862132.1|+|0-825|ARO:3001645|OXA-78
gb|AY566250.1|+|391-1555|ARO:3000391|norA
gb|JN051143.1|+|0-861|ARO:3001182|SHV-140
gb|DQ365886.1|+|0-801|ARO:3002283|VIM-13
gb|LN515533.1|+|0-867|ARO:3003154|SHV-187
gb|AF128627.1|+|0-906|ARO:3000816|mtrA
gb|AM850922.2|+|24-885|ARO:3002453|OKP-B-20
gb|AY712687.1|+|0-831|ARO:3002628|aad(6)
gb|AB205197.1|+|3-876|ARO:3001924|CTX-M-63
gb|EU136183.1|+|0-681|ARO:3002731|QnrB16
gb|KF992028.1|+|761-1907|ARO:3001839|ACT-18
gb|AE016877.1|+|1972251-1972668|ARO:3000172|FosB
gb|HQ111474.1|+|1056-1857|ARO:3001475|OXA-183
gb|JF800667.1|+|657-1458|ARO:3001483|OXA-205
gb|HQ877615.1|+|0-861|ARO:3001159|SHV-110
gb|DQ519086.1|+|1198-2023|ARO:3001627|OXA-91
gb|DQ902344.1|+|2716-3517|ARO:3001412|OXA-17
gb|EF614235.1|+|2246-2801|ARO:3002586|AAC(6')-32
gb|GQ390805.1|+|0-813|ARO:3001170|SHV-123
gb|EF526508.1|+|0-645|ARO:3002723|QnrB9
gb|X07848.1|+|271-913|ARO:3002685|catIII
gb|EF125013.1|+|0-1146|ARO:3001823|ACT-3
gb|DQ278190.1|+|0-474|ARO:3002861|dfrA5
gb|KC202804.1|+|3874-4531|ARO:3002803|QnrVC6
gb|GQ351345.1|+|0-1146|ARO:3002086|CMY-73
gb|AJ557142.1|+|0-876|ARO:3001894|CTX-M-32
gb|AF205943.1|+|7511-8312|ARO:3001405|OXA-10
gb|JX440357.1|+|135-780|ARO:3002765|QnrB50
gb|AY740681.1|+|7102-8029|ARO:3002365|PER-3
gb|HM439641.1|+|0-645|ARO:3002742|QnrB27
gb|HQ832678.1|+|0-1146|ARO:3002077|CMY-64
gb|KF921535.1|+|617-1091|ARO:3002859|dfrA14
gb|KF305673.1|+|17-1163|ARO:3002070|CMY-99
gb|AB498758.1|+|3738-5762|ARO:3003440|mecB
gb|AF509241.1|+|0-828|ARO:3001419|OXA-24
gb|X98102.1|+|73-934|ARO:3001061|SHV-2A
gb|AM412777.1|+|117-918|ARO:3001439|OXA-101
gb|AF117747.1|+|0-780|ARO:3001081|SHV-23
gb|EU408346.1|-|4825-5713|ARO:3002482|LRA-1
gb|EU886977.1|+|543-1110|ARO:3002575|AAC(6')-Iai
gb|DQ328802.1|+|0-861|ARO:3001140|SHV-86
gb|FJ214367.1|+|0-876|ARO:3001945|CTX-M-84
gb|AY227051.1|+|0-765|ARO:3003101|cphA5
gb|AY029068.1|+|0-876|ARO:3001879|CTX-M-16
gb|EU917444.1|+|1716-2382|ARO:3002787|QnrC
gb|AJ854182.1|+|0-801|ARO:3001798|OXA-74
gb|KF481967.1|+|0-885|ARO:3002382|SME-4
gb|AY623658.2|+|12449-13472|ARO:3000594|ErmR
gb|AM931008.1|+|0-1146|ARO:3002049|CMY-38
gb|JN935136.1|+|0-861|ARO:3001054|TEM-194
gb|AF337947.1|+|271-1171|ARO:3002635|APH(2'')-IIa
gb|KJ461948.1|+|3-876|ARO:3002009|CTX-M-152
gb|FJ872411.1|+|39735-40794|ARO:3002907|vanE
gb|KF460532.1|+|0-831|ARO:3001549|OXA-362
gb|AJ272109.1|+|0-888|ARO:3000582|L1_BLA
gb|KM211509.1|+|0-876|ARO:3003164|CTX-M-156
gb|AF547625.1|+|0-861|ARO:3001103|SHV-45
gb|U01945.1|+|373-916|ARO:3002897|SAT-4
gb|U57969.1|+|1485-4617|ARO:3000801|MexD
gb|AY264780.2|-|1824-3006|ARO:3000569|tet(41)
gb|KM659858.1|+|401-1154|ARO:3003194|GIM-2
gb|CP033607.1|+|310893-312888|ARO:3002882|lmrD
gb|HM570035.1|+|0-825|ARO:3001473|OXA-179
gb|FR772051.1|+|8740-10315|ARO:3002833|vgaE
gb|FN813245.1|+|1911-2787|ARO:3001955|CTX-M-95
gb|JX121121.1|+|0-858|ARO:3001193|SHV-154
gb|HQ877606.1|+|0-861|ARO:3001056|TEM-197
gb|AJ550807.1|+|2242-2983|ARO:3002204|IMP-13
gb|FJ815436.1|+|195-1071|ARO:3001932|CTX-M-71
gb|DQ268764.2|+|5891-6767|ARO:3001915|CTX-M-53
gb|M55620.1|+|0-660|ARO:3002687|catQ
gb|M28303.1|+|242-1187|ARO:3003564|EXO-1
gb|AF155139.2|+|6976-7648|ARO:3002952|vanX_in_vanF_cl
gb|AF162694.1|+|5192-5888|ARO:3002922|vanR_in_vanC_cl
gb|AF441286.1|+|224-965|ARO:3000843|MUS-1
gb|AY082011.1|+|6937-7546|ARO:3003070|vanX_in_vanD_cl
gb|AB639410.1|+|0-1404|ARO:3003039|OprA
gb|FJ872411.1|+|44192-45266|ARO:3002935|vanS_in_vanE_cl
gb|JQ733575.1|+|1027-2173|ARO:3002091|CMY-78
gb|JX259318.1|+|0-681|ARO:3002770|QnrB57
gb|GQ152602.1|+|0-1152|ARO:3002189|MOX-7
gb|KJ155695.1|+|0-1146|ARO:3002122|CMY-111
gb|AM087453.1|+|25-856|ARO:3001138|SHV-84
gb|KM087864.1|+|0-1146|ARO:3002179|MIR-14
gb|HQ998857.1|+|0-825|ARO:3001664|OXA-203
gb|AP006627.1|+|1162417-1163470|ARO:3002816|clbC
gb|AE004091.2|+|3982020-3984009|ARO:3002985|arnA
gb|DQ013287.1|+|0-861|ARO:3001124|SHV-70
gb|KF515536.1|+|0-1146|ARO:3001828|ACT-23
gb|DQ072853.1|+|0-861|ARO:3001003|TEM-139
gb|DQ125241.2|+|6832-7708|ARO:3001865|CTX-M-2
gb|KM087847.1|+|0-1140|ARO:3002152|DHA-21
gb|AJ555823.2|+|0-1146|ARO:3002026|CMY-15
gb|X55353.1|+|278-713|ARO:3002553|AAC(6')-If
gb|AB196988.1|+|0-741|ARO:3002211|IMP-20
gb|DQ212986.1|+|7787-9926|ARO:3002972|vanT_in_vanG_cl
gb|DQ212986.1|+|2258-2966|ARO:3002926|vanR_in_vanG_cl
gb|L09756.1|+|0-1926|ARO:3000192|tet(S)
gb|Z54241.1|+|529-1051|ARO:3002559|AAC(6')-Ip
gb|EF373972.1|+|0-861|ARO:3001147|SHV-95
gb|AY130282.1|+|0-762|ARO:3000980|TEM-117
gb|EF426798.1|+|0-876|ARO:3001940|CTX-M-79
gb|AY123251.1|+|2950-3505|ARO:3002594|AAC(6')-IIa
gb|AM051153.1|+|0-861|ARO:3002437|OKP-B-4
gb|HE614014.2|+|0-825|ARO:3001503|OXA-258
gb|KF986256.1|-|40-865|ARO:3001561|OXA-375
gb|AY178993.1|+|574-1471|ARO:3002247|CARB-8
gb|AM850919.2|+|24-885|ARO:3002450|OKP-B-17
gb|AJ133121.1|+|649-1810|ARO:3001815|ACC-1
gb|AY769962.1|+|5610-7065|ARO:3000782|adeK
gb|JQ727668.1|+|0-375|ARO:3000823|ramA
gb|AF347054.1|+|208-1069|ARO:3000947|TEM-80
gb|JN714480.1|+|1039-2185|ARO:3002081|CMY-68
gb|KF513179.1|+|0-861|ARO:3001388|TEM-211
gb|DQ151889.1|+|0-657|ARO:3002712|QnrA6
gb|AF031328.1|+|0-441|ARO:3002564|AAC(6')-It
gb|U95364.1|+|5-881|ARO:3001868|CTX-M-5
gb|JQ028729.1|+|0-864|ARO:3002347|GES-18
gb|AY288523.1|+|0-825|ARO:3001671|OXA-49
gb|AY768531.1|+|0-1179|ARO:3000533|macA
gb|X74325.1|+|645-1908|ARO:3002656|APH(4)-Ib
gb|DQ677333.1|+|0-780|ARO:3002621|aadA24
gb|KC580656.1|+|0-645|ARO:3002779|QnrB67
gb|AM850908.2|+|0-861|ARO:3002465|LEN-18
gb|AF535128.1|+|0-861|ARO:3001098|SHV-40
gb|AF350424.1|+|0-771|ARO:3001428|OXA-34
gb|FJ907381.1|+|0-876|ARO:3001950|CTX-M-90
gb|KF057034.1|+|0-825|ARO:3001688|OXA-317
gb|EF622224.1|+|0-1146|ARO:3002042|CMY-31
gb|DQ075245.1|+|217-1078|ARO:3001006|TEM-143
gb|KF297582.1|+|0-822|ARO:3001540|OXA-353
gb|JF273491.1|+|745-1885|ARO:3002138|DHA-5
gb|AJ634602.1|-|7839-8700|ARO:3000999|TEM-135
gb|AJ295344.1|+|0-1173|ARO:3002519|OCH-6
gb|KJ207206.1|+|751-1897|ARO:3001848|ACT-28
gb|AY487229.1|+|2152-2893|ARO:3000602|Erm(39)
gb|M37839.2|+|927-2073|ARO:3002166|MIR-1
gb|AB917040.2|+|736-1135|ARO:3003207|FosK
gb|HQ285243.1|+|0-1146|ARO:3002068|CMY-57
gb|AB372881.1|+|8-869|ARO:3001160|SHV-111
gb|EU358785.1|+|720-1521|ARO:3001803|OXA-142
gb|DQ303921.2|+|3-648|ARO:3002718|QnrB4
gb|AF535127.1|+|208-1069|ARO:3000978|TEM-115
gb|AB765395.1|+|0-1143|ARO:3002993|AQU-1
gb|AB753458.1|+|0-738|ARO:3002232|IMP-41
gb|D14532.1|+|1038-1974|ARO:3001306|ErmW
gb|AY762325.1|+|115-937|ARO:3001785|OXA-73
gb|KM087842.1|+|0-822|ARO:3001584|OXA-398
gb|JQ422054.1|+|100-931|ARO:3001693|OXA-230
gb|U97042.1|+|0-1218|ARO:3003009|ceoA
gb|AJ000283.1|+|619-1849|ARO:3000343|tap
gb|FR848831.1|+|0-861|ARO:3001375|TEM-184
gb|AB777501.1|+|1398-2136|ARO:3002235|IMP-44
gb|AF495873.1|+|0-861|ARO:3000964|TEM-101
gb|AJ277535.1|+|0-1149|ARO:3002158|FOX-4
gb|AM176548.2|+|16-874|ARO:3001127|SHV-73
gb|AJ488302.1|+|0-810|ARO:3001769|OXA-42
gb|EF576988.1|+|239-1115|ARO:3001927|CTX-M-66
gb|JQ820240.2|+|590-1421|ARO:3001676|OXA-235
gb|D85892.1|+|1158-2067|ARO:3000318|mphB
gb|JX121118.1|+|0-858|ARO:3001190|SHV-151
gb|KJ865754.1|+|0-828|ARO:3001606|OXA-415
gb|AF219135.2|+|0-729|ARO:3002260|IND-4
gb|L07778.1|+|0-660|ARO:3002840|vatA
gb|AB901141.1|+|0-864|ARO:3002353|GES-24
gb|EF540343.1|+|214-985|ARO:3002623|ANT(4')-Ia
gb|D89862.1|+|111-981|ARO:3001907|CTX-M-45
gb|AF072684.2|+|117-993|ARO:3001075|SHV-16
gb|AF104441.1|+|193-1054|ARO:3000922|TEM-53
gb|KF421162.1|+|0-822|ARO:3001546|OXA-359
gb|AF299299.1|+|0-861|ARO:3001086|SHV-28
gb|KF048909.1|+|0-825|ARO:3001526|OXA-338
gb|AF015087.1|+|435-1611|ARO:3002702|cmrA
gb|EF192154.1|+|0-741|ARO:3002215|IMP-24
gb|KF526116.1|+|0-1146|ARO:3002115|CMY-103
gb|HM990671.1|+|5192-6671|ARO:3003112|lsaC
gb|JN596991.1|+|482-1223|ARO:3002209|IMP-18
gb|AB781687.1|+|0-825|ARO:3001682|OXA-254
gb|AJ313523.1|+|162-894|ARO:3000599|Erm(33)
gb|JX121115.1|+|0-858|ARO:3001187|SHV-148
gb|KF478993.1|+|1539-2580|ARO:3002913|vanO
gb|AF488377.1|+|62-938|ARO:3001885|CTX-M-23
gb|KF992025.1|+|1026-2172|ARO:3002106|CMY-93
gb|AP009048.1|+|2810082-2811255|ARO:3000027|emrA
gb|KF203100.1|+|0-822|ARO:3001514|OXA-326
gb|AF155139.1|+|5939-6971|ARO:3002908|vanF
gb|JN173057.1|+|2306-2951|ARO:3002750|QnrB35
gb|KF297580.1|+|0-822|ARO:3001538|OXA-351
gb|EU675686.2|+|3196-4042|ARO:3002616|aadA16
gb|JF703135.1|+|0-813|ARO:3000590|NDM-2
gb|EF102240.1|-|11722-12565|ARO:3001647|OXA-97
gb|AY445080.1|+|0-801|ARO:3001795|OXA-56
gb|AY635904.1|+|0-801|ARO:3002284|VIM-14
gb|FJ755840.1|+|0-861|ARO:3002433|OKP-A-16
gb|KJ020573.1|+|274-1150|ARO:3002002|CTX-M-144
gb|KJ911020.1|+|111-987|ARO:3001975|CTX-M-115
gb|AY368236.1|+|0-861|ARO:3000989|TEM-127
gb|JX042489.1|+|141-1002|ARO:3000890|TEM-19
gb|AY758206.1|+|2743-3589|ARO:3002611|aadA11
gb|HQ913565.1|+|0-870|ARO:3001966|CTX-M-106
gb|KF730651.1|+|0-657|ARO:3002796|QnrS7
gb|JX121126.1|+|0-858|ARO:3001198|SHV-159
gb|HM113563.1|+|0-825|ARO:3001661|OXA-177
gb|AM051143.1|+|0-861|ARO:3002422|OKP-A-5
gb|AF305837.1|+|0-876|ARO:3001875|CTX-M-12
gb|FJ194494.1|+|171-996|ARO:3001779|OXA-146
gb|GQ244501.1|-|59-1619|ARO:3000573|tet(43)
gb|L06156.2|+|263-800|ARO:3002523|AAC(2')-Ia
gb|M88143.1|+|367-1228|ARO:3000884|TEM-12
gb|JX982635.1|+|0-801|ARO:3002306|VIM-36
gb|KF203108.1|+|0-825|ARO:3001522|OXA-334
gb|Y10280.1|+|0-861|ARO:3000917|TEM-48
gb|AB015853.1|+|1330-4471|ARO:3003033|mexY
gb|KP071470.1|+|0-801|ARO:3003178|VIM-42
gb|FJ237366.1|+|40-1186|ARO:3001825|ACT-6
gb|NG_050507.1|+|36-681|ARO:3002759|QnrB44
gb|EU274580.1|+|214-1075|ARO:3001030|TEM-164
gb|KM087848.1|+|0-1140|ARO:3002151|DHA-20
gb|KM087854.1|+|0-1140|ARO:3002145|DHA-14
gb|U35369.1|+|6004-6613|ARO:3002950|vanX_in_vanB_cl
gb|U05883.1|+|555-1458|ARO:3003559|cepA
gb|AY112998.1|+|196-961|ARO:3003093|cphA3
gb|CP014358.1|-|2161325-2162750|ARO:3001327|MdtK
gb|KC004136.2|+|40-796|ARO:3000848|DIM-1
gb|AF155139.1|+|4978-5947|ARO:3002945|vanH_in_vanF_cl
gb|NG_052213.1|+|100-655|ARO:3002547|AAC(6')-Ib-cr1
gb|AL009126.3|-|339155-339749|ARO:3003059|tmrB
gb|AY027870.1|+|46-946|ARO:3002371|VEB-2
gb|KM087845.1|+|0-1146|ARO:3002130|CMY-119
gb|AB014481.1|+|0-735|ARO:3002825|ErmY
gb|HG934764.1|+|0-864|ARO:3001351|SHV-183
gb|DQ279850.1|+|0-861|ARO:3001014|TEM-147
gb|JF812965.1|+|0-861|ARO:3001167|SHV-120
gb|AY136758.1|+|377-947|ARO:3002582|AAC(6')-Ib11
gb|HM488989.1|+|0-822|ARO:3001468|OXA-168
gb|HM015626.1|+|883-1540|ARO:3002800|QnrVC3
gb|EF650033.1|+|0-825|ARO:3001638|OXA-107
gb|AY436361.1|+|131-992|ARO:3000995|TEM-131
gb|KJ420612.1|+|1821-2622|ARO:3001409|OXA-14
gb|AY750912.1|+|0-825|ARO:3001618|OXA-70
gb|DQ303919.1|+|0-681|ARO:3002719|QnrB5
gb|EU419745.1|+|0-801|ARO:3002285|VIM-15
gb|DQ157752.1|+|797-1664|ARO:3002241|CARB-2
gb|FJ262599.1|+|0-1149|ARO:3002184|MOX-4
gb|KF478993.1|+|2576-3185|ARO:3002954|vanX_in_vanO_cl
gb|FJ349556.1|+|3056-3758|ARO:3002961|vanY_in_vanM_cl
gb|AB039845.1|+|25-1945|ARO:3000186|tet(M)
gb|AJ514254.1|+|0-1923|ARO:3000197|tet(36)
gb|JX896165.1|+|0-876|ARO:3001992|CTX-M-134
gb|X65252.1|+|175-1036|ARO:3000880|TEM-8
gb|U82085.2|+|628-2287|ARO:3000118|vgaB
gb|KP096411.1|+|0-864|ARO:3003181|GES-26
gb|X64523.1|-|476-1337|ARO:3000875|TEM-3
gb|U00096.3|-|3203309-3204131|ARO:3002986|bacA
gb|AF031326.1|+|0-441|ARO:3002561|AAC(6')-Ir
gb|AY077482.1|+|161-1037|ARO:3002391|OXY-1-3
gb|DQ195535.2|+|0-1275|ARO:3000866|oleI
gb|AY156923.1|+|0-876|ARO:3001889|CTX-M-27
gb|AL009126.1|+|1376516-1376855|ARO:3003063|ykkC
gb|X55640.1|+|111-972|ARO:3001064|SHV-5
gb|AY494718.1|+|0-864|ARO:3002335|GES-6
gb|AB699171.1|+|0-1143|ARO:3002100|CMY-87
gb|AF313472.2|+|15593-16397|ARO:3002639|APH(3'')-Ib
gb|AJ584700.2|+|33-582|ARO:3002589|AAC(6')-Iid
gb|DQ485530.1|+|0-657|ARO:3002791|QnrS2
gb|KF986255.1|+|16-841|ARO:3001560|OXA-374
gb|AJ318094.1|+|0-861|ARO:3000961|TEM-94
gb|HQ734812.1|+|0-825|ARO:3001666|OXA-201
gb|DQ408762.1|+|0-876|ARO:3001920|CTX-M-59
gb|FJ237369.1|+|0-1146|ARO:3001824|ACT-5
gb|AJ884726.1|-|539-1325|ARO:3002614|aadA14
gb|AB587082.1|+|0-1188|ARO:3002069|CMY-59
gb|AY949203.1|+|0-825|ARO:3001621|OXA-76
gb|GU015024.1|+|0-879|ARO:3001860|IMI-3
gb|EU269034.2|-|1479-2223|ARO:3002667|rmtD
gb|EU375515.1|+|0-825|ARO:3001648|OXA-128
gb|KF057029.1|+|0-825|ARO:3001683|OXA-312
gb|GQ870432.1|+|30-906|ARO:3001951|CTX-M-91
gb|U00096.1|+|2812615-2814154|ARO:3000074|emrB
gb|GQ149244.1|+|0-873|ARO:3001936|CTX-M-75
gb|AB016934.1|+|7388-8381|ARO:3000449|FomB
gb|HQ342889.1|+|0-882|ARO:3002323|KPC-13
gb|JQ808129.1|+|1598-2378|ARO:3002666|rmtF
gb|CP000863.1|+|251961-252762|ARO:3001415|OXA-20
gb|AB083212.2|+|5481-6237|ARO:3000859|rmtA
gb|AY847148.1|+|8-884|ARO:3001933|CTX-M-72
gb|AB379831.1|+|0-681|ARO:3002735|QnrB20
gb|AY524988.1|+|0-801|ARO:3002279|VIM-9
gb|KJ173478.1|+|0-825|ARO:3001573|OXA-387
gb|KM555152.1|+|0-657|ARO:3003193|QnrVC7
gb|HM488986.1|+|0-822|ARO:3001465|OXA-165
gb|AF452105.1|+|0-840|ARO:3002478|LEN-15
gb|EF650035.1|+|0-825|ARO:3001640|OXA-109
gb|AF300454.1|+|0-801|ARO:3002273|VIM-3
gb|JQ711185.1|+|1027-2173|ARO:3002080|CMY-67
gb|HE819401.1|+|0-1161|ARO:3001819|ACC-5
gb|EU729727.1|+|0-882|ARO:3002317|KPC-7
gb|JF966749.1|+|157-1033|ARO:3001976|CTX-M-116
gb|AF427128.1|+|208-1069|ARO:3000949|TEM-82
gb|AY077485.2|+|183-1056|ARO:3002401|OXY-2-6
gb|EF016356.1|+|0-825|ARO:3001615|OXA-66
gb|KJ135346.1|+|14-839|ARO:3001575|OXA-389
gb|DQ836009.1|+|1309-2131|ARO:3002879|linG
gb|HQ425494.1|+|0-822|ARO:3001481|OXA-196
gb|KM087859.1|+|0-1146|ARO:3002176|MIR-11
gb|CXPA01000063.1|+|153489-154350|ARO:3002457|LEN-7
gb|Y16785.1|+|0-1143|ARO:3002023|CMY-12
gb|AY524276.3|+|0-1137|ARO:3002494|SRT-2
gb|X55652.1|+|1123-1939|ARO:3002536|AAC(3)-IIIa
gb|KF147862.1|+|0-654|ARO:3000559|adeN
gb|GU199039.2|+|1205-2033|ARO:3001705|OXA-72
gb|EU019535.1|+|0-825|ARO:3001634|OXA-80
gb|KP050490.1|+|0-1140|ARO:3002141|DHA-10
gb|JF274243.1|+|0-876|ARO:3001971|CTX-M-111
gb|AM850914.2|+|30-891|ARO:3002471|LEN-24
gb|AF188199.1|+|214-1075|ARO:3000936|TEM-70
gb|KM087858.1|+|0-1146|ARO:3002175|MIR-10
gb|JQ348841.1|+|0-813|ARO:3002355|NDM-4
gb|AJ277415.1|+|0-861|ARO:3000953|TEM-86
gb|AJ584701.2|+|10-562|ARO:3002590|AAC(6')-Iih
gb|EU188842.1|+|0-828|ARO:3001609|OXA-114a
gb|GQ390809.1|+|0-813|ARO:3001174|SHV-127
gb|AF472622.2|+|52-1018|ARO:3003003|CfxA3
gb|AB926431.1|+|510-1323|ARO:3002362|NDM-12
gb|KF986260.1|+|20-845|ARO:3001565|OXA-379
gb|HE819402.1|+|0-1146|ARO:3001835|ACT-13
gb|DQ211987.1|+|0-876|ARO:3001913|CTX-M-51
gb|KF711993.1|+|0-801|ARO:3001807|OXA-246
gb|AP009048.1|-|3980025-3981183|ARO:3000795|mdtE
gb|KM087835.1|+|0-1146|ARO:3001852|ACT-32
gb|KF526118.1|+|0-1146|ARO:3001842|ACT-21
gb|AY033516.1|+|2835-3711|ARO:3001880|CTX-M-17
gb|AM051144.1|+|0-861|ARO:3002423|OKP-A-6
gb|AB894482.1|-|35038-35500|ARO:3003199|AAC(6')-Iak
gb|KC351754.1|+|157-1033|ARO:3001995|CTX-M-136
gb|AB119105.1|+|0-435|ARO:3002572|AAC(6')-Iad
gb|EU408352.1|-|35394-37224|ARO:3002484|LRA-13
gb|FN812951.1|+|0-492|ARO:3002869|dfrK
gb|GQ202694.1|+|0-852|ARO:3002387|BEL-3
gb|HM046998.2|+|1039-2185|ARO:3002058|CMY-47
gb|KC865667.1|+|183-1044|ARO:3001385|TEM-208
gb|KC895984.1|+|1081-1855|ARO:3002631|spd
gb|AF293345.1|+|0-861|ARO:3001085|SHV-27
gb|X03988.1|+|382-1642|ARO:3000363|EreB
gb|AP009048.1|+|1621287-1621671|ARO:3000263|marA
gb|X53527.1|+|0-819|ARO:3002638|APH(3'')-Ia
gb|FJ349556.1|+|4856-5888|ARO:3002911|vanM
gb|EF394370.1|+|0-1146|ARO:3002045|CMY-34
gb|AF301532.1|+|7-868|ARO:3001087|SHV-29
gb|AY306130.1|+|0-789|ARO:3001796|OXA-50
gb|KJ207207.1|+|479-1625|ARO:3001844|ACT-24
gb|AY267213.1|+|0-876|ARO:3001891|CTX-M-29
gb|AM183304.1|+|208-1069|ARO:3001017|TEM-150
gb|JQ002629.1|+|113-854|ARO:3002223|IMP-32
gb|JX121127.1|+|0-861|ARO:3001199|SHV-160
gb|EF452177.1|+|0-495|ARO:3002838|lnuD
gb|DQ102702.1|+|0-876|ARO:3001905|CTX-M-43
gb|AF371964.1|+|118-919|ARO:3001768|OXA-118
gb|AE002098.2|-|1791966-1795170|ARO:3000811|mtrD
gb|AF031332.1|+|0-441|ARO:3002568|AAC(6')-Ix
gb|HM439650.1|+|0-681|ARO:3002745|QnrB30
gb|L11616.1|+|1569-4710|ARO:3000378|MexB
gb|AF090987.1|+|0-1185|ARO:3000561|tet(30)
gb|AY825285.1|+|0-1353|ARO:3000565|tet(38)
gb|AF534183.1|+|2970-4245|ARO:3000165|tet(A)
gb|AF121000.1|-|11879-13034|ARO:3000183|tet(Z)
gb|AM941844.1|+|0-861|ARO:3001336|SHV-98
gb|KJ020574.1|+|244-1120|ARO:3002006|CTX-M-148
gb|AY288915.1|+|0-861|ARO:3001107|SHV-50
gb|AY598759.1|+|0-876|ARO:3001873|CTX-M-10
gb|KP050493.1|+|0-876|ARO:3003168|CTX-M-160
gb|FJ360884.1|+|213-1074|ARO:3001033|TEM-167
gb|AY227052.1|+|0-765|ARO:3003102|cphA6
gb|AF001493.1|+|0-432|ARO:3002846|arr-1
gb|AF190694.1|+|208-1069|ARO:3000942|TEM-76
gb|JN420336.1|-|1399-2230|ARO:3001396|OXA-1
gb|JX121122.1|+|0-858|ARO:3001194|SHV-155
gb|FJ807656.1|+|0-861|ARO:3001020|TEM-154
gb|AJ400619.1|+|33-834|ARO:3001424|OXA-29
gb|U50278.1|+|1263-2142|ARO:3001858|IMI-1
gb|AF155139.1|+|3396-4278|ARO:3002958|vanY_in_vanF_cl
gb|M97297.1|+|4649-5803|ARO:3002931|vanS_in_vanA_cl
gb|AM778091.1|+|26-815|ARO:3002288|VIM-18
gb|JX258134.1|+|0-801|ARO:3002303|VIM-33
gb|FJ237368.1|+|0-1146|ARO:3001830|ACT-7
gb|AF173226.1|+|3767-6917|ARO:3003052|smeB
gb|AF516720.1|+|214-1075|ARO:3000968|TEM-105
gb|AY237830.1|+|0-831|ARO:3001781|OXA-47
gb|JN416112.1|+|0-861|ARO:3001050|TEM-190
gb|KJ510410.1|+|5740-6478|ARO:3002236|IMP-45
gb|FLES01000010.1|+|120291-121152|ARO:3002461|LEN-11
gb|EU220744.1|+|0-786|ARO:3001441|OXA-116
gb|KP050494.1|+|0-861|ARO:3003156|SHV-189
gb|AY259119.1|+|116-977|ARO:3001102|SHV-44
gb|DQ839391.1|+|38018-38255|ARO:3003021|dfrB2
gb|GQ853680.1|+|0-825|ARO:3001454|OXA-149
gb|AF468003.1|+|0-861|ARO:3000974|TEM-111
gb|L32599.1|+|1236-2439|ARO:3003006|blt
gb|L29510.1|+|368-806|ARO:3002558|AAC(6')-Ik
gb|HQ734811.1|+|0-825|ARO:3001665|OXA-200
gb|AB908992.1|+|0-417|ARO:3003210|FosA4
gb|JX893517.1|+|0-786|ARO:3001791|OXA-247
gb|M97297.1|+|6979-8010|ARO:3000010|vanA
gb|KC543497.1|-|457139-457877|ARO:3002200|IMP-9
gb|JQ926986.1|+|0-861|ARO:3001345|SHV-144
gb|U20270.1|+|124-985|ARO:3001066|SHV-7
gb|HF947514.1|+|0-825|ARO:3001504|OXA-309
gb|DQ831141.1|+|8921-9578|ARO:3002707|QnrA1
gb|AJ011291.1|+|0-1146|ARO:3002018|CMY-7
gb|KJ207203.1|+|5-1151|ARO:3002095|CMY-82
gb|KJ541681.1|+|19526-20000|ARO:3002854|dfrA1
gb|KJ415247.1|+|0-645|ARO:3002786|QnrB74
gb|AF140221.1|+|389-851|ARO:3002570|AAC(6')-Iz
gb|M57437.1|+|0-1647|ARO:3002827|tlrC
gb|FJ214366.1|+|0-876|ARO:3001944|CTX-M-83
gb|KP050492.1|+|0-861|ARO:3001392|TEM-215
gb|X65253.1|+|175-1036|ARO:3000894|TEM-24
gb|HE963771.1|+|0-825|ARO:3001675|OXA-250
gb|JN254627.1|+|0-861|ARO:3001049|TEM-189
gb|FJ971899.1|+|30-906|ARO:3001949|CTX-M-89
gb|JF894248.1|+|0-741|ARO:3002218|IMP-27
gb|KF203109.1|+|0-822|ARO:3001523|OXA-335
gb|JX013655.1|+|0-861|ARO:3001185|SHV-145
gb|AM087411.1|+|1611-2457|ARO:3002606|aadA6
gb|JX017364.1|+|238-1114|ARO:3001988|CTX-M-129
gb|AB734055.1|+|376-1021|ARO:3002773|QnrB60
gb|KF705209.1|+|0-861|ARO:3001361|SHV-178
gb|EU177504.3|+|3052-3469|ARO:3000603|Erm(41)
gb|AY494945.1|+|1309-2449|ARO:3002134|DHA-3
gb|KF900153.1|+|0-798|ARO:3001774|OXA-370
gb|AY649755.2|+|1640-2516|ARO:3001899|CTX-M-37
gb|JQ733573.1|+|1027-2173|ARO:3002089|CMY-76
gb|JN861781.1|+|0-822|ARO:3001712|OXA-213
gb|JX121131.1|+|0-858|ARO:3001203|SHV-165
gb|HQ833652.1|+|235-1111|ARO:3001963|CTX-M-104
gb|EU547447.1|+|0-825|ARO:3001653|OXA-132
gb|AF180952.1|+|1564-2737|ARO:3001816|ACC-2
gb|FJ405211.1|+|0-861|ARO:3000926|TEM-57
gb|DQ309276.1|+|0-825|ARO:3001624|OXA-84
gb|JQ733579.1|+|1027-2173|ARO:3002097|CMY-84
gb|NG_050506.1|+|36-681|ARO:3002758|QnrB43
gb|AY327539.1|+|0-858|ARO:3000985|TEM-123
gb|M55427.1|+|273-1119|ARO:3002543|AAC(3)-IXa
gb|HM113559.1|+|0-825|ARO:3001657|OXA-173
gb|EF219134.3|+|2125-3001|ARO:3001923|CTX-M-62
gb|AF506748.1|+|38-899|ARO:3000971|TEM-108
gb|AY044436.1|+|1435-2311|ARO:3001878|CTX-M-15
gb|JX121130.1|+|0-858|ARO:3001202|SHV-163
gb|KC465200.1|+|0-882|ARO:3002327|KPC-17
gb|KJ934266.1|+|0-852|ARO:3003174|CARB-18
gb|AF047171.1|+|135-996|ARO:3000929|TEM-60
gb|KM588352.1|+|0-825|ARO:3003147|OXA-424
gb|GU186044.1|+|39-759|ARO:3002264|IND-8
gb|AY139603.1|+|106-898|ARO:3002608|aadA8
gb|HQ418999.2|+|0-681|ARO:3002746|QnrB31
gb|AY077488.2|+|161-1031|ARO:3002398|OXY-2-3
gb|KF203096.1|+|0-822|ARO:3001510|OXA-322
gb|AJ631966.1|+|0-810|ARO:3001771|OXA-57
gb|KC741443.1|+|0-645|ARO:3002784|QnrB72
gb|KF203105.1|+|0-822|ARO:3001519|OXA-331
gb|KF534911.1|+|39-513|ARO:3003013|dfrA15
gb|DQ336355.1|+|602-1367|ARO:3002640|APH(3'')-Ic
gb|FJ854362.1|+|2338-2812|ARO:3002862|dfrA7
gb|AF313494.1|+|0-1479|ARO:3002819|msrC
gb|EU408348.1|+|1243-2152|ARO:3002510|LRA-3
gb|AP009048.1|-|4304505-4306557|ARO:3003549|mdtO
gb|KF705208.1|+|0-861|ARO:3001362|SHV-179
gb|D37826.1|+|1070-2195|ARO:3002812|pp-flo
gb|AJ635401.2|+|0-861|ARO:3002418|OKP-A-1
gb|AB522969.1|+|0-399|ARO:3002874|FosC2
gb|AJ536835.1|+|149-947|ARO:3002277|VIM-7
gb|AB013298.1|+|2295-3195|ARO:3000319|mphC
gb|EF540343.1|-|1463-3230|ARO:3000217|blaR1
gb|JQ034306.1|+|0-861|ARO:3001376|TEM-196
gb|Y17716.1|+|2373-3519|ARO:3002016|CMY-5
gb|KF998105.1|+|4171-4849|ARO:3002579|AAC(6')-Ib8
gb|Z21956.1|-|191-1079|ARO:3003665|NmcR
gb|NG_050600.1|+|100-925|ARO:3000862|sgm
gb|AE005672.3|-|1983115-1984810|ARO:3000024|patA
gb|EU746499.1|+|639-1437|ARO:3002613|aadA13
gb|KX092356.1|+|192-1053|ARO:3001062|SHV-3
gb|CP023709.1|+|697533-698385|ARO:3003150|CARB-20
gb|AE005672.3|-|1980557-1982324|ARO:3000025|patB
gb|V00618.1|+|150-945|ARO:3002644|APH(3')-IIa
gb|LK391770.1|+|19707-20568|ARO:3000876|TEM-4
gb|KR091911.1|-|74564-75350|ARO:3002578|AAC(6')-Ib7
gb|EU408357.1|-|52-1180|ARO:3002489|LRA-10
gb|EU408356.1|+|7570-8479|ARO:3002486|LRA-7
gb|FN806792.1|+|100-1669|ARO:3002831|vgaC
gb|U38944.1|+|0-1536|ARO:3003037|opcM
gb|EU331426.1|+|2374-3520|ARO:3002047|CMY-36
gb|KM087834.1|+|0-1146|ARO:3001853|ACT-33
gb|KM210086.1|+|9067-9880|ARO:3003183|NDM-14
gb|NG_050609.1|+|100-937|ARO:3001742|OXA-287
gb|AJ223970.1|+|796-2050|ARO:3000463|gimA
gb|AE007317.1|+|866210-867410|ARO:3000822|pmrA
gb|AJ420072.1|+|22939-24163|ARO:3000478|tet(33)
gb|AF353562.1|-|2212-3322|ARO:3000481|tet(35)
gb|K00544.1|+|0-663|ARO:3002672|Bpum_cat86
gb|Z21956.1|+|1220-2099|ARO:3003589|NmcA
gb|CP011360.1|+|6169922-6170807|ARO:3000856|BJP-1
gb|U00096.1|+|2367070-2368039|ARO:3003578|PmrF
gb|FJ349556.1|+|5893-6502|ARO:3002953|vanX_in_vanM_cl
gb|AY509111.1|+|0-1056|ARO:3002894|otr(C)
gb|M18896.2|+|206-2126|ARO:3000190|tet(O)
gb|L42544.1|+|0-1956|ARO:3000193|tet(T)
gb|NG_050704.1|+|1-1146|ARO:3006236|ACT-41
gb|FJ589781.1|+|1302-1803|ARO:3004601|LnuP
gb|AL009126.3|+|916777-919348|ARO:3003324|Bsub_mprF
gb|FJ666067.1|+|0-1194|ARO:3002501|PDC-4
gb|AE004091.2|+|177306-178458|ARO:3003679|TriA
gb|AE004091.2|+|178454-179525|ARO:3003680|TriB
gb|AE004091.2|+|179521-182569|ARO:3003681|TriC
gb|AE004091.2|+|5584100-5585549|ARO:3003682|OpmH
gb|KR872296.1|+|0-825|ARO:3003637|OXA-480
gb|NG_050705.1|+|1-1146|ARO:3006237|ACT-42
gb|AB219524.1|+|22-1180|ARO:3003698|mexP
gb|AB219524.1|+|1176-4338|ARO:3003699|mexQ
gb|AE004091.2|-|4119269-4120373|ARO:3003692|MexJ
gb|AE004091.2|-|4116187-4119265|ARO:3003693|MexK
gb|AE004091.2|+|4903465-4904596|ARO:3003030|MexV
gb|NC_002516.2|+|4904646-4907703|ARO:3003031|MexW
gb|AB219524.1|+|4334-5810|ARO:3003700|opmE
gb|AB219523.1|+|21-1179|ARO:3003704|mexM
gb|AB219523.1|+|1175-4286|ARO:3003705|mexN
gb|AF324834.1|+|0-900|ARO:3003712|VEB-1b
gb|AB709942.1|+|1194-1749|ARO:3003677|AAC(6')-Iaj
gb|KT818596.1|+|10010-10865|ARO:3003713|VCC-1
gb|KP109677.1|+|4318-5179|ARO:3003670|PEDO-1
gb|KP109678.1|+|5817-6675|ARO:3003714|PEDO-2
gb|KP109679.1|-|2260-2974|ARO:3003715|PEDO-3
gb|KP109675.1|+|1328-2201|ARO:3003716|CPS-1
gb|KP109681.1|+|1642-2515|ARO:3003717|ESP-1
gb|KP109676.1|+|0-1026|ARO:3003718|MSI-1
gb|KP109676.1|+|1022-1841|ARO:3003719|MSI-OXA
gb|KP109680.1|-|1254-2112|ARO:3003720|SPG-1
gb|APRN01000033.1|-|307089-307932|ARO:3001743|OXA-288
gb|AJ251240.1|+|1053-1941|ARO:3004789|FONA-2
gb|NG_055482.1|+|0-1194|ARO:3005278|PDC-118
gb|AL939117.1|+|50871-51864|ARO:3002914|vanJ
gb|CP022056.2|+|166813-167455|ARO:3003731|fusD
gb|AB571865.1|-|143423-144308|ARO:3003742|mphG
gb|LOCK01000072.1|-|166343-167390|ARO:3003723|vanI
gb|KF048919.1|+|0-825|ARO:3001534|OXA-346
gb|KP727573.1|+|0-786|ARO:3003595|OXA-439
gb|KR182170.1|+|0-810|ARO:3003634|OXA-477
gb|AF170730.1|+|69-735|ARO:3003744|vatF
gb|KF287643.1|+|0-522|ARO:3003762|lnuE
gb|AB571865.1|-|144312-145536|ARO:3003745|mefC
gb|L06249.1|+|1527-2505|ARO:3003748|oleC
gb|KC693025.1|+|0-1626|ARO:3003749|salA
gb|CP007593.1|+|2148923-2149772|ARO:3001301|RlmA(II)
gb|KP836350.1|+|0-1146|ARO:3003655|ACT-38
gb|JN836269.1|+|0-657|ARO:3004622|QnrS10
gb|EU999036.1|+|688-1390|ARO:3002934|vanS_in_vanD_cl
gb|AL591981.1|-|5693-8291|ARO:3003770|Lmon_mprF
gb|AE014292.2|+|568280-570923|ARO:3003772|Bsui_mprF
gb|CP000312.1|-|1756064-1757774|ARO:3003773|Cper_mprF
gb|AE009948.1|-|2111276-2113820|ARO:3003774|Saga_mprF
gb|CP014284.1|-|189532-190432|ARO:3003767|mphM
gb|EU182575.1|+|1685-2945|ARO:3004665|cmlA8
gb|AP008230.1|-|4201992-4202691|ARO:3003728|vanR_in_vanI_cl
gb|CP001336.1|+|1776504-1777113|ARO:3003725|vanX_in_vanI_cl
gb|BX571857.1|+|52819-53458|ARO:3003733|fusC
gb|KP399637.1|+|31476-33444|ARO:3003746|optrA
gb|DQ883640.1|+|0-1167|ARO:3003855|ADC-10
gb|JF265068.1|+|954-2106|ARO:3004617|ADC-30
gb|JQ319653.1|+|0-1152|ARO:3004618|ADC-58
gb|GU591983.1|+|0-1152|ARO:3004615|ADC-11
gb|AJ492820.1|+|404-1235|ARO:3003793|SPM-1
gb|FN645445.1|+|0-1146|ARO:3001831|ACT-8
gb|JQ319654.1|+|0-1152|ARO:3004619|ADC-59
gb|EU022315.1|+|0-861|ARO:3004621|AAC(3)-IIe
gb|CP015085.1|-|2551711-2552440|ARO:3003838|gadW
gb|AJ574887.1|-|370-1696|ARO:3003835|cdeA
gb|JX306689.2|+|0-828|ARO:3001551|OXA-364
[truncated: 2,751 more rows]

## Sheet: VFDB
List of virulence gene targets from VFDB database
VFG037176(gb|WP_001081735)
VFG037177(gb|WP_000632986)
VFG037203(gb|WP_000079188)
VFG037218(gb|WP_000983821)
VFG037232(gb|WP_001093095)
VFG037246(gb|WP_001032906)
VFG037260(gb|WP_001095752)
VFG037274(gb|WP_001281538)
VFG037288(gb|WP_000603876)
VFG037302(gb|WP_001018264)
VFG037316(gb|WP_000744381)
VFG037330(gb|WP_001177743)
VFG037344(gb|WP_000717759)
VFG037358(gb|WP_001073030)
VFG037372(gb|WP_001104139)
VFG037386(gb|WP_000582115)
VFG037400(gb|WP_001223274)
VFG037414(gb|WP_012391956)
VFG037428(gb|WP_000939834)
VFG037442(gb|WP_000910253)
VFG037456(gb|WP_000160878)
VFG037470(gb|WP_001105554)
VFG037482(gb|WP_004748062)
VFG037490(gb|WP_001240499)
VFG037497(gb|WP_085947929)
VFG037505(gb|WP_002002089)
VFG037513(gb|WP_085947930)
VFG037521(gb|WP_000837764)
VFG037529(gb|WP_002062720)
VFG037537(gb|WP_000359621)
VFG037547(gb|WP_000061137)
VFG037560(gb|WP_000790104)
VFG037573
VFG037586(gb|WP_000876480)
VFG037599(gb|WP_001988023)
VFG037612(gb|WP_000603301)
VFG037625(gb|WP_001022730)
VFG037638(gb|WP_193759656)
VFG037650
VFG037664(gb|WP_001061322)
VFG037678(gb|WP_000866237)
VFG037692(gb|WP_000786639)
VFG037705(gb|WP_000010636)
VFG037720(gb|WP_001027056)
VFG037735(gb|WP_000633124)
VFG037747(gb|WP_001984639)
VFG037762(gb|WP_000078878)
VFG037777(gb|WP_000867091)
VFG037792(gb|WP_000064875)
VFG037807(gb|WP_000013434)
VFG037822(gb|WP_000240700)
VFG037837(gb|WP_000868104)
VFG037852(gb|WP_001075965)
VFG037867(gb|WP_001165990)
VFG037882(gb|WP_000872593)
VFG037897(gb|WP_001165095)
VFG037912(gb|WP_000939040)
VFG037927(gb|WP_000470518)
VFG037942(gb|WP_001175206)
VFG037957(gb|WP_000666850)
VFG037972(gb|WP_000886731)
VFG037987(gb|WP_000037963)
VFG038002(gb|WP_000172211)
VFG038017(gb|WP_001010045)
VFG038032
VFG038047(gb|WP_000994240)
VFG038062(gb|WP_000515955)
VFG038077
VFG038091(gb|WP_000826956)
VFG038105(gb|WP_000591436)
VFG038119(gb|WP_000686134)
VFG038132(gb|WP_000045495)
VFG038144(gb|WP_001062908)
VFG038155(gb|WP_000209960)
VFG038176(gb|WP_000777882)
VFG038191(gb|WP_002023245)
VFG038205(gb|WP_000446779)
VFG038249(gb|WP_003384760)
VFG050303(gb|WP_001045628.1)
VFG050313(gb|WP_004644147.1)
VFG050328(gb|WP_000201227.1)
VFG050342(gb|WP_000076098.1)
VFG050357(gb|WP_000695065.1)
VFG050372(gb|WP_001017033.1)
VFG050386(gb|WP_000355489.1)
VFG050400(gb|WP_000347039.1)
VFG050414(gb|WP_002027454.1)
VFG050428(gb|WP_000128073.1)
VFG050443(gb|WP_000993715.1)
VFG050457(gb|WP_001274990.1)
VFG050470(gb|WP_000279216.1)
VFG050484(gb|WP_001152285.1)
VFG050499(gb|WP_000755268.1)
VFG050514(gb|WP_001214067.1)
VFG050527(gb|WP_002194578.1)
VFG050540(gb|WP_000079192.1)
VFG050554(gb|WP_000149377.1)
VFG050567(gb|WP_000768964.1)
VFG050581(gb|WP_001046420.1)
VFG050595(gb|WP_000788342.1)
VFG050610(gb|WP_000477147.1)
VFG050625(gb|WP_000389061.1)
VFG050640(gb|WP_000101096.1)
VFG050655(gb|WP_000729757.1)
VFG050670(gb|WP_000505931.1)
VFG050685(gb|WP_001160337.1)
VFG050699(gb|WP_000840548.1)
VFG050712(gb|WP_000730343.1)
VFG050727(gb|WP_000870033.1)
VFG050742(gb|WP_001196426.1)
VFG050757(gb|WP_001166319.1)
VFG050772(gb|WP_001020922.1)
VFG050787(gb|WP_001112089.1)
VFG050802(gb|WP_000865310.1)
VFG050817(gb|WP_000841373.1)
VFG050832(gb|WP_000836911.1)
VFG050860(gb|WP_000301479.1)
VFG050874(gb|WP_001989189.1)
VFG050889(gb|WP_000783000.1)
VFG050901(gb|WP_005119983.1)
VFG050910(gb|WP_001178477.1)
VFG050911(gb|WP_000934999.1)
VFG050912(gb|WP_000898330.1)
VFG050946(gb|WP_000083625.1)
VFG050959(gb|WP_000556915.1)
VFG050972(gb|WP_000972583.1)
VFG050986(gb|WP_001047031.1)
VFG051000(gb|WP_000568832.1)
VFG051014(gb|WP_001190395.1)
VFG051028(gb|WP_000471445.1)
VFG051042(gb|WP_000653195.1)
VFG051056(gb|WP_001119042.1)
VFG051070(gb|WP_001066523.1)
VFG051084(gb|WP_000020713.1)
VFG051098(gb|WP_002001416.1)
VFG051109(gb|YP_001083177.1)
VFG051110(gb|YP_001083606.1)
VFG051111(gb|YP_001084320.1)
VFG051112(gb|YP_001086354.1)
VFG038261(gb|WP_016352107)
VFG038265(gb|WP_016352108)
VFG038269(gb|WP_075384415)
VFG038273(gb|WP_016349335)
VFG038277(gb|WP_016349336)
VFG038281(gb|WP_016349337)
VFG038285(gb|WP_005308483)
VFG038289(gb|WP_016349339)
VFG038293(gb|WP_016349340)
VFG038297(gb|WP_016349341)
VFG038301(gb|WP_016349342)
VFG038305(gb|WP_016349343)
VFG038309(gb|WP_016349344)
VFG038313(gb|WP_043118380)
VFG038317(gb|WP_016352170)
VFG038320(gb|WP_005320812)
VFG038321(gb|WP_005320811)
VFG038322(gb|WP_180975055)
VFG038323(gb|WP_005320806)
VFG038324(gb|WP_005320804)
VFG038325(gb|WP_005320802)
VFG038326(gb|WP_005320800)
VFG038327(gb|WP_005320797)
VFG038328(gb|WP_005320795)
VFG038329(gb|WP_011899438)
VFG038330(gb|WP_011899439)
VFG038331(gb|WP_005320790)
VFG038332(gb|WP_192914500)
VFG038333(gb|WP_011899440)
VFG038334(gb|WP_005320785)
VFG038335(gb|WP_005320783)
VFG038336(gb|WP_005320781)
VFG038337(gb|WP_005320780)
VFG038338(gb|WP_005320778)
VFG038339(gb|WP_005320777)
VFG038340(gb|WP_005320774)
VFG038341(gb|WP_005320772)
VFG038342(gb|WP_005320770)
VFG038343(gb|WP_005320768)
VFG038344(gb|WP_005320766)
VFG038345(gb|WP_005320764)
VFG038346(gb|WP_005320760)
VFG038347(gb|WP_005320757)
VFG038348(gb|WP_005320755)
VFG038349(gb|WP_005320751)
VFG038350(gb|WP_005320749)
VFG038351(gb|WP_005320747)
VFG038352(gb|WP_005320745)
VFG038353(gb|WP_005320743)
VFG038354(gb|WP_005320741)
VFG038355(gb|WP_005320739)
VFG038356
VFG038357(gb|WP_005320736)
VFG038358(gb|WP_005321603)
VFG038359(gb|WP_005321607)
VFG038360(gb|WP_011899436)
VFG038361(gb|WP_005320818)
VFG038362(gb|WP_005321180)
VFG038363(gb|WP_005321178)
VFG038364(gb|WP_005320615)
VFG038365(gb|WP_011705044)
VFG038367(gb|WP_011705045)
VFG038369(gb|WP_011705706)
VFG038371(gb|WP_011705707)
VFG038373(gb|WP_011705708)
VFG038374(gb|WP_011705709)
VFG038375(gb|WP_011705710)
VFG038376(gb|WP_164927604)
VFG038378(gb|WP_011705712)
VFG038380(gb|WP_043163044)
VFG038381(gb|WP_011705714)
VFG038383(gb|WP_011705715)
VFG038385(gb|WP_011705716)
VFG038387(gb|WP_011705717)
VFG038389(gb|WP_011705718)
VFG038391(gb|WP_011705719)
VFG038393(gb|WP_010634228)
VFG038395(gb|WP_011705721)
VFG038397(gb|WP_011705722)
VFG038399(gb|WP_011705723)
VFG038401(gb|WP_011705724)
VFG038402(gb|WP_011705725)
VFG038403(gb|WP_011705726)
VFG038405(gb|WP_011705727)
VFG038407(gb|WP_011705728)
VFG038409(gb|WP_011704492)
VFG038413(gb|WP_043118350)
VFG038417(gb|WP_016349294)
VFG038421(gb|WP_043118352)
VFG038425(gb|WP_016349296)
VFG038429(gb|WP_016352167)
VFG038432(gb|WP_016352168)
VFG038436(gb|WP_016352169)
VFG038444(gb|WP_075384315)
VFG038448(gb|WP_016351632)
VFG038452(gb|WP_016351631)
VFG038456(gb|WP_016351630)
VFG038460(gb|WP_043119325)
VFG038464(gb|WP_011707389)
VFG038468(gb|WP_016351972)
VFG038472(gb|WP_011706550)
VFG038476(gb|WP_016349433)
VFG038480(gb|WP_016349429)
VFG038488(gb|WP_016349432)
VFG038493(gb|WP_016349428)
VFG038497(gb|WP_016351992)
VFG038501(gb|WP_043119142)
VFG038505(gb|WP_011705643)
VFG038509(gb|WP_016350158)
VFG038513(gb|WP_016350157)
VFG038517(gb|WP_016350156)
VFG038521(gb|WP_016350155)
VFG038525(gb|WP_043118801)
VFG038529(gb|WP_016350153)
VFG038533(gb|WP_016350152)
VFG038537(gb|WP_016350151)
VFG038541(gb|WP_016350150)
VFG038545(gb|WP_043118798)
VFG038549(gb|WP_016350148)
VFG038553(gb|WP_016350147)
VFG038557(gb|WP_011705350)
VFG038561(gb|WP_016349168)
VFG038564(gb|WP_016349167)
VFG038568(gb|WP_016349166)
VFG038572(gb|WP_016349165)
VFG038576(gb|WP_016349164)
VFG038578(gb|WP_016349163)
VFG038581(gb|WP_043118279)
VFG038584(gb|WP_016349161)
VFG038587(gb|WP_016349160)
VFG038590(gb|WP_043118275)
VFG038593(gb|WP_016349158)
VFG038596(gb|WP_016349157)
VFG038600(gb|WP_016349156)
VFG038603(gb|WP_016349155)
VFG038607(gb|WP_016349154)
VFG038611(gb|WP_016349153)
VFG038615(gb|WP_016349152)
VFG038619(gb|WP_016349413)
VFG038623(gb|WP_011705271)
VFG038627(gb|WP_016350050)
VFG038631(gb|WP_011705273)
VFG038635(gb|WP_016350051)
VFG038639(gb|WP_011705275)
VFG038643(gb|WP_011705276)
VFG038647(gb|WP_016350053)
VFG038651(gb|WP_011705278)
VFG038655(gb|WP_011705279)
VFG038659(gb|WP_011705280)
VFG038663(gb|WP_005298795)
VFG038667(gb|WP_016350054)
VFG038671(gb|WP_011705282)
VFG038675(gb|WP_011705283)
VFG038679(gb|WP_016350055)
VFG038683(gb|WP_016350056)
VFG038687(gb|WP_016350057)
VFG038691(gb|WP_010634619)
VFG038695(gb|WP_017409955)
VFG038699(gb|WP_010634617)
VFG038703(gb|WP_011705289)
VFG038707(gb|WP_016350059)
VFG038711(gb|WP_016350060)
VFG038715(gb|WP_024943899)
VFG038719(gb|WP_016350061)
VFG038723(gb|WP_011705294)
VFG038727(gb|WP_011705295)
VFG038731(gb|WP_016350347)
VFG038735
VFG038740(gb|WP_043118910)
VFG038743(gb|WP_016350352)
VFG038747(gb|WP_016350353)
VFG038753(gb|WP_024944879)
VFG038756(gb|WP_011706626)
VFG038760(gb|WP_016351312)
VFG038764(gb|WP_017409846)
VFG038768(gb|WP_016351318)
VFG038772(gb|WP_016351319)
VFG038776(gb|WP_016351320)
VFG038780(gb|WP_011706637)
VFG038784(gb|WP_011706638)
VFG038788(gb|WP_011706639)
VFG038792(gb|WP_011706640)
VFG038796(gb|WP_016351321)
VFG038800(gb|WP_016351322)
VFG038804(gb|WP_011706643)
VFG038808(gb|WP_011706644)
VFG038812(gb|WP_011706645)
VFG038816(gb|WP_011706646)
VFG038820(gb|WP_161785096)
VFG038824(gb|WP_011706648)
VFG038828(gb|WP_011706649)
VFG038832(gb|WP_016351724)
VFG038836(gb|WP_011707085)
VFG038840(gb|WP_005300916)
VFG038845(gb|WP_016351249)
VFG038848(gb|WP_016350360)
VFG038851(gb|WP_016350359)
VFG038855(gb|WP_005314317)
VFG038856(gb|WP_005314315)
VFG038857(gb|WP_005314307)
VFG038858(gb|WP_005314303)
VFG038859(gb|WP_005314301)
VFG038860(gb|WP_005314298)
VFG038861(gb|WP_005314296)
VFG038862(gb|WP_011898282)
VFG038863(gb|WP_005314292)
VFG038864(gb|WP_073531776)
VFG038865(gb|WP_005314289)
VFG038866(gb|WP_005314286)
VFG038867(gb|WP_005314284)
VFG038868(gb|WP_005314282)
VFG038869(gb|WP_005314279)
VFG038870(gb|WP_005314277)
VFG038871(gb|WP_005314274)
VFG038872(gb|WP_005314272)
VFG038873(gb|WP_005314270)
VFG038874(gb|WP_005314263)
VFG038875(gb|WP_005314261)
VFG038876(gb|WP_005314259)
VFG038877(gb|WP_005314257)
VFG038878(gb|WP_005314254)
VFG038879(gb|WP_005314251)
VFG038880(gb|WP_005314250)
VFG038881(gb|WP_005314249)
VFG038882(gb|WP_005314247)
VFG038883(gb|WP_005314227)
VFG038884(gb|WP_005314225)
VFG038885(gb|WP_005314224)
VFG038886(gb|WP_005314222)
VFG038887(gb|WP_005314220)
VFG038888(gb|WP_011898286)
VFG038889(gb|WP_005314215)
VFG038890(gb|WP_005314213)
VFG038892(gb|WP_043118302)
VFG038913
VFG038922(gb|WP_011450238)
VFG038929(gb|WP_011450501)
VFG038936(gb|WP_011450502)
VFG038943(gb|WP_011450503)
VFG038950(gb|WP_052689204)
VFG038957(gb|WP_011450505)
VFG038964(gb|WP_011450506)
VFG038968
VFG038972(gb|WP_020848864)
VFG038979(gb|WP_020849092)
VFG038986(gb|WP_011451179)
VFG038993(gb|WP_011451180)
VFG038997(gb|WP_011451181)
VFG039001(gb|WP_011451182)
VFG039005(gb|WP_011451183)
VFG039009(gb|WP_044104324)
VFG039014(gb|WP_011451193)
VFG039018(gb|WP_011451194)
VFG039025(gb|WP_011451400)
VFG039032(gb|WP_011451401)
VFG039039(gb|WP_011451402)
VFG039046(gb|WP_021799173)
VFG039053(gb|WP_080502932)
VFG039059(gb|WP_155238385)
VFG039063(gb|WP_011450840)
VFG039070(gb|WP_020848986)
VFG039077(gb|WP_011450469)
VFG039084(gb|WP_011450388)
VFG039088(gb|WP_011451002)
VFG045351
VFG045352
VFG045354
VFG045355(gb|WP_155237521)
VFG045356
VFG045357(gb|WP_080502891)
VFG045358
VFG045360(gb|WP_044104250)
VFG045361(gb|WP_011450766)
VFG045362(gb|WP_101631099)
VFG045363
VFG045364
VFG045365(gb|WP_011451169)
VFG045366
VFG045367
VFG045368(gb|WP_044108165)
VFG045369(gb|WP_011451214)
VFG045370(gb|WP_080502912)
VFG045372(gb|WP_011451222)
VFG045373(gb|WP_044108207)
VFG045374(gb|WP_011451253)
VFG045375(gb|WP_044108210)
VFG045376(gb|WP_011451266)
VFG045377(gb|WP_155237524)
VFG045378(gb|WP_011451280)
VFG045379(gb|WP_044108213)
VFG045380
VFG045381(gb|WP_080502923)
VFG045382
VFG045383(gb|WP_044108215)
VFG045384(gb|WP_011451309)
VFG045385(gb|WP_155237525)
VFG045386(gb|WP_011451361)
VFG045387(gb|WP_011451394)
VFG045388(gb|WP_155237504)
VFG045389
VFG045390(gb|WP_020848750)
VFG045391(gb|WP_020848765)
VFG045392
VFG045393(gb|WP_020848772)
VFG045395(gb|WP_020848796)
VFG045396(gb|WP_020848801)
VFG045397
VFG045398
VFG045400(gb|WP_020848897)
VFG045401
VFG045402(gb|WP_020848997)
VFG045403(gb|WP_020849018)
VFG045404
VFG045405
VFG045406
VFG045407(gb|WP_020849024)
VFG045408(gb|WP_020849031)
VFG045409(gb|WP_020849032)
VFG045410
VFG045411(gb|WP_020849062)
VFG045412
VFG045413(gb|WP_133121395)
VFG045414(gb|WP_020849070)
VFG045415
VFG045416
VFG045417
VFG045418(gb|WP_020849075)
VFG045419
VFG045420
VFG045421
VFG045423
VFG045424(gb|WP_020849091)
VFG045425(gb|WP_080502910)
VFG045426(gb|WP_020849102)
VFG045427
VFG045428(gb|WP_080502914)
VFG045429
VFG045430
VFG045431(gb|WP_080502916)
VFG045432(gb|WP_155237519)
VFG045433
VFG045435
VFG045436
VFG045437(gb|WP_080502919)
VFG045438(gb|WP_155237404)
VFG045439(gb|WP_080502920)
VFG045440(gb|WP_080502921)
VFG045441(gb|WP_080502922)
VFG045442
VFG045443
VFG045444
VFG045445
VFG045446
VFG045447
VFG045449
VFG045450
VFG045451
VFG045452(gb|WP_020849172)
VFG045453(gb|WP_080502927)
VFG045454(gb|WP_080502929)
VFG045455
VFG045456
VFG045457
VFG045458
VFG045459
VFG045460
VFG045462(gb|WP_020849198)
VFG045463(gb|WP_080502933)
VFG045469(gb|WP_011451366)
VFG000676(gb|AAD32411)
VFG000677(gb|AAD32414)
VFG000678(gb|AAD32426)
VFG000679(gb|AAF13660)
VFG000680(gb|AAF13661)
VFG000681(gb|AAF13662)
VFG000682(gb|AAF13663)
VFG002040(gb|AAD32423)
VFG016216(gb|WP_000576719)
VFG016223(gb|WP_000830634)
VFG016254(gb|WP_000976151)
VFG016260(gb|WP_000714434)
VFG016263(gb|WP_000850151)
VFG016268(gb|WP_000751851)
VFG016276(gb|WP_000162971)
VFG016284
VFG016338(gb|WP_001253006)
VFG016346(gb|WP_001035927)
VFG016354
VFG016362(gb|WP_000959117)
VFG040864(gb|WP_001172770)
VFG040865(gb|WP_000807831)
VFG040866
VFG040867(gb|WP_001050360)
VFG040868(gb|WP_000404139)
VFG049919(gb|AAD32394)
VFG049956(gb|WP_000679659)
VFG049962(gb|WP_011053144)
VFG049968(gb|WP_000909602)
VFG049974(gb|WP_001250565)
VFG049980(gb|WP_000200715)
VFG049986(gb|WP_000877695)
VFG049993(gb|WP_001100504)
VFG050004(gb|WP_001001950)
VFG050015(gb|WP_000955350)
VFG050026(gb|WP_001007279)
VFG050037(gb|WP_001133943)
VFG050111(gb|WP_050412751)
VFG050112(gb|WP_001008264)
VFG050113(gb|WP_000590108)
VFG050114(gb|WP_000953496)
VFG050115(gb|WP_002081542)
VFG050116(gb|WP_000764755)
VFG050117(gb|WP_000680399)
VFG050118(gb|WP_000291846)
VFG002231(gb|WP_011181127)
VFG002232(gb|WP_011181128)
VFG002233(gb|WP_011181129)
VFG002234(gb|WP_011181130)
VFG002235(gb|WP_011181131)
VFG002236(gb|WP_034448084)
VFG002237(gb|WP_193581815)
VFG002238(gb|WP_034448090)
VFG002239(gb|WP_011181135)
VFG002240(gb|WP_011181136)
VFG002241(gb|WP_011181138)
VFG002242(gb|WP_011181139)
VFG002243(gb|WP_011181140)
VFG002244(gb|WP_011181141)
VFG002245(gb|WP_011181142)
VFG002246(gb|WP_011181143)
VFG002247(gb|WP_011181144)
VFG002248(gb|WP_011181145)
VFG002249(gb|WP_011181321)
VFG002250(gb|WP_011181323)
VFG002251(gb|WP_011181324)
VFG002252(gb|WP_011181325)
VFG002253(gb|WP_011181326)
VFG002254(gb|WP_011181327)
VFG002255(gb|WP_011181328)
VFG002256(gb|WP_011181329)
VFG002257(gb|WP_196230014)
VFG002258(gb|WP_011181331)
VFG002259(gb|WP_011181332)
VFG002260(gb|WP_011181333)
VFG002261(gb|WP_011181334)
VFG002262(gb|WP_011181335)
VFG002263(gb|WP_011181336)
VFG002264(gb|WP_011181337)
VFG002265(gb|WP_011181338)
VFG002266(gb|WP_011181339)
VFG002267(gb|WP_011181340)
VFG002268(gb|WP_011181341)
VFG002269(gb|WP_011181342)
VFG002270(gb|WP_011180104)
VFG016757(gb|WP_011807398)
VFG016758(gb|WP_005767719)
VFG016759(gb|WP_005767721)
VFG016760(gb|WP_005767722)
VFG016761(gb|WP_005767724)
VFG016762(gb|WP_005767726)
VFG016763(gb|WP_005767728)
VFG016764(gb|WP_005767730)
VFG016765(gb|WP_005767744)
VFG016766(gb|WP_005767748)
VFG016767(gb|WP_005767758)
VFG016768(gb|WP_005767760)
VFG016769(gb|WP_005767762)
VFG016770(gb|WP_005767766)
VFG016771(gb|WP_005767768)
VFG016772(gb|WP_005767770)
VFG016773(gb|WP_005767773)
VFG016774(gb|WP_005767776)
VFG016775(gb|WP_005767779)
VFG016776(gb|WP_005767781)
VFG016777(gb|WP_005767784)
VFG016778(gb|WP_005767791)
VFG016779(gb|WP_005767793)
VFG016780(gb|WP_035453371)
VFG016781(gb|WP_005767802)
VFG016782(gb|WP_005767804)
VFG016783(gb|WP_005767815)
VFG016784(gb|WP_005767817)
VFG016802(gb|WP_034448447)
VFG018683(gb|WP_034448453)
VFG041370(gb|WP_011181137)
VFG000001(gb|WP_010930610)
VFG000002(gb|WP_010930159)
VFG000003(gb|WP_019248935)
VFG000004(gb|WP_010930436)
VFG000005(gb|WP_010931071)
VFG000006
VFG000007(gb|WP_010930611)
VFG000008(gb|WP_010930612)
VFG000009(gb|WP_050849356)
VFG000010(gb|WP_010930243)
VFG000011(gb|WP_010931648)
VFG000012(gb|WP_010931649)
VFG000013(gb|WP_010929491)
VFG000014(gb|WP_023853616)
VFG000015(gb|WP_010931651)
VFG000025(gb|WP_010929995)
VFG000026(gb|WP_010931478)
VFG000027(gb|WP_010931506)
VFG000028(gb|WP_003808614)
VFG000029(gb|WP_010929608)
VFG000030(gb|WP_003807102)
VFG000031(gb|WP_010929609)
VFG000032(gb|WP_010929610)
VFG000033(gb|WP_010929611)
VFG000034(gb|WP_010929612)
VFG000035(gb|WP_010929613)
VFG000036(gb|WP_010929614)
VFG000037(gb|WP_003807114)
VFG000038(gb|WP_003807115)
VFG000039(gb|WP_010930813)
VFG000040(gb|WP_010930814)
VFG000041(gb|WP_010930815)
VFG000042(gb|WP_010930816)
VFG000043(gb|WP_010930817)
VFG000044(gb|WP_004568087)
VFG000045(gb|WP_010930818)
VFG000046(gb|WP_010930819)
VFG000047(gb|WP_003820063)
VFG000048(gb|WP_003820061)
VFG000049(gb|WP_010930820)
VFG000050(gb|WP_003820059)
VFG000051(gb|WP_010930821)
VFG000052(gb|WP_010930822)
VFG000053(gb|WP_010930823)
VFG000054(gb|WP_003809889)
VFG000055(gb|WP_010930824)
VFG000056(gb|WP_010930825)
VFG000057(gb|WP_004568102)
VFG000058(gb|WP_010930826)
VFG000059(gb|WP_003820049)
VFG000060(gb|WP_010930827)
VFG000061(gb|WP_010930828)
VFG000062(gb|WP_010930829)
VFG000063(gb|WP_010930830)
VFG000064(gb|WP_010930831)
VFG000065(gb|WP_010930832)
VFG000066(gb|WP_003820040)
VFG000067(gb|WP_003809869)
VFG000158(gb|WP_010929994)
VFG001269(gb|WP_010929996)
VFG001270(gb|WP_010929997)
VFG001271(gb|WP_010929998)
VFG001272(gb|WP_010930614)
VFG002044(gb|WP_010930609)
VFG002045(gb|WP_010930608)
VFG011072(gb|WP_003809919)
VFG011087(gb|WP_010929841)
VFG011140
VFG042069(gb|WP_010930811)
VFG042070(gb|WP_010930812)
VFG042071(gb|WP_010930810)
VFG042072(gb|WP_010930809)
VFG042075(gb|WP_003814626)
VFG046121
VFG002208(gb|WP_004681227)
VFG002209(gb|WP_002967165)
VFG002210(gb|WP_002966512)
VFG002211(gb|WP_004681223)
VFG002212(gb|WP_002966514)
VFG002213(gb|WP_004686828)
VFG002214(gb|WP_002966516)
VFG002215(gb|WP_002966517)
VFG002216(gb|WP_041594649)
VFG002217(gb|WP_041594650)
VFG002218(gb|WP_005972055)
VFG002219(gb|WP_011005413)
VFG002220(gb|WP_004686741)
VFG002221(gb|WP_002963690)
VFG002222(gb|WP_004683228)
VFG002223(gb|WP_004686778)
VFG002224(gb|WP_002963682)
VFG002225(gb|WP_002963680)
VFG002226(gb|WP_002963679)
VFG002227(gb|WP_004683211)
VFG002228(gb|WP_002963677)
VFG002229(gb|WP_002963676)
VFG002230(gb|WP_002963675)
VFG011389(gb|WP_004684016)
VFG011394(gb|WP_002964281)
VFG011399(gb|WP_004683864)
VFG011404(gb|WP_002964279)
VFG011409(gb|WP_002964277)
VFG011414(gb|WP_002964262)
VFG011419(gb|WP_004683664)
VFG011424(gb|WP_002971781)
VFG011429(gb|WP_002963985)
VFG011430(gb|WP_002963616)
VFG011439(gb|WP_004685554)
VFG011444(gb|WP_002966810)
VFG011453(gb|WP_002969456)
VFG011505(gb|WP_004683330)
VFG011510(gb|WP_002964609)
VFG011515(gb|WP_004683743)
VFG011519(gb|WP_002963669)
VFG011524(gb|WP_002966241)
VFG011528(gb|WP_004681680)
VFG011533(gb|WP_002966366)
VFG011535(gb|WP_004681469)
VFG011626(gb|WP_002965156)
VFG011631(gb|WP_004684547)
VFG041369(gb|WP_004681215)
VFG041431(gb|WP_002964730)
VFG041432(gb|WP_004683775)
VFG045340(gb|WP_002964382)
VFG045465(gb|WP_004684737)
VFG045466(gb|WP_002963876)
VFG051113(gb|WP_080515433.1)
VFG051120(gb|WP_004684498.1)
VFG051123(gb|WP_032449063.1)
VFG051125(gb|WP_004684499.1)
VFG051131(gb|WP_006191504.1)
VFG051134(gb|WP_002969669.1)
VFG051142(gb|WP_006278782.1)
VFG051149(gb|WP_002966733.1)
VFG051158(gb|WP_004683443.1)
VFG051167(gb|WP_002963960.1)
VFG051176(gb|WP_002964749.1)
VFG051185(gb|WP_004684470.1)
VFG051202(gb|WP_004684061.1)
VFG051235(gb|WP_002965067.1)
VFG051244(gb|WP_004683766.1)
VFG051253(gb|WP_004681330.1)
VFG051262(gb|WP_002964379.1)
VFG051271(gb|WP_004684041.1)
VFG002424(gb|WP_011205626)
VFG002425(gb|WP_004526211)
VFG002426(gb|WP_004194352)
VFG002427(gb|WP_004549962)
VFG002428(gb|WP_004194127)
VFG002429(gb|WP_004548643)
VFG002430(gb|WP_004530613)
VFG002431(gb|WP_004187516)
VFG002432(gb|WP_004537540)
VFG002433(gb|WP_004187526)
VFG002434(gb|WP_011205650)
VFG002435(gb|WP_004556283)
VFG002436(gb|WP_080341181)
VFG002437(gb|WP_011325557)
VFG002438(gb|WP_011205635)
VFG002439(gb|WP_004203128)
VFG002440(gb|WP_011204593)
VFG002441(gb|WP_004187648)
VFG002442(gb|WP_004528810)
VFG002443(gb|WP_004528812)
VFG002444(gb|WP_004188424)
VFG002445(gb|WP_004525324)
VFG002446(gb|WP_011205636)
VFG002447(gb|WP_004188590)
VFG002448(gb|WP_004187356)
VFG002449(gb|WP_004203135)
VFG002450(gb|WP_004533397)
VFG002451(gb|WP_004188618)
VFG002452(gb|WP_004525318)
VFG002453(gb|WP_011205637)
VFG002454(gb|WP_004187417)
VFG002455(gb|WP_004188067)
VFG002456(gb|WP_004530590)
VFG002457(gb|WP_011205638)
VFG002458(gb|WP_004525314)
VFG002459(gb|WP_004525313)
VFG002460(gb|WP_004187509)
VFG002461(gb|WP_004188490)
VFG002462(gb|WP_004555023)
VFG002463(gb|WP_011205639)
VFG002464(gb|WP_011205640)
VFG002465(gb|WP_009940818)
VFG002466(gb|WP_004528826)
VFG002467(gb|WP_004525308)
VFG002468(gb|WP_004530593)
VFG002469(gb|WP_004533227)
VFG002470(gb|WP_004533272)
VFG002471(gb|WP_004533443)
VFG002472(gb|WP_004198142)
VFG002473(gb|WP_004533180)
VFG002474(gb|WP_004530571)
VFG002475(gb|WP_004200974)
VFG002476(gb|WP_004525344)
VFG002477(gb|WP_004530572)
VFG002478(gb|WP_004551874)
VFG002479(gb|WP_004533373)
VFG002480(gb|WP_011205629)
VFG002481(gb|WP_009940775)
VFG002482(gb|WP_011205630)
VFG002483(gb|WP_004556233)
VFG002484(gb|WP_004551877)
VFG002485(gb|WP_004200966)
VFG002486(gb|WP_004533362)
VFG002487(gb|WP_004536933)
VFG002488(gb|WP_004551879)
VFG002489(gb|WP_181937968)
VFG002490(gb|WP_004196785)
VFG002491(gb|WP_004524547)
VFG002492(gb|WP_004184995)
VFG002493(gb|WP_045606430)
VFG002494(gb|WP_011204732)
VFG002495(gb|WP_004199882)
VFG002496(gb|WP_004525780)
VFG002497(gb|WP_011204776)
VFG002498(gb|WP_004197162)
VFG002499(gb|WP_004197164)
VFG002500(gb|WP_004556525)
VFG002501(gb|WP_004197167)
VFG002502(gb|WP_004523066)
VFG002503(gb|WP_004534368)
VFG002504(gb|WP_004203429)
VFG002505(gb|WP_162486660)
VFG002506(gb|WP_004200257)
VFG002507(gb|WP_004534277)
VFG002508(gb|WP_004525899)
VFG002509(gb|WP_004197251)
VFG002510(gb|WP_011204781)
VFG002511(gb|WP_004197255)
VFG002512(gb|WP_004185014)
VFG002513(gb|WP_004197257)
VFG002514(gb|WP_004523041)
VFG002515(gb|WP_004550967)
VFG002516(gb|WP_004197262)
VFG002517(gb|WP_004203463)
VFG002518(gb|WP_004200262)
VFG002519(gb|WP_004198636)
VFG002520(gb|WP_004198637)
VFG002521(gb|WP_004525693)
VFG002522(gb|WP_004198639)
VFG002523(gb|WP_004198640)
VFG002524(gb|WP_004524402)
VFG002525(gb|WP_004185006)
VFG002526(gb|WP_004198645)
VFG002527(gb|WP_004524404)
VFG002528(gb|WP_004525698)
VFG002529(gb|WP_011205290)
VFG002530(gb|WP_004199265)
VFG002531(gb|WP_011205291)
VFG002532(gb|WP_004198195)
VFG002533(gb|WP_009938926)
VFG002534(gb|WP_004198197)
VFG002535(gb|WP_004198207)
VFG002536(gb|WP_004530401)
VFG002537(gb|WP_004523992)
VFG002538(gb|WP_004184923)
VFG002539(gb|WP_004528416)
VFG002540(gb|WP_004558040)
VFG002541(gb|WP_004528852)
VFG002542(gb|WP_004188690)
VFG002543(gb|WP_011205386)
VFG002544(gb|WP_004532123)
VFG002545(gb|WP_004194345)
VFG002546(gb|WP_004194209)
VFG002547(gb|WP_004527661)
VFG002548(gb|WP_004550042)
VFG002549(gb|WP_004527663)
VFG002550(gb|WP_009938563)
VFG002551(gb|WP_004522170)
VFG002552(gb|WP_004194255)
VFG002553(gb|WP_004194086)
VFG002554(gb|WP_011205222)
VFG002555(gb|WP_004194045)
VFG002556(gb|WP_004194087)
VFG002557(gb|WP_004194206)
VFG002558(gb|WP_004550035)
VFG002559(gb|WP_004194348)
VFG002560(gb|WP_004546402)
VFG002561(gb|WP_004550031)
VFG002562(gb|WP_004522161)
VFG002563(gb|WP_004194035)
VFG002564(gb|WP_004194135)
VFG002565(gb|WP_004196469)
VFG002566(gb|WP_004194378)
VFG002567(gb|WP_009938575)
VFG002568(gb|WP_011205226)
VFG002569(gb|WP_004522157)
VFG041118(gb|WP_045606108)
VFG041119(gb|WP_004528788)
VFG041120(gb|WP_011205628)
VFG041780(gb|WP_009934508)
VFG042964(gb|WP_004188293)
VFG042965(gb|WP_004188396)
VFG042966(gb|WP_004536546)
VFG045467(gb|WP_011204972)
VFG001890(gb|YP_002343513)
VFG001891(gb|YP_002343514)
VFG001892(gb|YP_002343523)
VFG001893(gb|YP_002343524)
VFG001894(gb|YP_002343525)
VFG001895(gb|YP_002343528)
VFG001896(gb|YP_002343653)
VFG001897(gb|YP_002343756)
VFG001898(gb|YP_002343757)
VFG001899(gb|YP_002343758)
VFG001900(gb|YP_002343773)
VFG001901(gb|YP_002343774)
VFG001902(gb|YP_002343775)
VFG001903(gb|YP_002343789)
VFG001904(gb|YP_002343808)
VFG001905(gb|YP_002343957)
VFG001906(gb|YP_002343958)
VFG001907(gb|YP_002343959)
VFG001908(gb|YP_002343978)
VFG001909(gb|YP_002343979)
VFG001910(gb|YP_002343980)
VFG001911(gb|YP_002344105)
VFG001912(gb|YP_002344115)
VFG001913(gb|YP_002344116)
VFG001914(gb|YP_002344138)
VFG001915(gb|YP_002344227)
VFG001916(gb|YP_002344282)
VFG001917(gb|YP_002344286)
VFG001918(gb|YP_002344570)
VFG001919(gb|YP_002344702)
VFG001920(gb|YP_002344703)
VFG001921(gb|YP_002344720)
VFG001922(gb|YP_002344721)
VFG001923(gb|YP_002344726)
VFG001924(gb|YP_002344727)
VFG001925(gb|YP_002344791)
VFG001926(gb|YP_002344844)
VFG001927(gb|YP_002344848)
VFG001928(gb|YP_002344934)
VFG001929(gb|YP_002345043)
VFG001930(gb|YP_002345095)
VFG001931(gb|YP_002344858)
VFG001932(gb|YP_002343539)
VFG001933(gb|YP_002343540)
VFG001934(gb|YP_002343541)
VFG001935(gb|YP_002344312)
VFG001936(gb|YP_002344528)
VFG001937(gb|YP_002344529)
VFG001938(gb|YP_002344530)
VFG001939(gb|YP_002344531)
VFG001940(gb|YP_002344532)
VFG001941(gb|YP_002344533)
VFG001942(gb|YP_002344534)
VFG001943(gb|YP_002344535)
VFG001944(gb|YP_002344536)
VFG001945(gb|YP_002344537)
VFG001947(gb|YP_002344538)
VFG001948(gb|YP_002344539)
VFG001949(gb|YP_002344804)
VFG001950(gb|YP_002344805)
VFG001951(gb|YP_002344806)
VFG001952(gb|YP_002344807)
VFG001953(gb|YP_002344808)
VFG001954(gb|YP_002344809)
VFG001955(gb|YP_002344810)
VFG001956(gb|YP_002344811)
VFG001957(gb|YP_002344812)
VFG001958(gb|YP_002344813)
VFG001959(gb|YP_002344814)
VFG001960(gb|YP_002344815)
VFG001961(gb|YP_002344816)
VFG001962(gb|YP_002344817)
VFG001963(gb|YP_002344818)
VFG001964(gb|YP_002344819)
VFG001965(gb|YP_002344820)
VFG001966(gb|YP_002344821)
VFG001967(gb|YP_002344822)
VFG001968(gb|YP_002344823)
VFG001969(gb|YP_002344824)
VFG001970(gb|YP_002344825)
VFG001971(gb|YP_002344826)
VFG001972(gb|YP_002344827)
VFG001973(gb|YP_002344828)
VFG001974(gb|YP_002344829)
VFG001975(gb|YP_002344830)
VFG001976(gb|WP_011117548)
VFG001977(gb|WP_011117549)
VFG001978(gb|WP_011117550)
VFG001980(gb|WP_011117553)
VFG001983(gb|YP_002344319)
VFG001984(gb|YP_002344378)
VFG001985(gb|YP_002344650)
VFG001986(gb|YP_002344796)
VFG001987(gb|YP_002344797)
VFG001988(gb|YP_002344798)
VFG001989(gb|YP_002344799)
VFG002024(gb|YP_002344526)
VFG002025(gb|YP_002344527)
VFG002026(gb|YP_002344540)
VFG002027(gb|YP_002344541)
VFG002028(gb|YP_002344542)
VFG011668(gb|YP_002344800)
VFG011671(gb|YP_002344801)
VFG011674(gb|YP_002344802)
VFG011677(gb|YP_002344803)
VFG011757(gb|WP_011117594)
VFG011823(gb|YP_002344543)
VFG011826(gb|YP_002343512)
VFG011850(gb|YP_002343527)
VFG011938(gb|YP_002344283)
VFG011946(gb|YP_002344419)
VFG012002(gb|YP_002344683)
VFG012006(gb|YP_002344684)
VFG012009(gb|YP_002344701)
VFG012019(gb|YP_002344706)
VFG012022(gb|YP_002344707)
VFG012033(gb|YP_002344722)
VFG012036(gb|YP_002344725)
VFG043392(gb|YP_002343698)
VFG043393(gb|YP_002343724)
VFG043394(gb|YP_002343725)
VFG043395(gb|YP_002343726)
VFG043396(gb|YP_002344093)
VFG043397(gb|YP_002344176)
VFG043398(gb|YP_002344200)
VFG043399(gb|YP_002344420)
VFG043400(gb|YP_002344421)
VFG043401(gb|YP_002344468)
VFG043402(gb|YP_002344511)
VFG043403(gb|YP_002344724)
VFG043404(gb|YP_002344845)
VFG043405(gb|YP_002344846)
VFG043472(gb|YP_002344670)
VFG045341(gb|YP_002344633)
VFG002124(gb|NP_219591)
VFG002125(gb|NP_219592)
VFG002126(gb|NP_219593)
VFG002127(gb|NP_219594)
VFG002128(gb|NP_220074)
VFG002129(gb|NP_220075)
VFG002130(gb|NP_220076)
VFG002131(gb|NP_220077)
VFG002132(gb|NP_220078)
VFG002133(gb|NP_220079)
VFG002134(gb|NP_220091)
VFG002135(gb|NP_220092)
VFG002136(gb|NP_220093)
VFG002137(gb|NP_220094)
VFG002138(gb|NP_220182)
VFG002139(gb|NP_220183)
VFG002140(gb|NP_220184)
VFG002141(gb|NP_220185)
VFG002142(gb|NP_220186)
VFG002143(gb|NP_220187)
VFG002144(gb|NP_220188)
VFG002145(gb|NP_220189)
VFG002146(gb|NP_220190)
VFG002147(gb|NP_220191)
VFG002148(gb|NP_220192)
VFG002149(gb|NP_220193)
VFG002150(gb|NP_220382)
VFG002151(gb|NP_220383)
VFG002152(gb|NP_220384)
VFG002153(gb|NP_220385)
VFG002154(gb|NP_219969)
VFG016998(gb|NP_220368)
VFG017038(gb|NP_219622)
VFG017049(gb|NP_219737)
VFG017059(gb|NP_219738)
VFG042183(gb|NP_220333)
VFG042184(gb|NP_220238)
VFG042185(gb|NP_220236)
VFG042186(gb|NP_220237)
VFG042187(gb|NP_220213)
VFG042196(gb|NP_220127)
VFG042197(gb|NP_220138)
VFG042200(gb|NP_219734)
VFG042201(gb|NP_219619)
VFG042202(gb|NP_219563)
VFG042203(gb|NP_219564)
VFG043572(gb|NP_219955)
VFG043574(gb|NP_220200)
VFG044455(gb|NP_219546)
VFG044456(gb|NP_219765)
VFG044457(gb|NP_219779)
VFG044458(gb|NP_220099)
VFG044459(gb|NP_220139)
VFG049554(gb|NP_219908)
VFG049610(gb|NP_219618)
VFG049619(gb|NP_219621)
VFG049624(gb|NP_219733)
VFG049637(gb|NP_220372)
VFG049649(gb|NP_220256)
VFG049661(gb|NP_219502)
VFG049666(gb|NP_219585)
VFG049684(gb|NP_220380)
VFG050220(gb|NP_219507)
VFG050221(gb|NP_219508)
VFG050222(gb|NP_219545)
VFG050223(gb|NP_219556)
VFG050224(gb|NP_219586)
VFG050225(gb|NP_219604)
VFG050226(gb|NP_219608)
VFG050227(gb|NP_219620)
VFG050228(gb|NP_219637)
VFG050229(gb|NP_219638)
VFG050230(gb|NP_219645)
VFG050231(gb|NP_219646)
VFG050232(gb|NP_219647)
VFG050233(gb|NP_219650)
VFG050234(gb|NP_219659)
VFG050235(gb|NP_219664)
VFG050236(gb|NP_219666)
VFG050237(gb|NP_219683)
VFG050238(gb|NP_219696)
VFG050239(gb|NP_219707)
VFG050240(gb|AAC67814)
VFG050241(gb|NP_219728)
VFG050242(gb|NP_219729)
VFG050243(gb|NP_219730)
VFG050244(gb|NP_219731)
VFG050245(gb|NP_219732)
VFG050246(gb|NP_219754)
VFG050247(gb|NP_219793)
VFG050248(gb|NP_219852)
VFG050249(gb|NP_219867)
VFG050250(gb|NP_219893)
VFG050251(gb|NP_219941)
VFG050252(gb|NP_219952)
VFG050253(gb|NP_219954)
VFG050254(gb|NP_219962)
VFG050255(gb|NP_219986)
VFG050256(gb|NP_219997)
VFG050257(gb|NP_220044)
VFG050258(gb|NP_220065)
VFG050259(gb|NP_220080)
VFG050260(gb|NP_220123)
VFG050261(gb|NP_220135)
VFG050262(gb|NP_220136)
VFG050263(gb|NP_220137)
VFG050264(gb|NP_220171)
VFG050265(gb|NP_220175)
VFG050266(gb|NP_220214)
VFG050267(gb|NP_220230)
VFG050268(gb|NP_220231)
VFG050269(gb|NP_220257)
VFG050270(gb|NP_220318)
VFG050271(gb|NP_220369)
VFG050272(gb|NP_220370)
VFG051291(gb|NP_219922.1)
VFG051303(gb|NP_219923.1)
VFG051314(gb|NP_219924.1)
VFG051319(gb|NP_220332.1)
VFG051330(gb|NP_220391.1)
VFG051360(gb|NP_220392.1)
VFG051368(gb|NP_220393.1)
VFG051435(gb|NP_220394.1)
VFG051447(gb|NP_220396.1)
VFG051474(gb|NP_219519.1)
VFG002274(gb|WP_011009584)
VFG002275(gb|WP_003467630)
VFG002276(gb|WP_011009653)
VFG002277(gb|WP_011009663)
VFG002278(gb|WP_011010095)
VFG002279(gb|WP_003467250)
VFG002280(gb|WP_011010361)
VFG002281(gb|WP_003468301)
VFG002282(gb|WP_041707714)
VFG002285(gb|WP_011590492)
VFG002286(gb|WP_003470007)
VFG002287(gb|WP_011860904)
VFG002288(gb|WP_009902069)
VFG002289(gb|WP_011100836)
VFG002290(gb|WP_004456321)
VFG002291(gb|WP_003458888)
VFG002292(gb|CAA51959)
VFG002293(gb|CAA51960)
VFG002296(gb|CAA41768)
VFG002300(gb|CAA88565)
VFG012088(gb|WP_011861686)
VFG012089(gb|WP_011861682)
VFG012095(gb|WP_003435012)
VFG012104(gb|WP_011861612)
VFG012114(gb|WP_004454925)
VFG012115
VFG012122(gb|WP_010968250)
VFG012160(gb|WP_011590331)
VFG012162(gb|WP_011590241)
VFG012191(gb|WP_011948511)
VFG019178(gb|WP_012291519)
VFG019180(gb|WP_011987710)
VFG043656(gb|WP_003377818)
VFG043666(gb|CAA60674)
VFG043773(gb|YP_398516)
VFG043774(gb|AAB24244)
VFG043775(gb|BAB86845)
VFG043778(gb|CAA52275)
VFG044015(gb|ACN73257)
VFG044024(gb|ACA60977)
VFG044025(gb|WP_012669495)
VFG050212(gb|WP_011861707)
VFG050213(gb|WP_011861889)
VFG050214(gb|WP_011860844)
VFG050215(gb|WP_011861680)
VFG050216(gb|WP_011861847)
VFG050217(gb|WP_011860976)
VFG050218(gb|WP_011861706)
VFG051287(gb|WP_003366488.1)
VFG002198(gb|WP_003850266)
VFG002199(gb|WP_010935501)
VFG002200(gb|WP_010935502)
VFG002201(gb|WP_010935504)
VFG013668(gb|WP_010935503)
VFG050289(gb|WP_010934515)
VFG050290(gb|WP_010934947)
VFG050291(gb|WP_014302131)
VFG050292(gb|WP_010935564)
VFG050293(gb|WP_010935399)
VFG039101(gb|NP_819363)
VFG039106(gb|NP_820604)
VFG039111(gb|NP_820605)
VFG039116(gb|NP_820606)
VFG039121(gb|NP_820607)
VFG039126(gb|NP_820608)
VFG039131(gb|NP_820609)
VFG039136(gb|NP_820610)
VFG039141(gb|NP_820611)
VFG039146(gb|NP_820612)
VFG039151(gb|NP_820613)
VFG039156(gb|NP_820614)
VFG039161(gb|NP_820615)
VFG039166(gb|NP_820616)
VFG039171(gb|YP_002333017)
VFG039176(gb|NP_820623)
VFG039181(gb|NP_820624)
VFG039186(gb|NP_820625)
VFG039191(gb|NP_820626)
VFG039196(gb|NP_820627)
VFG039201(gb|NP_820630)
VFG039206(gb|NP_820631)
VFG039211(gb|NP_820632)
VFG039216(gb|NP_820634)
VFG039221
VFG039226(gb|NP_819077)
VFG039231(gb|NP_819096)
VFG039236(gb|NP_819115)
VFG039240(gb|NP_819125)
VFG039245(gb|NP_819130)
VFG039255(gb|NP_819163)
VFG039263
VFG039269(gb|NP_819221)
VFG039274(gb|NP_819247)
VFG039282(gb|NP_819314)
VFG039287(gb|NP_819338)
VFG039297
VFG039302(gb|NP_819412)
VFG039306
VFG039311(gb|NP_819427)
VFG039316(gb|NP_819448)
VFG039326(gb|NP_819463)
VFG039331(gb|NP_819484)
VFG039336(gb|NP_819504)
VFG039341(gb|NP_819545)
VFG039345(gb|NP_819620)
VFG039351(gb|NP_819656)
VFG039356(gb|NP_819665)
VFG039361(gb|NP_819667)
VFG039366(gb|NP_819695)
VFG039371(gb|NP_819795)
VFG039376(gb|NP_819802)
VFG039381(gb|NP_819814)
VFG039386(gb|NP_819821)
VFG039392
VFG039395(gb|NP_819899)
VFG039400(gb|NP_819902)
VFG039405(gb|NP_819950)
VFG039410(gb|NP_819986)
VFG039415
VFG039425(gb|NP_820063)
VFG039430(gb|NP_820078)
VFG039436
VFG039441
VFG039446(gb|NP_820193)
VFG039449(gb|NP_820208)
VFG039454(gb|NP_820212)
VFG039459(gb|NP_820305)
VFG039464(gb|NP_820359)
VFG039469
VFG039474(gb|NP_820376)
VFG039479
VFG039481(gb|NP_820393)
VFG039486(gb|NP_820409)
VFG039491(gb|NP_820417)
VFG039496(gb|NP_820440)
VFG039501(gb|NP_820443)
VFG039506
VFG039517
VFG039526(gb|NP_820526)
VFG039531(gb|NP_820539)
VFG039536(gb|NP_820549)
VFG039541(gb|NP_820552)
VFG039545(gb|NP_820559)
VFG039549(gb|NP_820577)
VFG039558(gb|NP_820589)
VFG039563(gb|NP_820618)
VFG039568(gb|NP_820621)
VFG039572(gb|NP_820647)
VFG039575(gb|NP_820658)
VFG039580(gb|NP_820659)
VFG039585(gb|NP_820667)
VFG039590(gb|NP_820668)
VFG039595(gb|NP_820705)
VFG039600(gb|NP_820731)
VFG039605(gb|NP_820734)
VFG039610
VFG039615(gb|NP_820749)
VFG039623(gb|NP_820769)
VFG039626(gb|NP_820770)
VFG039631(gb|NP_820773)
VFG039636(gb|NP_820797)
VFG039641(gb|NP_820802)
VFG039646(gb|NP_820804)
VFG039656(gb|NP_820982)
VFG039661(gb|NP_820988)
VFG039666(gb|NP_820990)
VFG039671(gb|NP_821001)
VFG039676(gb|NP_821023)
VFG039681(gb|NP_821027)
VFG039686
VFG039691(gb|NP_821046)
VFG039696(gb|NP_821048)
VFG039700(gb|NP_819024)
VFG039704(gb|NP_819030)
VFG039706(gb|NP_819031)
VFG039708(gb|NP_819032)
VFG039710(gb|NP_819033)
VFG039714(gb|NP_819040)
VFG039716(gb|NP_819042)
VFG039719(gb|NP_819050)
VFG041423(gb|WP_158300522)
VFG041424(gb|WP_005768624)
VFG041425(gb|WP_011996917)
VFG041426(gb|WP_005772782)
VFG041427(gb|WP_143343646)
VFG041429(gb|WP_005771199)
VFG041433(gb|WP_012569786)
VFG046152
VFG046157(gb|NP_819172)
VFG046162(gb|NP_819229)
VFG046166(gb|NP_819566)
VFG046169
VFG046172
VFG046177(gb|NP_820262)
VFG046182(gb|NP_820338)
VFG046187(gb|NP_820476)
VFG046191
VFG046194(gb|NP_820513)
VFG046196(gb|NP_820596)
VFG046201(gb|NP_820732)
VFG046206(gb|NP_820798)
VFG046211(gb|NP_820840)
VFG046214(gb|NP_819037)
VFG002164(gb|WP_002395058)
VFG002165(gb|WP_002356954)
VFG002166(gb|WP_010714416)
VFG002171(gb|WP_011109430)
VFG002172(gb|WP_010710127)
VFG002173(gb|WP_010785625)
VFG002174(gb|WP_002369251)
VFG002175(gb|AAM75248)
VFG002176(gb|AAM75252)
VFG002177(gb|AAM75253)
VFG002178(gb|AAM75254)
VFG002179(gb|AAD09858)
VFG002180(gb|WP_002362627)
VFG002181(gb|WP_002387127)
VFG002182(gb|WP_002376666)
VFG002183(gb|WP_002387128)
VFG002184(gb|WP_002359685)
VFG002185(gb|WP_002367100)
VFG002186(gb|WP_002387129)
VFG002187(gb|WP_002370472)
VFG002188(gb|WP_002362618)
VFG002189(gb|WP_002359680)
VFG002190(gb|WP_002362225)
VFG002191(gb|WP_002369252)
VFG002192(gb|WP_002386893)
VFG002193(gb|WP_002369249)
VFG002194(gb|WP_011109506)
VFG002195(gb|WP_002399773)
VFG002196(gb|WP_011109578)
VFG002197(gb|WP_002387027)
VFG042976(gb|WP_154081516)
VFG042977(gb|WP_002379309)
VFG042978(gb|WP_011109477)
VFG042979(gb|WP_002379311)
VFG043518(gb|AAN12397)
VFG045470(gb|AAM75247)
VFG045472(gb|AAM75249)
VFG045473(gb|AAM75250)
VFG045474(gb|AAM75251)
VFG045626(gb|WP_014748741)
VFG045632(gb|WP_002286924)
VFG045635(gb|WP_002296629)
VFG000710(gb|AAC38364)
VFG000739(gb|AAC38392)
VFG000750(gb|WP_001261182)
VFG000751(gb|WP_000766020)
VFG000752(gb|WP_000594644)
VFG000755(gb|WP_000660204)
VFG000757(gb|WP_001158204)
VFG000760(gb|WP_000619594)
VFG000762(gb|WP_000896065)
VFG000763(gb|BAA84859)
VFG000764(gb|BAA84860)
VFG000765(gb|BAA84861)
VFG000794(gb|WP_000931693)
VFG000795(gb|WP_000245816)
VFG000796(gb|WP_001053840)
VFG000797(gb|WP_000228583)
VFG000799(gb|WP_000935759)
VFG000800(gb|WP_000381516)
VFG000801(gb|WP_001273445)
VFG000802(gb|WP_000953255)
VFG000803(gb|WP_000627885)
VFG000804(gb|WP_000098793)
VFG000805(gb|WP_001301454)
VFG000806(gb|WP_000492638)
VFG000807(gb|WP_001003065)
VFG000808(gb|WP_001302249)
VFG000809(gb|WP_000803687)
VFG000810(gb|WP_001303723)
VFG000811(gb|WP_001062956)
VFG000812(gb|WP_000622545)
VFG000813(gb|WP_001037814)
VFG000814(gb|WP_001050992)
VFG000815(gb|WP_000386949)
VFG000816(gb|WP_001302733)
VFG000817(gb|WP_000716189)
VFG000818(gb|WP_001063681)
VFG000819(gb|WP_000723942)
VFG000820(gb|WP_000087467)
VFG000821(gb|WP_000444180)
VFG000822(gb|WP_000605370)
VFG000823(gb|WP_000720639)
VFG000824(gb|WP_001291694)
VFG000825(gb|WP_001002833)
VFG000826(gb|WP_000379425)
VFG000827(gb|WP_001299599)
VFG000828(gb|WP_000780681)
VFG000829(gb|WP_000151812)
VFG000830(gb|WP_001301632)
VFG000831(gb|WP_000628731)
VFG000832(gb|WP_001055728)
VFG000833(gb|WP_001301460)
VFG000834(gb|WP_000823897)
VFG000835(gb|WP_000691354)
VFG000836(gb|WP_000752026)
VFG000837(gb|WP_000649753)
VFG000838(gb|WP_000738068)
VFG000839(gb|WP_001449026)
VFG000840(gb|WP_000217739)
VFG000841(gb|WP_000987091)
VFG000842(gb|WP_000839950)
VFG000843(gb|WP_001213545)
VFG000844(gb|WP_001034100)
VFG000845(gb|WP_000581721)
VFG000846(gb|WP_001358886)
VFG000859(gb|CBG37421)
VFG000860(gb|CBG37420)
VFG000861(gb|WP_001045649)
VFG000862(gb|WP_014639426)
VFG000871(gb|WP_000790574)
VFG000872(gb|WP_000044711)
VFG000873(gb|WP_000695571)
VFG000874(gb|WP_000824100)
VFG000875(gb|WP_000066579)
VFG000876(gb|WP_000120946)
VFG000877(gb|WP_001244821)
VFG000878(gb|WP_000872015)
VFG000879(gb|WP_000832235)
VFG000880(gb|WP_000006206)
VFG000881(gb|WP_000930062)
VFG000882(gb|WP_000597756)
VFG000883(gb|WP_001239363)
VFG000884(gb|WP_000654937)
VFG000885(gb|WP_000265729)
VFG000886(gb|WP_000261297)
VFG000887(gb|WP_000597713)
VFG000888(gb|WP_000723799)
VFG000889(gb|WP_000113351)
VFG000890(gb|WP_000758683)
VFG000891(gb|WP_000006208)
VFG000892(gb|WP_000930062)
VFG000893(gb|WP_021528706)
VFG000894(gb|WP_001239363)
VFG000895(gb|WP_000654937)
VFG000901(gb|WP_000758684)
VFG000902(gb|WP_001034089)
VFG000903(gb|WP_001045652)
VFG000905(gb|WP_001546261)
VFG000906(gb|WP_001142375)
VFG000907(gb|WP_000376545)
VFG000908(gb|WP_000860472)
VFG000909(gb|WP_000768217)
VFG000910(gb|WP_000703304)
VFG000911(gb|WP_000975445)
VFG000912(gb|WP_001443207)
VFG000913(gb|WP_000237770)
VFG000914(gb|WP_000767894)
VFG000915(gb|WP_001234179)
VFG000916(gb|WP_001017192)
VFG000917(gb|WP_000089583)
VFG000918(gb|WP_001312167)
VFG000919(gb|WP_001095619)
VFG000920(gb|WP_000020034)
VFG000921(gb|WP_000189356)
VFG000922(gb|WP_000910402)
VFG000923(gb|WP_001034892)
VFG000924(gb|WP_001234311)
VFG000925(gb|WP_000140634)
VFG000926(gb|WP_001443194)
VFG000927(gb|WP_000096764)
VFG000928(gb|WP_000640938)
VFG000929(gb|WP_001375021)
VFG000930(gb|WP_000077767)
VFG000931(gb|WP_001336900)
VFG000932(gb|WP_000026784)
VFG000933(gb|WP_001007140)
VFG000934(gb|WP_000348393)
VFG000935(gb|WP_001222189)
VFG000936(gb|WP_016265865)
VFG000937(gb|WP_000750139)
VFG000938(gb|WP_001015709)
VFG000939(gb|WP_001287497)
VFG000940(gb|WP_001299620)
VFG000942(gb|AAK16475)
VFG000943(gb|AAK16476)
VFG000944(gb|AAK16477)
VFG000945(gb|AAK16478)
VFG000946(gb|AAK16479)
VFG001424(gb|AAB65153)
VFG001428(gb|AAK16480)
VFG001443(gb|AAF37887)
VFG001444(gb|AAG10151)
VFG001445(gb|AAA92657)
VFG001446(gb|WP_000768218)
VFG001447(gb|CAA50007)
VFG001713(gb|WP_001298062)
VFG002039(gb|WP_001353651)
VFG002121(gb|WP_001025672)
VFG002122(gb|WP_115801843)
VFG002123(gb|WP_001247926)
VFG002412(gb|WP_000716386)
VFG002413(gb|WP_000389022)
VFG002414(gb|WP_000730972)
VFG002415(gb|WP_001131063)
VFG002416(gb|WP_001265657)
VFG002417(gb|WP_001301550)
VFG012327(gb|WP_011076307)
VFG012329(gb|WP_000046976)
VFG012333(gb|WP_000703306)
VFG012335(gb|WP_000975448)
VFG012337(gb|WP_001370792)
VFG012339(gb|WP_000237768)
VFG012341(gb|WP_000767895)
VFG012343(gb|WP_001234182)
VFG012362(gb|WP_001092000)
VFG012436(gb|WP_010904784)
VFG012438(gb|WP_000022458)
VFG012493(gb|WP_000528123)
VFG012501(gb|WP_000271272)
VFG012505(gb|WP_000933673)
VFG012509(gb|WP_001111200)
VFG012513(gb|WP_001221122)
VFG012591(gb|WP_001017167)
VFG012597(gb|WP_000089593)
VFG012603(gb|WP_001302516)
VFG012609(gb|WP_000993317)
VFG012615(gb|WP_000020049)
VFG012621(gb|WP_000189352)
VFG012627(gb|WP_000910392)
VFG033387(gb|WP_001370792)
VFG033389(gb|WP_000237766)
VFG033393(gb|WP_001234181)
VFG033422(gb|WP_000245814)
VFG033439(gb|WP_000228584)
VFG033448(gb|WP_001091991)
VFG033457(gb|WP_000935757)
VFG033466(gb|WP_000381567)
VFG033475(gb|WP_001273446)
VFG033484(gb|WP_000953248)
VFG033493(gb|WP_000098791)
VFG033502(gb|WP_001005220)
VFG033511(gb|WP_000803678)
VFG033520(gb|WP_012579021)
VFG033527(gb|WP_001062956)
VFG033536(gb|WP_000622543)
VFG033545(gb|WP_001037821)
VFG033554(gb|WP_001050992)
VFG033562(gb|WP_001059798)
VFG033570(gb|WP_000716189)
VFG033579(gb|WP_001063678)
VFG033587(gb|WP_000723931)
VFG033596(gb|WP_000087467)
VFG033604(gb|WP_000444178)
VFG033612(gb|WP_000605364)
VFG033621(gb|WP_000720637)
VFG033630(gb|WP_001291693)
VFG033639(gb|WP_001002835)
VFG033657(gb|WP_001299599)
VFG033666(gb|WP_000780672)
VFG033675(gb|WP_000151816)
VFG033693(gb|WP_000628731)
VFG033738(gb|WP_013009301)
VFG033747(gb|WP_001359418)
VFG033773(gb|WP_013009221)
VFG033788(gb|WP_001025657)
VFG033805(gb|WP_001247931)
VFG034541(gb|WP_001080112)
VFG034574(gb|WP_000721278)
VFG034575(gb|WP_000715633)
VFG034576(gb|WP_049794100)
VFG034577(gb|WP_014639428)
VFG034578(gb|WP_014639430)
VFG034612(gb|WP_000225871)
VFG034624(gb|WP_000755097)
VFG034636(gb|WP_000358674)
VFG034648(gb|WP_001245988)
VFG034679(gb|WP_000074207)
VFG034721(gb|WP_000556298)
VFG034739
VFG034746(gb|WP_000938118)
VFG034754(gb|WP_000081129)
VFG034756
VFG034761(gb|WP_001121629)
VFG034764(gb|WP_001121624)
VFG034772(gb|WP_000627910)
VFG034778(gb|WP_001144877)
VFG034780(gb|WP_001132163)
VFG034786(gb|WP_001132157)
VFG034788(gb|WP_001132161)
VFG034795
VFG034803(gb|NP_309594)
VFG034804(gb|ADD54989)
VFG034810(gb|NP_309848)
VFG034815(gb|WP_000671689)
VFG034817(gb|WP_000671691)
VFG034825(gb|WP_000484279)
VFG034826(gb|WP_000484292)
VFG034831(gb|WP_000484243)
VFG034832
VFG034837(gb|WP_024184430)
VFG034840(gb|WP_001301665)
VFG034842
VFG034849(gb|WP_000129338)
VFG034851(gb|WP_000129342)
VFG034859(gb|WP_010904544)
VFG034861(gb|WP_000340625)
VFG034866(gb|WP_000900547)
VFG034873(gb|WP_001270084)
VFG034875(gb|WP_001270087)
VFG034880(gb|WP_000535069)
VFG034882(gb|WP_000535079)
VFG034887(gb|WP_010904627)
VFG034895(gb|WP_001304001)
VFG034897(gb|WP_013009101)
VFG034901(gb|WP_000868321)
VFG034908(gb|WP_000978349)
VFG034910(gb|WP_000978351)
VFG034915(gb|WP_000225947)
VFG034917(gb|WP_000225946)
VFG034922(gb|WP_001303732)
VFG034928(gb|WP_001239082)
VFG034929(gb|WP_001239101)
VFG034932(gb|WP_000953022)
VFG034942(gb|WP_000950813)
VFG034951(gb|WP_000950786)
VFG034954(gb|WP_000609742)
VFG034966(gb|WP_000938103)
VFG034969(gb|WP_000938103)
VFG034975(gb|WP_001303944)
VFG034977(gb|WP_001144082)
VFG034984(gb|WP_001117986)
VFG034985(gb|WP_001131659)
VFG034987(gb|WP_001131657)
VFG034992(gb|WP_001131658)
VFG034997
VFG035000(gb|WP_001131642)
VFG035006(gb|WP_001117988)
VFG035012(gb|WP_001143784)
VFG035014(gb|WP_001143784)
VFG035020(gb|WP_001143808)
VFG035025(gb|WP_001443810)
VFG035027(gb|WP_013009182)
VFG035032(gb|WP_010904693)
VFG035037(gb|WP_000442132)
VFG035043(gb|WP_010904670)
VFG035045(gb|WP_001121226)
VFG035053(gb|WP_001144077)
VFG035055
VFG035062(gb|WP_000951026)
VFG035073(gb|WP_000950979)
VFG035076(gb|WP_000950979)
VFG035902(gb|WP_000209220)
VFG035909(gb|WP_001216023)
VFG035916(gb|WP_032490785)
VFG035923(gb|WP_000621745)
VFG035929(gb|WP_014639418)
VFG036066(gb|WP_001426678)
VFG036068(gb|WP_012846869)
VFG042218(gb|AAN07916)
VFG042219(gb|CAX32470)
VFG042336(gb|WP_001034000)
VFG042382(gb|WP_000260524)
VFG042389(gb|WP_000012013)
VFG042390(gb|WP_011478152)
VFG042566(gb|WP_011076307)
VFG042567(gb|WP_000046975)
VFG042568(gb|WP_000012016)
VFG042569(gb|WP_001445604)
VFG042784(gb|WP_000253757)
VFG042788(gb|WP_000464849)
VFG042789(gb|WP_012477166)
VFG042791(gb|WP_001183608)
VFG042793(gb|WP_012477167)
VFG042794(gb|WP_000470346)
VFG042796(gb|WP_000575683)
VFG043732(gb|CAD48849)
VFG043733(gb|CAD48850)
VFG043734(gb|CAD48851)
VFG044159(gb|WP_000125846)
VFG044165(gb|WP_001041793)
VFG044172(gb|WP_000622316)
VFG045328(gb|AHY03744)
VFG045349(gb|WP_000092542)
VFG045464(gb|WP_000562556)
VFG045788(gb|WP_001189322)
VFG045789(gb|WP_001264082)
VFG045790(gb|WP_000833288)
VFG045791(gb|WP_000481500)
VFG045792(gb|WP_000791650)
VFG045793(gb|WP_000771429)
VFG045794(gb|WP_000992818)
VFG045818(gb|WP_001528154)
VFG050157(gb|WP_001331698)
VFG050158(gb|WP_000905916)
VFG050159(gb|WP_001331697)
VFG050160(gb|WP_000030755)
VFG050161(gb|WP_000579525)
VFG050162(gb|WP_001161829)
VFG050163(gb|WP_000197083)
VFG050164(gb|WP_000723250)
VFG050165(gb|WP_001259305)
VFG050166(gb|WP_000066003)
VFG050167(gb|WP_000038461)
VFG050168(gb|WP_000590258)
VFG050169(gb|WP_000124301)
VFG042845(gb|WP_003019818)
VFG042846(gb|WP_003021793)
VFG042847(gb|WP_003015759)
VFG042848(gb|WP_003029368)
VFG042849
VFG042850(gb|WP_003020879)
VFG042851(gb|WP_003020882)
VFG042852(gb|WP_003021177)
VFG042853(gb|WP_003021324)
VFG042854(gb|WP_003021326)
VFG042855(gb|WP_003021368)
VFG042856(gb|WP_003021372)
VFG042857(gb|WP_003015347)
VFG042858(gb|WP_003018618)
VFG042859(gb|WP_003022044)
VFG044194(gb|WP_003028588)
VFG044195(gb|WP_003022876)
VFG044196(gb|WP_003022879)
VFG044197(gb|WP_003022882)
VFG044198(gb|WP_003022885)
VFG044199(gb|WP_003022888)
VFG044346(gb|WP_003020942)
VFG046318(gb|WP_003020917)
VFG046465(gb|WP_003028672)
VFG046483(gb|WP_003019870)
VFG046501(gb|WP_003020782)
VFG046519(gb|WP_003020038)
VFG046537(gb|WP_003013806)
VFG046553(gb|WP_003021808)
VFG046569(gb|WP_003017204)
VFG046582(gb|WP_003023398)
VFG046595(gb|WP_003021189)
VFG046610(gb|WP_003020688)
VFG046628(gb|WP_003020689)
VFG046645(gb|WP_003020694)
VFG046662(gb|WP_003020697)
VFG046680(gb|WP_003020700)
VFG046694(gb|WP_003020703)
VFG046706(gb|WP_003025505)
VFG046718(gb|WP_003016706)
VFG046732(gb|WP_003020707)
VFG046747(gb|WP_003020709)
VFG046763(gb|WP_003020711)
VFG046781(gb|WP_003016697)
VFG046799(gb|WP_003020726)
VFG046817(gb|WP_003016687)
VFG046835(gb|WP_003020724)
VFG046853(gb|WP_003029539)
VFG046871(gb|WP_003021537)
VFG046887(gb|WP_003021676)
VFG046903(gb|WP_003020229)
VFG046921(gb|WP_003020232)
VFG046938(gb|WP_003014609)
VFG046955(gb|WP_003021532)
VFG046972(gb|WP_003018480)
VFG046988(gb|WP_003022277)
VFG047006(gb|WP_003022279)
VFG047022(gb|WP_003029663)
VFG047039(gb|WP_003018140)
VFG047055(gb|WP_003022283)
VFG047068(gb|WP_003022285)
VFG047082(gb|WP_003022287)
VFG047095(gb|WP_003014989)
VFG047111(gb|WP_003022291)
VFG047125(gb|WP_003022292)
VFG047137(gb|WP_003022294)
VFG047149(gb|WP_003029668)
VFG047162(gb|WP_003022298)
VFG047176(gb|WP_003014978)
VFG047189(gb|WP_003014975)
VFG047204(gb|WP_003025211)
VFG047221(gb|WP_003022302)
VFG047239(gb|WP_003022463)
VFG047256(gb|WP_003027098)
VFG047274(gb|WP_003014857)
VFG047401(gb|WP_011242229)
VFG047416(gb|WP_003026320)
VFG047431(gb|WP_003016957)
VFG047461(gb|WP_003020969)
VFG047478(gb|WP_003020972)
VFG047495(gb|WP_003020974)
VFG047512(gb|WP_003020978)
VFG047529(gb|WP_003029409)
VFG047546(gb|WP_003016401)
VFG047564(gb|WP_003020889)
VFG047582(gb|WP_003020892)
VFG047600(gb|WP_003021415)
VFG047618(gb|WP_003019748)
VFG047636(gb|WP_003027757)
VFG047654(gb|WP_003020284)
VFG047672(gb|WP_003021043)
VFG047690(gb|WP_003022616)
VFG047708(gb|WP_003022611)
VFG047726(gb|WP_003013939)
VFG047748(gb|WP_003022122)
VFG047777(gb|WP_003022126)
VFG047806(gb|WP_003022128)
VFG047834(gb|WP_003016192)
VFG047860(gb|WP_003022130)
VFG047889(gb|WP_003018233)
VFG047917(gb|WP_003022137)
VFG047945(gb|WP_003016181)
VFG047973(gb|WP_003016179)
VFG048002(gb|WP_003022141)
VFG048030(gb|WP_003022143)
VFG048055(gb|WP_003022145)
VFG048082(gb|WP_003023944)
VFG048111(gb|WP_014367985)
VFG048140(gb|WP_003022151)
VFG048169(gb|WP_003022153)
VFG048194(gb|WP_003022155)
VFG000326(gb|WP_105163169)
VFG000327(gb|WP_005672105)
VFG000328(gb|WP_005693563)
VFG000329(gb|WP_005693564)
VFG000330(gb|WP_005694491)
VFG000331(gb|WP_005693548)
VFG000332(gb|WP_005632797)
VFG000333(gb|WP_005694147)
VFG000334(gb|WP_005694343)
VFG000335(gb|WP_010869142)
VFG000336(gb|WP_005694426)
VFG000337(gb|WP_005693332)
VFG000338(gb|WP_005693337)
VFG000339(gb|WP_005693338)
VFG000340(gb|WP_005694039)
VFG000341(gb|WP_005694040)
VFG000342
VFG000343(gb|WP_164927854)
VFG000344(gb|WP_005693820)
VFG000347(gb|WP_010869038)
VFG000348(gb|WP_005694042)
VFG000685(gb|AAP42178)
VFG000686(gb|AAP42179)
VFG000687(gb|AAP42180)
VFG000688(gb|AAP42181)
VFG000689(gb|AAP42182)
VFG000690(gb|AAP42183)
VFG000691(gb|AAP42184)
VFG000692(gb|AAP42185)
VFG000693(gb|AAP42186)
VFG000694(gb|AAP42187)
VFG000696(gb|AAP42188)
VFG000704(gb|AAP42196)
VFG001144(gb|CAA83905)
VFG001145(gb|CAA83901)
VFG001146(gb|CAA83902)
VFG001147(gb|CAA83903)
VFG001148(gb|CAA83904)
VFG001149(gb|AAB03707)
VFG001151(gb|AAA20527)
VFG001152(gb|AAA20528)
VFG001153(gb|AAA20529)
VFG001154(gb|AAA20524)
VFG001155(gb|AAA20525)
VFG001156(gb|AAA20526)
VFG013138
VFG013236(gb|WP_005693864)
VFG013242(gb|WP_005693863)
VFG013248(gb|WP_010868928)
VFG013254(gb|WP_005694093)
VFG013260(gb|WP_010868968)
VFG013265(gb|WP_005694045)
VFG013271(gb|WP_005694044)
VFG013276(gb|WP_010868969)
VFG013281(gb|WP_005694030)
VFG013286(gb|WP_005694325)
VFG013292(gb|WP_105163174)
VFG013299(gb|WP_010868996)
VFG013315(gb|WP_005694490)
VFG013321(gb|WP_005693139)
VFG013327(gb|WP_010869047)
VFG013342(gb|WP_010869051)
VFG013346(gb|WP_005693178)
VFG013352(gb|WP_005693216)
VFG013354(gb|WP_005648226)
VFG013357
VFG013361(gb|WP_005693221)
VFG013365(gb|WP_010869077)
VFG013368(gb|WP_005693225)
VFG013374(gb|WP_005693262)
VFG013380(gb|WP_005693345)
VFG013384(gb|WP_010869121)
VFG013390(gb|WP_005651701)
VFG013395
VFG013400(gb|WP_005693429)
VFG013412(gb|WP_005693459)
VFG013418(gb|WP_005694260)
VFG013424(gb|WP_032828466)
VFG013436(gb|WP_005693550)
VFG013465(gb|WP_005693586)
VFG013471(gb|WP_005693601)
VFG013476(gb|WP_032828451)
VFG013482(gb|WP_164927871)
VFG013487(gb|WP_005694185)
VFG013491(gb|WP_005694186)
VFG013496(gb|WP_005694187)
VFG013500(gb|WP_010869274)
VFG013503(gb|WP_005694190)
VFG013508(gb|WP_005694200)
VFG013594(gb|WP_164927859)
VFG013604
VFG045329(gb|AAB36696)
VFG000269(gb|WP_000779223)
VFG000270(gb|WP_000724295)
VFG000271(gb|WP_000901247)
VFG000272(gb|WP_000583097)
VFG000273(gb|WP_000357404)
VFG000274(gb|WP_000238762)
VFG000275(gb|WP_001099471)
VFG000276(gb|WP_000885496)
VFG000277(gb|WP_000010001)
VFG000278(gb|WP_000946389)
VFG000279(gb|WP_000405496)
VFG000280(gb|WP_000785752)
VFG000281
VFG000282(gb|WP_000488766)
VFG000283(gb|WP_000462193)
VFG000284(gb|WP_000389328)
[truncated: 2,335 more rows]
