# Supplementary material for: BCS2.0: a capture sequencing platform for rapid differential diagnosis of bacterial infections and antimicrobial resistance
Source: Front Microbiol. 2026 Apr 20;17:1802485. doi: 10.3389/fmicb.2026.1802485 (PMC13136086; doi:10.3389/fmicb.2026.1802485)
Supplement: Supplementary file 4 [file Table_3.XLSX]

## Sheet: plasma
Table S3: LOD determination in contrive plasma
Strain	CFU	Number Raw Reads	Number Mapped Unique	Target mapped	Target Length	Percentage Target Recovered	Specific bacterial target reads/M raw reads
E. coli	5	8194108	6434	Escherichia coli	328530	44.8982	785.198
	50	15831786	57115	Escherichia coli	328530	55.534	3607.62
	500	3274301	67480	Escherichia coli	328530	56.2576	20609
	5000	13036094	607110	Escherichia coli	328530	60.9908	46571.5
	50000	23896351	1335167	Escherichia coli	328530	60.9905	55873.3
E. coli (NDM1)	5	8297977	2351	Escherichia coli	328530	27.2904	283.322
	50	8045251	9743	Escherichia coli	328530	61.4626	1211.02
	500	3218025	29030	Escherichia coli	328530	77.1266	9021.06
	5000	4342951	206980	Escherichia coli	328530	85.3368	47658.8
	50000	10724518	1127883	Escherichia coli	328530	89.2317	105169
E. coli (TEM12)	5	1229665	1447	Escherichia coli	328530	32.2248	1176.74
	50	1258384	12235	Escherichia coli	328530	76.8189	9722.79
	500	1999599	93033	Escherichia coli	328530	89.6378	46525.8
	5000	10657906	1015502	Escherichia coli	328530	94.2045	95281.6
	50000	56500450	5449195	Escherichia coli	328530	95.8923	96445.2
H. influenzae	5	2876989	4444	Haemophilus influenzae	113680	50.4513	1544.67
	50	2886841	29535	Haemophilus influenzae	113680	70.2771	10230.9
	500	4069783	288190	Haemophilus influenzae	113680	89.6314	70812.1
	5000	10972386	1916880	Haemophilus influenzae	113680	95.5903	174700
	50000	57526880	12251243	Haemophilus influenzae	113680	96.4567	212966
K. pneumoniae (KPC2)	5	8550507	952	Klebsiella pneumoniae	15910	61.4771	111.338
	50	20681971	38701	Klebsiella pneumoniae	15910	95.7511	1871.24
	500	4878175	60073	Klebsiella pneumoniae	15910	97.2659	12314.6
	5000	14621003	343996	Klebsiella pneumoniae	15910	97.7373	23527.5
	50000	32665437	947621	Klebsiella pneumoniae	15910	97.8818	29009.9
K. pneumoniae (NDM1)	5	12324995	27170	Klebsiella pneumoniae	15910	95.6945	2204.46
	50	3222893	42758	Klebsiella pneumoniae	15910	97.6053	13267
	500	19789974	371757	Klebsiella pneumoniae	15910	97.8441	18785.1
	5000	15363033	658545	Klebsiella pneumoniae	15910	97.8818	42865.6
	50000	22912128	1090121	Klebsiella pneumoniae	15910	97.8818	47578.3
K. pneumoniae (OXA48)	5	6652675	371	Klebsiella pneumoniae	15910	56.6939	55.767
	50	2486412	575	Klebsiella pneumoniae	15910	77.4481	231.257
	500	2758256	245	Klebsiella pneumoniae	15910	69.4029	88.8242
	5000	3511517	27250	Klebsiella pneumoniae	15910	88.5607	7760.18
	50000	9300569	164525	Klebsiella pneumoniae	15910	89.1138	17689.8
K. pneumoniae	5	1697634	874	Klebsiella pneumoniae	15910	88.5229	514.834
	50	2058824	7883	Klebsiella pneumoniae	15910	95.5123	3828.88
	500	5832780	73930	Klebsiella pneumoniae	15910	97.7687	12674.9
	5000	26902449	441247	Klebsiella pneumoniae	15910	97.8567	16401.7
	50000	49495682	1050984	Klebsiella pneumoniae	15910	97.8881	21233.9
Legionella pneumophila	5	4081339	3419	Legionella pneumophila	112350	23.433	837.715
	50	5479201	37086	Legionella pneumophila	112350	47.9252	6768.51
	500	12639459	191756	Legionella pneumophila	112350	72.3347	15171.2
	5000	0	1069985	Legionella pneumophila	112350	84.5848	#DIV/0!
	50000	34282499	1084570	Legionella pneumophila	112350	84.8233	31636.3
Neisseria meningitidis	5	1260856	56607	Neisseria meningitidis	167220	86.1458	44895.7
	50	2547831	386805	Neisseria meningitidis	167220	92.4363	151817
	500	12167132	2737664	Neisseria meningitidis	167220	95.8043	225005
	5000	28265547	6697604	Neisseria meningitidis	167220	96.1177	236953
	50000	30659807	7310312	Neisseria meningitidis	167220	96.1996	238433
Acinetobacter baumannii	5	11533059	13043	Acinetobacter baumannii	150740	31.1079	1130.92
	50	12180477	120845	Acinetobacter baumannii	150740	64.5535	9921.2
	500	19127229	340320	Acinetobacter baumannii	150740	78.6885	17792.4
	5000	4288145	179348	Acinetobacter baumannii	150740	80.7291	41824.1
	50000	14765625	1343328	Acinetobacter baumannii	150740	94.0885	90976.7
Moraxella catarrhalis	5	11459867	10492	Moraxella catarrhalis	175690	69.3443	915.543
	50	4066070	45209	Moraxella catarrhalis	175690	79.9738	11118.6
	500	4510232	521698	Moraxella catarrhalis	175690	93.6769	115670
	5000	11559829	2506700	Moraxella catarrhalis	175690	97.289	216846
	50000	54236330	3466845	Moraxella catarrhalis	175690	97.6231	63921.1
Pseudomonas aeruginosa	5	2457788	298	Pseudomonas aeruginosa	163390	16.6767	121.247
	50	2841671	2993	Pseudomonas aeruginosa	163390	71.7975	1053.25
	500	2754308	27172	Pseudomonas aeruginosa	163390	94.433	9865.27
	5000	5732794	327272	Pseudomonas aeruginosa	163390	97.6516	57087.7
	50000	33624706	2882309	Pseudomonas aeruginosa	163390	98.017	85720
Mycobacterium intracellulare	5	13512788	1460	Mycobacterium intracellulare	92380	24.9166	108.046
	50	11943937	10806	Mycobacterium intracellulare	92380	75.2988	904.727
	500	10311683	41209	Mycobacterium intracellulare	92380	86.6919	3996.34
	5000	13225006	678519	Mycobacterium intracellulare	92380	89.2617	51305.8
	50000	37917182	10611525	Mycobacterium intracellulare	92380	90.2858	279861
Staphylococcus aureus	5	8277836	1425	Staphylococcus aureus	149640	43.3347	172.146
	50	8347736	5656	Staphylococcus aureus	149640	65.2967	677.549
	500	8172928	23306	Staphylococcus aureus	149640	82.3049	2851.61
	5000	8146866	105537	Staphylococcus aureus	149640	93.2852	12954.3
	50000	12070568	801716	Staphylococcus aureus	149640	97.1979	66419.1
Streptococcus pyogenes	5	1657146	6883	Streptococcus pyogenes	170140	31.5858	4153.53
	50	1606704	13150	Streptococcus pyogenes	170140	41.6504	8184.46
	500	3666406	291060	Streptococcus pyogenes	170140	76.6921	79385.6
	5000	23956784	2825492	Streptococcus pyogenes	170140	95.67	117941
	50000	21957346	2547093	Streptococcus pyogenes	170140	95.3656	116002
Streptococcus agalactiae	5	8229417	225	Streptococcus agalactiae	167490	10.5362	27.3409
	50	7016309	660	Streptococcus agalactiae	167490	24.1698	94.0666
	500	6949296	3169	Streptococcus agalactiae	167490	55.306	456.017
	5000	7519580	13285	Streptococcus agalactiae	167490	80.1672	1766.72
	50000	9989256	146673	Streptococcus agalactiae	167490	93.9214	14683.1
P. mirabilis	5	9326124	6027	Proteus mirabilis	168040	16.6443	646.249
	50	10239804	70488	Proteus mirabilis	168040	69.8137	6883.73
	500	17222857	941461	Proteus mirabilis	168040	93.927	54663.5
	5000	5208983	1100573	Proteus mirabilis	168040	96.9013	211284
	50000	28246479	10005981	Proteus mirabilis	168040	97.9981	354238
E. faecalis	5	6021901	656	Enterococcus faecalis	148240	6.40111	108.936
	50	4537457	2551	Enterococcus faecalis	148240	33.1233	562.209
	500	4769051	30707	Enterococcus faecalis	148240	68.4309	6438.81
	5000	6113399	301158	Enterococcus faecalis	148240	88.008	49262
	50000	25596926	1607878	Enterococcus faecalis	148240	94.7005	62815.3
L. monocytogenes	5	8669261	782025	Listeria monocytogenes	126050	90.9909	90206.7
	50	33991548	7191170	Listeria monocytogenes	126050	96.4252	211558
	500	21026453	4619537	Listeria monocytogenes	126050	96.8362	219701
	5000	27489001	5432231	Listeria monocytogenes	126050	96.6823	197615
	50000	24756965	5743471	Listeria monocytogenes	126050	96.8282	231994

## Sheet: Urine
Table S3: LOD determination in contrive urine
Strain	CFU	Number Raw Reads	Number Mapped Unique	Target mapped	Target Length	Percentage Target Recovered	Specific bacterial target reads/M raw reads
A. baumannii	5	8149378	1961	Acinetobacter baumannii	150740	3.96378	240.632
	50	11954003	22638	Acinetobacter baumannii	150740	35.8525	1893.76
	500	20175194	164828	Acinetobacter baumannii	150740	72.3351	8169.83
	5000	8611066	527211	Acinetobacter baumannii	150740	87.6715	61224.8
	50000	17979921	1797112	Acinetobacter baumannii	150740	93.5644	99951.1
E. coli	5	2150604	20773	Escherichia coli	328530	47.771	9659.15
	50	8075586	222603	Escherichia coli	328530	62.983	27564.9
	500	39967617	1350587	Escherichia coli	328530	64.0426	33792
	5000	9212851	635046	Escherichia coli	328530	62.5243	68930.5
	50000	17272032	1194417	Escherichia coli	328530	61.1965	69153.2
E. coli (NDM1)	5	2612264	10293	Escherichia coli	328530	20.0749	3940.26
	50	4215197	56988	Escherichia coli	328530	58.507	13519.7
	500	9107322	356282	Escherichia coli	328530	86.1985	39120.4
	5000	31469386	2215723	Escherichia coli	328530	90.4618	70408.8
	50000	5770520	1175173	Escherichia coli	328530	90.9816	203651
E. coli (TEM12)	5	1594709	11241	Escherichia coli	328530	39.1775	7048.93
	50	3575615	143302	Escherichia coli	328530	90.2438	40077.6
	500	12665622	1477903	Escherichia coli	328530	95.6308	116686
	5000	59076207	7976594	Escherichia coli	328530	96.4929	135022
	50000	9161049	2255808	Escherichia coli	328530	96.0415	246239
H. influenzae	5	6883150	309768	Haemophilus influenzae	113680	90.68	45003.8
	50	18368706	1969346	Haemophilus influenzae	113680	95.6905	107212
	500	11203340	1150725	Haemophilus influenzae	113680	95.7178	102713
	5000	11489135	2934814	Haemophilus influenzae	113680	96.2799	255443
	50000	15203039	4262475	Haemophilus influenzae	113680	96.3881	280370
K. pneumoniae	5	10046031	2049	Klebsiella pneumoniae	15910	36.631	203.961
	50	5494926	17871	Klebsiella pneumoniae	15910	82.4764	3252.27
	500	12335513	139100	Klebsiella pneumoniae	15910	88.5732	11276.4
	5000	23881881	432984	Klebsiella pneumoniae	15910	89.1012	18130.2
	50000	26861048	507401	Klebsiella pneumoniae	15910	89.1012	18889.8
K. pneumoniae (KPC2)	5	2571051	2259	Klebsiella pneumoniae	15910	52.0993	878.629
	50	5539083	37886	Klebsiella pneumoniae	15910	95.0723	6839.76
	500	17026475	287695	Klebsiella pneumoniae	15910	97.599	16896.9
	5000	5956888	206990	Klebsiella pneumoniae	15910	97.8567	34748
	50000	7915698	270653	Klebsiella pneumoniae	15910	97.8504	34191.9
K. pneumoniae (NDM1)	5	6734685	50644	Klebsiella pneumoniae	15910	95.6191	7519.88
	50	39067288	606735	Klebsiella pneumoniae	15910	97.7373	15530.5
	500	10129376	373025	Klebsiella pneumoniae	15910	97.8504	36826.1
	5000	9330868	341276	Klebsiella pneumoniae	15910	97.8693	36574.9
	50000	14328179	593152	Klebsiella pneumoniae	15910	97.8818	41397.6
K. pneumoniae (OXA48)	5	2903027	885	Klebsiella pneumoniae	15910	13.149	304.854
	50	4612876	9400	Klebsiella pneumoniae	15910	70.7731	2037.77
	500	35782147	131472	Klebsiella pneumoniae	15910	88.0327	3674.23
	5000	55936531	490594	Klebsiella pneumoniae	15910	89.0321	8770.55
	50000	4768989	97195	Klebsiella pneumoniae	15910	89.0383	20380.6
M. Intracellulare	5	4767994	4883	Mycobacterium intracellulare	92380	22.6932	1024.12
	50	4462822	56009	Mycobacterium intracellulare	92380	83.1132	12550.1
	500	7368798	570691	Mycobacterium intracellulare	92380	89.1567	77447
	5000	5205001	999248	Mycobacterium intracellulare	92380	89.9859	191978
	50000	6217453	1428825	Mycobacterium intracellulare	92380	90.0357	229809
P. aeurginosa	5	4476307	24032	Pseudomonas aeruginosa	163390	36.591	5368.71
	50	12507845	232004	Pseudomonas aeruginosa	163390	93.3044	18548.7
	500	10230772	710502	Pseudomonas aeruginosa	163390	97.6271	69447.5
	5000	16002161	2136403	Pseudomonas aeruginosa	163390	98.0017	133507
	50000	29121967	4306348	Pseudomonas aeruginosa	163390	98.0427	147873
S. aureus	5	10525900	57	Staphylococcus aureus	149640	0.37	5.42
	50	2298509	4964	Staphylococcus aureus	149640	17.8168	2159.66
	500	5692654	60700	Staphylococcus aureus	149640	54.7454	10662.9
	5000	9050230	119419	Staphylococcus aureus	149640	71.2423	13195.1
	50000	12498981	452746	Staphylococcus aureus	149640	89.8804	36222.6
L. monocytogenes	5	7734798	647350	Listeria monocytogenes	126050	93.3328	83693.2
	50	21589244	4432832	Listeria monocytogenes	126050	96.5347	205326
	500	11604580	3072332	Listeria monocytogenes	126050	96.5744	264752
	5000	13968283	3200031	Listeria monocytogenes	126050	96.5815	229093
	50000	5000470	988143	Listeria monocytogenes	126050	95.3931	197610
M. catarrhalis	5	6364205	146631	Moraxella catarrhalis	175690	81.5914	23040
	50	10322509	845763	Moraxella catarrhalis	175690	95.0083	81933.9
	500	6120689	2287574	Moraxella catarrhalis	175690	97.4774	373745
	5000	19104844	9610290	Moraxella catarrhalis	175690	98.0648	503029
	50000	23249953	12178653	Moraxella catarrhalis	175690	98.1103	523814
Neisseria meningitidis	5	10010455	988	Neisseria meningitidis	167220	15.2512	98.6968
	50	8515252	16054	Neisseria meningitidis	167220	74.8044	1885.32
	500	4921526	120081	Neisseria meningitidis	167220	87.846	24399.1
	5000	9229809	662280	Neisseria meningitidis	167220	92.4232	71754.5
	50000	26714148	1311554	Neisseria meningitidis	167220	93.7956	49095.9
S. pyogenes	5	7269026	186994	Streptococcus pyogenes	170140	80.1458	25724.8
	50	16564555	3378649	Streptococcus pyogenes	170140	96.9266	203969
	500	7878972	2712599	Streptococcus pyogenes	170140	97.1177	344283
	5000	9201666	3132593	Streptococcus pyogenes	170140	97.3892	340438
	50000	6273790	2198737	Streptococcus pyogenes	170140	97.17	350464
S. agalactiae	5	9531961	3733	Streptococcus agalactiae	167490	25.872	391.63
	50	12361494	23694	Streptococcus agalactiae	167490	63.7722	1916.76
	500	4202942	75739	Streptococcus agalactiae	167490	77.1771	18020.5
	5000	6872093	525978	Streptococcus agalactiae	167490	95.0057	76538.3
	50000	12427960	773837	Streptococcus agalactiae	167490	95.8392	62265.8
P. mirabilis	5	5164149	30818	Proteus mirabilis	168040	40.141	5967.68
	50	6340548	280926	Proteus mirabilis	168040	88.8384	44306.3
	500	27307885	2756505	Proteus mirabilis	168040	96.9287	100942
	5000	13256802	3919301	Proteus mirabilis	168040	97.8362	295645
	50000	21403544	7775475	Proteus mirabilis	168040	98.0189	363280
L. pneumophila	5	8801705	27365	Legionella pneumophila	112350	53.1972	3109.06
	50	20661330	257735	Legionella pneumophila	112350	80.7316	12474.3
	500	11219138	453433	Legionella pneumophila	112350	84.0018	40416
	5000	18899121	837945	Legionella pneumophila	112350	85.0004	44337.8
	50000	19638791	919136	Legionella pneumophila	112350	84.8643	46802.1
E. faecalis	5	7682801	3428	Enterococcus faecalis	148240	5.72113	446.191
	50	4525123	4114	Enterococcus faecalis	148240	10.3305	909.147
	500	7245779	31438	Enterococcus faecalis	148240	53.6886	4338.8
	5000	2543799	96217	Enterococcus faecalis	148240	90.6753	37824.1
	50000	1749681	119023	Enterococcus faecalis	148240	93.8215	68025.5
