# Supplementary material for: BCS2.0: a capture sequencing platform for rapid differential diagnosis of bacterial infections and antimicrobial resistance
Source: Front Microbiol. 2026 Apr 20;17:1802485. doi: 10.3389/fmicb.2026.1802485 (PMC13136086; doi:10.3389/fmicb.2026.1802485)
Supplement: Supplementary file 5 [file Table_4.XLSX]

## Sheet: plasma
Table S4 :Reproducibility and replicability data for 11 bacterial strains in plasma
Strain	Number Raw Reads	Number Mapped Unique	Percentage of specific target recovered	Target bacteria	BCS2.0 call
E. coli	10777389	35912	Escherichia coli	31.76	+
E. coli	12854249	64757	Escherichia coli	48.0194	+
E. coli	19140419	91828	Escherichia coli	45.2817	+
E. coli	17365597	131236	Escherichia coli	51.5493	+
E. coli	18365310	133349	Escherichia coli	51.9021	+
E. coli	21947756	146196	Escherichia coli	52.1444	+
E. coli	25880498	24888	Escherichia coli	40.9192	+
E. coli	6077938	66279	Escherichia coli	46.1425	+
E. coli	3359090	38625	Escherichia coli	42.2896	+
K. pneumoniae (KPC2)	7814235	29830	Klebsiella pneumoniae	90	+
K. pneumoniae (KPC2)	8569943	66532	Klebsiella pneumoniae	93.2181	+
K. pneumoniae (KPC2)	8612983	20542	Klebsiella pneumoniae	88.5921	+
K. pneumoniae (KPC2)	9612379	25275	Klebsiella pneumoniae	94.5569	+
K. pneumoniae (KPC2)	10231951	26634	Klebsiella pneumoniae	92.6776	+
K. pneumoniae (KPC2)	11008008	28103	Klebsiella pneumoniae	94.9026	+
K. pneumoniae (KPC2)	8926821	15470	Klebsiella pneumoniae	87.8316	+
K. pneumoniae (KPC2)	4503896	13207	Klebsiella pneumoniae	87.4796	+
K. pneumoniae (KPC2)	3429463	315	Klebsiella pneumoniae	70.9177	+
E. coli (NDM1)	7242032	5427	Escherichia coli	35.8789	+
E. coli (NDM1)	12723857	16258	Escherichia coli	45.2802	+
E. coli (NDM1)	8529610	6400	Escherichia coli	40.8931	+
E. coli (NDM1)	5761269	17557	Escherichia coli	75.107	+
E. coli (NDM1)	4573384	12869	Escherichia coli	73.3899	+
E. coli (NDM1)	3988116	10145	Escherichia coli	70.5948	+
E. coli (NDM1)	11010497	16704	Escherichia coli	46.8657	+
E. coli (NDM1)	3578542	9624	Escherichia coli	36.1964	+
E. coli (NDM1)	4643140	14061	Escherichia coli	48.8074	+
E. coli (TEM12)	7245569	69042	Escherichia coli	68.5922	+
E. coli (TEM12)	6652067	60545	Escherichia coli	70.3226	+
E. coli (TEM12)	8448918	79736	Escherichia coli	71.0255	+
E. coli (TEM12)	4386144	58046	Escherichia coli	80.2828	+
E. coli (TEM12)	8281673	105995	Escherichia coli	82.8195	+
E. coli (TEM12)	6398077	85920	Escherichia coli	81.3789	+
E. coli (TEM12)	4280619	19181	Escherichia coli	33.2058	+
E. coli (TEM12)	4541851	18838	Escherichia coli	29.8862	+
E. coli (TEM12)	11548672	20222	Escherichia coli	43.5948	+
K. pneumoniae (NDM1)	17362666	267782	Klebsiella pneumoniae	96.2351	+
K. pneumoniae (NDM1)	20093314	191225	Klebsiella pneumoniae	96.8008	+
K. pneumoniae (NDM1)	22225808	266407	Klebsiella pneumoniae	96.1974	+
K. pneumoniae (NDM1)	18816371	196626	Klebsiella pneumoniae	97.8441	+
K. pneumoniae (NDM1)	19063784	214649	Klebsiella pneumoniae	97.8756	+
K. pneumoniae (NDM1)	17949060	183730	Klebsiella pneumoniae	97.8441	+
K. pneumoniae (NDM1)	1815889	9671	Klebsiella pneumoniae	73.5449	+
K. pneumoniae (NDM1)	1520421	8620	Klebsiella pneumoniae	72.6587	+
K. pneumoniae (NDM1)	4334502	13491	Klebsiella pneumoniae	80.0251	+
A. baumannii	7266361	6754	Acinetobacter baumannii	24.9171	+
A. baumannii	8064996	7132	Acinetobacter baumannii	25.1725	+
A. baumannii	8134612	7018	Acinetobacter baumannii	23.6507	+
A. baumannii	11345672	82577	Acinetobacter baumannii	72.7179	+
A. baumannii	8974467	54741	Acinetobacter baumannii	71.7958	+
A. baumannii	9610877	55518	Acinetobacter baumannii	72.7173	+
A. baumannii	4447353	36223	Acinetobacter baumannii	66.1251	+
A. baumannii	4808525	39129	Acinetobacter baumannii	68.1239	+
A. baumannii	3502114	26892	Acinetobacter baumannii	64.4839	+
H. influenzae	7206093	178283	Haemophilus influenzae	63.0744	+
H. influenzae	10916987	234351	Haemophilus influenzae	67.8184	+
H. influenzae	8171118	189948	Haemophilus influenzae	63.7051	+
H. influenzae	10114832	533	Haemophilus influenzae	24.0227	+
H. influenzae	7857944	635878	Haemophilus influenzae	93.6576	+
H. influenzae	13027631	1397686	Haemophilus influenzae	95.3554	+
H. influenzae	6794997	160480	Haemophilus influenzae	81.8121	+
H. influenzae	5464550	470781	Haemophilus influenzae	89.4001	+
H. influenzae	5658108	267256	Haemophilus influenzae	87.8202	+
M. Intracellulare	8668437	948	Mycobacterium intracellulare	6.00671	+
M. Intracellulare	7301122	677	Mycobacterium intracellulare	5.46114	+
M. Intracellulare	6422781	464	Mycobacterium intracellulare	6.64971	+
M. Intracellulare	10967566	6823	Mycobacterium intracellulare	61.9398	+
M. Intracellulare	5926784	109884	Mycobacterium intracellulare	87.0134	+
M. Intracellulare	5445743	108359	Mycobacterium intracellulare	87.1996	+
M. Intracellulare	4555928	83791	Mycobacterium intracellulare	87.1812	+
M. Intracellulare	3907813	338	Mycobacterium intracellulare	32.9314	+
M. Intracellulare	4043346	432	Mycobacterium intracellulare	36.4754	+
N. meningitidis	16298595	8109	Neisseria meningitidis	68.1509	+
N. meningitidis	11952945	6391	Neisseria meningitidis	61.3067	+
N. meningitidis	10522634	5293	Neisseria meningitidis	59.5874	+
N. meningitidis	13593296	9708	Neisseria meningitidis	37.9165	+
N. meningitidis	16413185	13505	Neisseria meningitidis	47.8483	+
N. meningitidis	10942330	8244	Neisseria meningitidis	38.1258	+
N. meningitidis	9112625	5574	Neisseria meningitidis	66.492	+
N. meningitidis	9868211	7544	Neisseria meningitidis	70.8468	+
N. meningitidis	9943980	9217	Neisseria meningitidis	67.6235	+
P. aeruginosa	7988056	255635	Pseudomonas aeruginosa	96.4588	+
P. aeruginosa	8623732	297424	Pseudomonas aeruginosa	96.4031	+
P. aeruginosa	5683342	173917	Pseudomonas aeruginosa	95.8455	+
P. aeruginosa	19868122	250267	Pseudomonas aeruginosa	96.7097	+
P. aeruginosa	6886421	285678	Pseudomonas aeruginosa	97.0457	+
P. aeruginosa	6512837	259231	Pseudomonas aeruginosa	96.8927	+
P. aeruginosa	9869111	749588	Pseudomonas aeruginosa	97.4968	+
P. aeruginosa	9136305	591068	Pseudomonas aeruginosa	97.2422	+
P. aeruginosa	7213057	384828	Pseudomonas aeruginosa	97.2446	+
P. mirabilis	9023645	87694	Proteus mirabilis	57.0584	+
P. mirabilis	7858113	80426	Proteus mirabilis	57.5006	+
P. mirabilis	8701694	84687	Proteus mirabilis	59.5584	+
P. mirabilis	6579241	162348	Proteus mirabilis	91.3336	+
P. mirabilis	8161627	214278	Proteus mirabilis	91.5056	+
P. mirabilis	10387810	255382	Proteus mirabilis	92.8327	+
P. mirabilis	11985826	483518	Proteus mirabilis	95.3452	+
P. mirabilis	9472802	361638	Proteus mirabilis	95.3493	+
P. mirabilis	10031067	372680	Proteus mirabilis	95.2095	+

## Sheet: urine
Reproducibility and replicability data for 11 bacterial strains in urine
Strain	Number Raw Reads	Number Mapped Unique	Percentage of specific target recovered	Target bacteria	BCS2.0 call
E. coli	7290856	25520	40.2596	Escherichia coli	+
E. coli	4156076	11642	27.5838	Escherichia coli	+
E. coli	6582190	22391	39.856	Escherichia coli	+
E. coli	7292929	100845	58.7809	Escherichia coli	+
E. coli	7175194	102935	60.6237	Escherichia coli	+
E. coli	21969537	377775	65.4156	Escherichia coli	+
E. coli	17534219	160154	49.6016	Escherichia coli	+
E. coli	47846081	7716	37.1111	Escherichia coli	+
E. coli	15667366	5823	34.0879	Escherichia coli	+
E. coli (TEM12)	5824804	100675	76.8825	Escherichia coli	+
E. coli (TEM12)	4949897	78663	72.8022	Escherichia coli	+
E. coli (TEM12)	6871985	125274	77.3394	Escherichia coli	+
E. coli (TEM12)	6466077	144541	90.1071	Escherichia coli	+
E. coli (TEM12)	10514398	258095	91.8516	Escherichia coli	+
E. coli (TEM12)	4740946	126235	91.2726	Escherichia coli	+
E. coli (TEM12)	6112989	48524	68.4802	Escherichia coli	+
E. coli (TEM12)	9409804	44701	66.9695	Escherichia coli	+
E. coli (TEM12)	12185874	111219	65.2826	Escherichia coli	+
E. coli (NDM1)	16839975	15949	47.1564	Escherichia coli	+
E. coli (NDM1)	13654418	15457	45.1998	Escherichia coli	+
E. coli (NDM1)	15517197	14578	46.853	Escherichia coli	+
E. coli (NDM1)	5708124	18303	66.2302	Escherichia coli	+
E. coli (NDM1)	4893382	14661	66.4862	Escherichia coli	+
E. coli (NDM1)	6802008	23252	68.9672	Escherichia coli	+
E. coli (NDM1)	7529033	9996	46.7285	Escherichia coli	+
E. coli (NDM1)	7456981	278	9.06888	Escherichia coli	+
E. coli (NDM1)	6420817	31952	34.476	Escherichia coli	+
K. pneumoniae (NDM1)	16048991	386326	97.5613	Klebsiella pneumoniae	+
K. pneumoniae (NDM1)	15690256	359741	97.7058	Klebsiella pneumoniae	+
K. pneumoniae (NDM1)	16008041	383730	96.9579	Klebsiella pneumoniae	+
K. pneumoniae (NDM1)	21647610	222312	97.7373	Klebsiella pneumoniae	+
K. pneumoniae (NDM1)	4574	26	17.6053	Klebsiella pneumoniae	+
K. pneumoniae (NDM1)	25688404	362575	97.8064	Klebsiella pneumoniae	+
K. pneumoniae (NDM1)	34904835	503293	97.4921	Klebsiella pneumoniae	+
K. pneumoniae (NDM1)	17813039	2595	88.9189	Klebsiella pneumoniae	+
K. pneumoniae (NDM1)	20283716	3248	87.6618	Klebsiella pneumoniae	+
K. pneumoniae (KPC2)	7442464	17858	91.697	Klebsiella pneumoniae	+
K. pneumoniae (KPC2)	10143680	86325	94.3997	Klebsiella pneumoniae	+
K. pneumoniae (KPC2)	8388345	17672	93.6329	Klebsiella pneumoniae	+
K. pneumoniae (KPC2)	6064422	11512	96.4048	Klebsiella pneumoniae	+
K. pneumoniae (KPC2)	5767904	25904	96.4173	Klebsiella pneumoniae	+
K. pneumoniae (KPC2)	11258065	56189	96.8322	Klebsiella pneumoniae	+
K. pneumoniae (KPC2)	10798093	10816	91.2885	Klebsiella pneumoniae	+
K. pneumoniae (KPC2)	6415152	11720	92.6273	Klebsiella pneumoniae	+
K. pneumoniae (KPC2)	14418595	9174	91.0119	Klebsiella pneumoniae	+
A. baumannii	12058057	17485	33.8464	Acinetobacter baumannii	+
A. baumannii	10626291	17157	31.8874	Acinetobacter baumannii	+
A. baumannii	12540194	18767	34.0812	Acinetobacter baumannii	+
A. baumannii	10958882	55796	64.927	Acinetobacter baumannii	+
A. baumannii	7670855	26801	59.7539	Acinetobacter baumannii	+
A. baumannii	11010326	50368	64.6026	Acinetobacter baumannii	+
A. baumannii	4868519	32437	70.8929	Acinetobacter baumannii	+
A. baumannii	5642860	17929	66.1662	Acinetobacter baumannii	+
A. baumannii	3191155	255	16.9345	Acinetobacter baumannii	+
H. influenzae	11790848	539435	84.5487	Haemophilus influenzae	+
H. influenzae	15864949	738088	87.5308	Haemophilus influenzae	+
H. influenzae	12277513	549921	85.8075	Haemophilus influenzae	+
H. influenzae	10175846	1407763	94.291	Haemophilus influenzae	+
H. influenzae	11234325	1452205	94.2013	Haemophilus influenzae	+
H. influenzae	7217447	537975	90.219	Haemophilus influenzae	+
H. influenzae	9247090	1211273	94.3983	Haemophilus influenzae	+
H. influenzae	10216334	1378140	94.6068	Haemophilus influenzae	+
H. influenzae	21126721	2777319	95.5823	Haemophilus influenzae	+
M. Intracellulare	6421816	52309	85.8736	Mycobacterium intracellulare	+
M. Intracellulare	14637831	89812	85.5185	Mycobacterium intracellulare	+
M. Intracellulare	6517083	50914	85.709	Mycobacterium intracellulare	+
M. Intracellulare	9016593	65164	86.9474	Mycobacterium intracellulare	+
M. Intracellulare	12972868	107539	87.401	Mycobacterium intracellulare	+
M. Intracellulare	10355730	205351	87.3782	Mycobacterium intracellulare	+
M. Intracellulare	9469352	159916	87.8004	Mycobacterium intracellulare	+
M. Intracellulare	7270121	148715	87.5352	Mycobacterium intracellulare	+
M. Intracellulare	3111808	301	31.1215	Mycobacterium intracellulare	+
N. meningitidis	7526692	27339	78.3489	Neisseria meningitidis	+
N. meningitidis	6672915	24440	78.734	Neisseria meningitidis	+
N. meningitidis	8408241	32877	79.4301	Neisseria meningitidis	+
N. meningitidis	8021218	27201	84.0109	Neisseria meningitidis	+
N. meningitidis	8428210	31780	83.8769	Neisseria meningitidis	+
N. meningitidis	7248131	26041	83.6102	Neisseria meningitidis	+
N. meningitidis	6112209	27977	82.0279	Neisseria meningitidis	+
N. meningitidis	6976253	43686	83.325	Neisseria meningitidis	+
N. meningitidis	7333844	45125	82.9219	Neisseria meningitidis	+
P. aeruginosa	8277405	189560	96.5212	Pseudomonas aeruginosa	+
P. aeruginosa	12658672	314755	96.7758	Pseudomonas aeruginosa	+
P. aeruginosa	12781357	324060	97.039	Pseudomonas aeruginosa	+
P. aeruginosa	15893761	466766	97.1308	Pseudomonas aeruginosa	+
P. aeruginosa	13197399	420681	96.6687	Pseudomonas aeruginosa	+
P. aeruginosa	12662899	446411	97.2697	Pseudomonas aeruginosa	+
P. aeruginosa	14151984	722424	97.5353	Pseudomonas aeruginosa	+
P. aeruginosa	12140093	638774	97.5188	Pseudomonas aeruginosa	+
P. aeruginosa	12114982	438441	97.3719	Pseudomonas aeruginosa	+
P. mirabilis	14270314	109583	69.0824	Proteus mirabilis	+
P. mirabilis	12483769	88916	66.9424	Proteus mirabilis	+
P. mirabilis	14376347	106342	66.0753	Proteus mirabilis	+
P. mirabilis	10985832	273599	91.5389	Proteus mirabilis	+
P. mirabilis	7986080	172826	90.9331	Proteus mirabilis	+
P. mirabilis	11063861	275130	92.816	Proteus mirabilis	+
P. mirabilis	7011253	185081	93.4849	Proteus mirabilis	+
P. mirabilis	8354155	166618	93.8943	Proteus mirabilis	+
P. mirabilis	8671603	171716	93.9479	Proteus mirabilis	+

## Sheet: AMR_gene
Reproducibility and replicability of recovery of AMR genes from 4 resistant strains in plasma and urine
Sample	Best_Hit_ARO	Best_Identities	Percentage Length of Reference Sequence
Plasma EC-NDM-1-1-1	NDM-1	100	96.83
Plasma EC-NDM-1-1-2	NDM-1	100	100
Plasma EC-NDM1-1-3	NDM-1	99.63	98.89
Plasma EC-NDM1-2-1	NDM-1	99.65	99.88
Plasma EC-NDM1-2-2	NDM-1	96.36	100
Plasma EC-NDM1-2-3	NDM-1	98.79	92.25
Plasma EC-NDM1-3-1	NDM-1	100	100
Plasma EC-NDM1-3-2	NDM-1	100	100
Plasma EC-NDM1-3-3	NDM-1	100	100
Urine EC-NDM-1-1-1	NDM-1	99.61	98.52
Urine EC-NDM-1-1-2	NDM-1	100	100
Urine EC-NDM-1-1-3	NDM-25	74.05	74.05
Urine EC-NDM1-2-1	NDM-1	100	100
Urine EC-NDM1-2-2	NDM-1	100	100
Urine EC-NDM1-2-3	NDM-1	100	100
Urine EC-NDM1-3-1	NDM-1	100	100
Urine EC-NDM1-3-2	NDM-1	100	100
Urine EC-NDM1-3-3	NDM-1	100	100
Plasma KP-NDM1-1-1	NDM-1	100	100
Plasma KP-NDM1-1-2	NDM-1	100	100
Plasma KP-NDM1-1-3	NDM-1	100	100
Plasma KP-NDM1-2-1	NDM-1	100	100
Plasma KP-NDM1-2-2	NDM-1	100	100
Plasma KP-NDM1-2-3	NDM-1	100	100
Plasma KP-NDM1-3-1	NDM-1	100	100
Plasma KP-NDM1-3-2	NDM-1	100	100
Plasma KP-NDM1-3-3	NDM-1	100	100
Urine KP-NDM1-1-1	NDM-1	100	100
Urine KP-NDM1-1-2	NDM-1	100	100
Urine KP-NDM1-1-3	NDM-1	100	100
Urine KP-NDM1-2-1	NDM-1	100	100
Urine KP-NDM1-2-2	NDM-1	100	100
Urine KP-NDM1-2-3	NDM-1	100	100
Urine KP-NDM1-3-1	NDM-1	100	100
Urine KP-NDM1-3-2	NDM-24	99.18	90.41
Urine KP-NDM1-3-3	NDM-1	100	100
Plasma KP-KPC2-1-1	KPC-2	100	100
Plasma KP-KPC2-1-2	KPC-2	100	100
Plasma KP-KPC2-1-3	KPC-2	100	100
Plasma KP-KPC2-2-1	KPC-2	100	100
Plasma KP-KPC2-2-2	KPC-2	100	100
Plasma KP-KPC2-2-3	KPC-2	100	100
Plasma KP-KPC2-3-1	KPC-2	100	100
Plasma KP-KPC2-3-1	KPC-2	100	100
Plasma KP-KPC2-3-1	KPC-2	100	100
Urine KP-KPC2-1-1	KPC-2	100	100
Urine KP-KPC2-1-2	KPC-2	100	100
Urine KP-KPC2-1-3	KPC-2	100	100
Urine KP-KPC2-2-1	KPC-2	100	100
Urine KP-KPC2-2-2	KPC-2	100	100
Urine KP-KPC2-2-3	KPC-2	99.43	99.77
Urine KP-KPC2-3-1	KPC-2	100	100
Urine KP-KPC2-3-2	KPC-2	100	100
Urine KP-KPC2-3-3	KPC-2	100	100
Plasma EC-TEM-12- 1-1	TEM-12	99.65	97.07
Plasma EC-TEM-12- 1-2	TEM-12	100	100
Plasma EC-TEM12- 2-1	TEM-12	100	100
Plasma EC-TEM12- 2-2	TEM-12	100	100
Plasma EC-TEM12- 3-1	TEM-12	100	100
Plasma EC-TEM12- 3-2	TEM-12	100	100
Plasma EC-TEM12- 3-3	TEM-12	100	100
Plasma EC-TEM12- 4-1	TEM-1	100	100
Plasma EC-TEM12- 4-2	TEM-1	100	100
Urine EC-TEM-12- 1-1	TEM-12	100	100
Urine EC-TEM-12- 1-2	TEM-12	100	100
Urine EC-TEM-12- 1-3	TEM-12	100	100
Urine EC-TEM12- 2-1	TEM-12	100	100
Urine EC-TEM12- 2-2	TEM-12	100	100
Urine EC-TEM12- 2-3	TEM-12	100	100
Urine EC-TEM12- 3-1	TEM-12	100	100
Urine EC-TEM12- 3-2	TEM-12	100	100
Urine EC-TEM12- 3-3	TEM-12	100	100
