# Supplementary material for: BCS2.0: a capture sequencing platform for rapid differential diagnosis of bacterial infections and antimicrobial resistance
Source: Front Microbiol. 2026 Apr 20;17:1802485. doi: 10.3389/fmicb.2026.1802485 (PMC13136086; doi:10.3389/fmicb.2026.1802485)
Supplement: Supplementary file 6 [file Table_5.XLSX]

## Sheet: Blood_clinical
Table S5: Clinical concodance of BCS2.0 with Culture and routine based lab methods
Lab Bacterial Identification in Blood cultures
Study ID	BCID Result	MALDI/culture Result
BLC001	Klebsiella pneumoniae group; CTX-M	Klebsiella pneumoniae; MDR
BLC002	Escherichia coli	Escherichia coli
BLC003	Staphylococcus aureus	Methicillin-Susceptible Staphylococcus aureus
BLC004	Staphylococcus epidermidis	Staphylococcus epidermidis; Streptococcus parasanguinis
BLC005	Escherichia coli	Escherichia coli
BLC006	Proteus spp.	Proteus mirabilis
BLC007	Klebsiella pneumoniae group	Klebsiella pneumoniae
BLC008	Escherichia coli	E. coli, Enterococcus feacalis
BLC009	Enterobacterales	Providencia stuartii
BLC010	S. aureus mecA/C & MREJ (MRSA)	S. aureus
BLC011	Candida Tropicalis (not reported)	MALDI RUO: Rosemonas mucosa
BLC012	Streptococcus species	Rothia mucilaginosa
BLC013	S. aureus mecA/C & MREJ (MRSA)	S. aureus
BLC014	S. aureus mecA/C & MREJ (MRSA)	S. aureus
BLC015	E. coli	E. coli
BLC016	Neg
BLC017	Streptococcus pnuemoniae	Streptococcus pnuemoniae
BLC018	S. aureus mecA/C & MREJ (MRSA)	S. aureus
BLC019	Staphylococcus species	Staphylococcus capitis
BLC020	Neg
BLC021	Enterobacterales	Providencia stuartii
BLC022	Staphylococcus epidermidis; mecA/C	Staphylococcus epidermidis
BLC023	Staphylococcus spp	Staphylococcus petrasii
BLC024	Staphylococcus aureus; MSSA	Staphylococcus aureus; MSSA
BLC025	None (Gram Stain was reported as GNR)	Aeromonas hydrophila
BLC026	E. coli; CTX-M	E. coli MDR
BLC027	Enterococcus feacalis, K. pneumoniae, S. marcescens	Enterococcus feacalis, K. pneumoniae, S. marcescens
BLC028	Neg
BLC029	Staphylococcus spp	Staphylococcus capitis, Acinetobacter Iwoffii
BLC030	Streptococcus pnuemoniae, Pseudomonas aeruginosa	Streptococcus pnuemoniae, Pseudomonas aeruginosa
BLC031	Pseudomonas aeruginosa	Pseudomonas aeruginosa

## Sheet: Blood AST
Antimicrobial resistance testing results from clinical pathology lab for blood cultures
sample_id	Amikacin	Gentamicin	Streptomycin	Tobramycin	Ampicillin	Amoxicillin/clavulanate	Ampicillin-sulbactam	ertapenem	meropenem	Cefazolin	cefepime	cefotaxime	cefoxitin	ceftazidime	ceftriaxone	cefuroxime	cephalexin	levofloxacin	Vancomycin	Clindamycin	Lincomycin	Daptomycin	azithromycin	Erythromycin	nitrofurantoin	Oxacillin	Penicillin	benzylpenicillin	phenoxymethylpenicillin	piperacillin-tazobactam	rifamycins	trimethoprim/sulfamethoxazole	Tigicycline	Tetracycline
BLC001	0	0		0	1	0	0.5	0	0	1	1	1	0	1	1	1		0					1							0		1	0	0
BLC002	0	0		0	0	0	0	0	0	0	0	0.5	0	0	0	0		0					0							0		0	0	0
BLC003																		0	0	0	0	0		0		0					0	0	0	0
BLC004A																		0	0	0				0		1					0	0	0	0
BLC004B					0.5										0.5				0	1				1				1
BLC005	0	0		0	1	0	0.5	0	0	0	0	I	0	0	0	0		0					0							0		1	0	1
BLC006	0	1		1	1	1	1	0	0	1	0	0.5	0	0	0	1		1					0		1					1		0		1
BLC007	0	0		0	1	0	0	0	0	0	0	I	0	0	0	0		0					0							0		0	0	0
BLC008A	0	1			1	0		0	0		0		0	0	0	0		0					0							0		1	0	0
BLC008B		1	0		0													0	0	1	0	0		1				0			0	1	0	1
BLC009	0	1		1	1	1	0	0	0	1	0	0.5	0	0	0	0	1	1					0		1					0		0	1	1
BLC010																		0.5	0	1	0	0		1		1					0	0	0	0
BLC011									0		1				0			0														1
BLC012A					0.5										0				0	0				1				0.5
BLC012B																			0									0
BLC013																		0	0	0	0	0		1		1					0	0	0	0.5
BLC014																		1	0	0	0	0		1		1					0	0	0	0
BLC015	0	0		0	0	0	0	0	0	0	0	0.5	0	0	0	0		0					0							0		0	0	0
BLC016
BLC017															0			0	0					1			0	1	0.5			0
BLC018																		1	0	0	0	0		1		1					0	1	0	0
BLC019																		0	0	0				0		0					0	0		0
BLC020
BLC021	0	1		1	1	1	0.5	0	0	1	0	0.5	0	0	0	0	1	1					0		1					0		0	1	1
BLC022																		0.5	0	1				1		1					0	1		1
BLC023																		0	0	0				0		0					0	0		0
BLC024																		0	0	0	0	0		0		0					0	0	0	0
BLC025	0	1				1	1		1	1	1	1	1	1	1	1		1					1							1		1	0	1
BLC026	0	0		0	1	0	0.5	0	0	1	1	1	0	1	1	1		1					1							0		1	0	1
BLC027A	0	0		0	1	1	1	0	0	1	0	1		1	1	1		0					1		1					0		0	0	1
BLC027B		1	0		0													0	0	1	0	0		1				0			0.5	1	0	1
BLC027C	0	0		0	1	0	0	0	0	0	0	0.5	0	0	0	0		0					0							0		0	0	0
BLC028
BLC029A																		0	0	0				1		0					0	0		0
BLC029B	0	0		0			0		0		0	0		0	0			0														0		0
BLC030A															0			0	0								0	0	0			0
BLC030B	0	0		0		1		1	0		0			0				1					0							0		1		1
BLC031	0	0		0		1		1	0		1			1				0					1							1		1		1

## Sheet: Blood_BCS2.0
Bacterial identification with BCS2.0 in blood cultures
sample_id	# of Raw Reads	Number Mapped Unique	Target bacteria	Reference Length	Percentage of specific bacterial target Recovered
BLC001	9052956	639002	Klebsiella pneumoniae	15910	93.1867
BLC002	11162318	597195	Escherichia coli	328530	56.5035
BLC003	688255	3864	Staphylococcus aureus	149640	29.3859
BLC004	2123273	140041	Staphylococcus epidermidis	156440	73.9709
BLC004	2123273	91	Weissella paramesenteroides	202040	5.06632
BLC005	25060315	2188816	Escherichia coli	328530	60.5622
BLC006	11964419	7993849	Proteus mirabilis	168040	98.0415
BLC007	11319227	785042	Klebsiella pneumoniae	15910	93.8341
BLC007	11319227	133	Weissella paramesenteroides	202040	7.28371
BLC008	18097802	660215	Escherichia coli	328530	56.5833
BLC009	11628742	9126179	Providencia stuartii	328340	98.9215
BLC010	1538574	15047	Staphylococcus aureus	149640	51.2096
BLC011	11427192	2813564	Roseomonas mucosa	180640	97.0754
BLC011	11427192	21797	Roseomonas gilardii	175190	13.2445
BLC012	11541335	137	Streptococcus infantis	41150	12.3159
BLC012	11541335	14279	Streptococcus mitis	16800	42.2321
BLC013	1658870	27775	Staphylococcus aureus	149640	61.39
BLC014	1134027	11357	Staphylococcus aureus	149640	40.7431
BLC015	17553297	5327	Escherichia coli	328530	43.8916
BLC016	617652	106	Weissella paramesenteroides	202040	6.32251
BLC017	16020976	4122936	Streptococcus pneumoniae	54900	97.184
BLC017	16020976	39	Streptococcus mitis	16800	5.25595
BLC018	3998063	252069	Staphylococcus aureus	149640	90.4244
BLC019	1396976	158026	Staphylococcus capitis	189490	74.1543
BLC019	1396976	83	Proteus mirabilis	168040	6.19971
BLC021	50826010	38750943	Providencia stuartii	328340	99.0297
BLC022	657002	70340	Staphylococcus epidermidis	156440	81.9675
BLC023	1134242	228	Proteus mirabilis	168040	15.0089
BLC023	1134242	252	Weissella paramesenteroides	202040	13.9928
BLC023	1134242	161150*	Staphylococcus petrasii	202040	13.9928
BLC024	3287290	430993	Staphylococcus aureus	149640	92.3289
BLC025	44441325	5898245	Aeromonas hydrophila	55930	91.0567
BLC025	44441325	72509	Aeromonas schubertii	269690	5.55082
BLC025	44441325	68960	Aeromonas caviae	144340	10.1164
BLC025	44441325	65654	Aeromonas enteropelogenes	230640	10.8281
BLC025	44441325	80095	Aeromonas salmonicida	160690	14.607
BLC026	38298754	9000091	Escherichia coli	328530	91.4294
BLC026	38298754	87	Lactococcus lactis	158740	5.53988
BLC027	585770	3097	Enterococcus faecalis	148240	75.7751
BLC027	585770	562	Klebsiella pneumoniae	15910	80.4463
BLC027	585770	4976	Serratia ficaria	249690	9.53663
BLC027	585770	162852	Serratia marcescens	193200	32.7195
BLC027	585770	298	Limosilactobacillus fermentum	154790	21.6138
BLC029	2131827	336444	Staphylococcus capitis	189490	90.4787
BLC029	2131827	262680	Acinetobacter iwoffii	149590	93.8572
BLC030	10945151	175709	Pseudomonas aeruginosa	163390	97.5158
BLC030	10945151	3782341	Streptococcus pneumoniae	54900	96.7687
BLC030	10945151	632	Weissella paramesenteroides	202040	23.7349
BLC031	8650956	1510061	Pseudomonas aeruginosa	163390	97.9968
* Number of reads aligning to Whole Genome

## Sheet: Blood_AMR_BCS2.0
List of AMR genes identified by BCS2.0 in blood cultures
sample_id	aro	source	gene	drug_class	best_hit_aro
BLC001	3000024	RGI	patA	fluoroquinolone antibiotic; fluoroquinolone	patA
BLC001	3000074	RGI	emrB	fluoroquinolone antibiotic; fluoroquinolone	emrB
BLC001	3000216	RGI	acrB	cephalosporin; disinfecting agents and antiseptics; fluoroquinolone antibiotic; glycylcycline; penicillin beta-lactam; phenicol antibiotic; rifamycin antibiotic; tetracycline antibiotic; fluoroquinolone; phenicol; rifamycin; tetracycline	acrB
BLC001	3000263	RGI	marA	carbapenem; cephalosporin; disinfecting agents and antiseptics; fluoroquinolone antibiotic; glycylcycline; monobactam; penicillin beta-lactam; phenicol antibiotic; rifamycin antibiotic; tetracycline antibiotic; fluoroquinolone; phenicol; rifamycin; tetracycline	marA
BLC001	3000412	RGI	sul2	sulfonamide antibiotic; sulfone antibiotic; sulfonamide; sulfone	sul2
BLC001	3000491	RGI	acrD	aminoglycoside antibiotic; aminoglycoside	acrD
BLC001	3000516	RGI	emrR	fluoroquinolone antibiotic; fluoroquinolone	emrR
BLC001	3000518	KMA+RGI	CRP	fluoroquinolone antibiotic; macrolide antibiotic; penicillin beta-lactam; fluoroquinolone; macrolide	CRP
BLC001	3000794	RGI	mdtC	aminocoumarin antibiotic; aminocoumarin	mdtC
BLC001	3000828	RGI	baeR	aminocoumarin antibiotic; aminoglycoside antibiotic; aminocoumarin; aminoglycoside	baeR
BLC001	3000873	RGI	TEM-1	cephalosporin; monobactam; penicillin beta-lactam	TEM-1
BLC001	3000904	KMA	TEM-34	cephalosporin; monobactam; penicillin beta-lactam
BLC001	3001070	RGI	SHV-11	cephalosporin; penicillin beta-lactam	SHV-11
BLC001	3001133	KMA	SHV-79	cephalosporin; penicillin beta-lactam
BLC001	3001328	RGI	Escherichia coli mdfA	disinfecting agents and antiseptics; phenicol antibiotic; tetracycline antibiotic; phenicol; tetracycline	Escherichia coli mdfA
BLC001	3001878	KMA+RGI	CTX-M-15	cephalosporin; penicillin beta-lactam	CTX-M-15
BLC001	3002639	KMA+RGI	APH(3'')-Ib	aminoglycoside antibiotic; aminoglycoside	APH(3'')-Ib
BLC001	3002660	RGI	APH(6)-Id	aminoglycoside antibiotic; aminoglycoside	APH(6)-Id
BLC001	3002831	RGI	vgaC	lincosamide antibiotic; pleuromutilin antibiotic; streptogramin A antibiotic; streptogramin antibiotic; lincosamide; pleuromutilin; streptogramin A; streptogramin	vgaC
BLC001	3002859	KMA+RGI	dfrA14	diaminopyrimidine antibiotic; diaminopyrimidine	dfrA14
BLC001	3003303	KMA	Escherichia coli gyrB conferring resistance to aminocoumarin	aminocoumarin antibiotic; aminocoumarin
BLC001	3003380	KMA	Klebsiella pneumoniae ramR mutants	cephalosporin; disinfecting agents and antiseptics; fluoroquinolone antibiotic; glycylcycline; penicillin beta-lactam; phenicol antibiotic; rifamycin antibiotic; tetracycline antibiotic; fluoroquinolone; phenicol; rifamycin; tetracycline
BLC001	3003578	RGI	PmrF	peptide antibiotic; peptide	PmrF
BLC001	3003922	RGI	oqxA	diaminopyrimidine antibiotic; fluoroquinolone antibiotic; glycylcycline; nitrofuran antibiotic; tetracycline antibiotic; diaminopyrimidine; fluoroquinolone; nitrofuran; tetracycline	oqxA
BLC001	3003923	KMA+RGI	oqxB	diaminopyrimidine antibiotic; fluoroquinolone antibiotic; glycylcycline; nitrofuran antibiotic; tetracycline antibiotic; diaminopyrimidine; fluoroquinolone; nitrofuran; tetracycline	oqxB
BLC001	3003926	KMA	Salmonella enterica gyrA conferring resistance to fluoroquinolones	fluoroquinolone antibiotic; nybomycin-like antibiotic; fluoroquinolone; nybomycin-like
BLC001	3003941	KMA	Shigella flexneri parC conferring resistance to fluoroquinolones	fluoroquinolone antibiotic; fluoroquinolone
BLC001	3003950	RGI	msbA	nitroimidazole antibiotic; nitroimidazole	msbA
BLC001	3003966	KMA	Klebsiella pneumoniae OmpK35	carbapenem; cephalosporin; monobactam; penicillin beta-lactam
BLC001	3003968	KMA	Klebsiella pneumoniae OmpK36	carbapenem; cephalosporin; monobactam; penicillin beta-lactam
BLC001	3004041	KMA	Klebsiella pneumoniae acrA	cephalosporin; disinfecting agents and antiseptics; fluoroquinolone antibiotic; glycylcycline; penicillin beta-lactam; phenicol antibiotic; rifamycin antibiotic; tetracycline antibiotic; fluoroquinolone; phenicol; rifamycin; tetracycline
BLC001	3004049	KMA	Escherichia coli fabG mutations conferring resistance to triclosan	disinfecting agents and antiseptics
BLC001	3004111	KMA+RGI	FosA6	phosphonic acid antibiotic; phosphonic acid	FosA6
BLC001	3004122	KMA+RGI	Klebsiella pneumoniae OmpK37	carbapenem; cephalosporin; monobactam; penicillin beta-lactam	Klebsiella pneumoniae OmpK37
BLC001	3004149	KMA	Escherichia coli 23S rRNA with mutation conferring resistance to clindamycin	glycopeptide antibiotic; lincosamide antibiotic; macrolide antibiotic; phenicol antibiotic; pleuromutilin antibiotic; streptogramin A antibiotic; streptogramin B antibiotic; streptogramin antibiotic; glycopeptide; lincosamide; macrolide; phenicol; pleuromutilin; streptogramin A; streptogramin B; streptogramin
BLC001	3004580	KMA	Klebsiella pneumoniae KpnE	aminoglycoside antibiotic; cephalosporin; disinfecting agents and antiseptics; macrolide antibiotic; peptide antibiotic; rifamycin antibiotic; tetracycline antibiotic; aminoglycoside; macrolide; peptide; rifamycin; tetracycline
BLC001	3004588	KMA	Klebsiella pneumoniae KpnG	aminoglycoside antibiotic; carbapenem; cephalosporin; fluoroquinolone antibiotic; macrolide antibiotic; penicillin beta-lactam; peptide antibiotic; aminoglycoside; fluoroquinolone; macrolide; peptide
BLC001	3005044	KMA	OmpA	peptide antibiotic; peptide
BLC001	3005047	KMA	eptB	peptide antibiotic; peptide
BLC001	3005053	KMA	ArnT	peptide antibiotic; peptide
BLC001	3005059	KMA	LptD	aminocoumarin antibiotic; carbapenem; peptide antibiotic; rifamycin antibiotic; aminocoumarin; peptide; rifamycin
BLC001	3007203	KMA	Klebsiella pneumoniae mutant PhoQ conferring resistance to colistin	macrolide antibiotic; peptide antibiotic; macrolide; peptide
BLC001	3007420	KMA	Klebsiella pneumoniae lamB with mutations conferring resistance to ceftazidime-avibactam	cephalosporin; fluoroquinolone antibiotic; tetracycline antibiotic; fluoroquinolone; tetracycline
BLC001	3007682	KMA	MdtQ	carbapenem; cephalosporin; monobactam; penicillin beta-lactam
BLC002	3000024	RGI	patA	fluoroquinolone antibiotic; fluoroquinolone	patA
BLC002	3000027	KMA+RGI	emrA	fluoroquinolone antibiotic; fluoroquinolone	emrA
BLC002	3000074	KMA+RGI	emrB	fluoroquinolone antibiotic; fluoroquinolone	emrB
BLC002	3000206	RGI	emrK	tetracycline antibiotic; tetracycline	emrK
BLC002	3000216	KMA	acrB	cephalosporin; disinfecting agents and antiseptics; fluoroquinolone antibiotic; glycylcycline; penicillin beta-lactam; phenicol antibiotic; rifamycin antibiotic; tetracycline antibiotic; fluoroquinolone; phenicol; rifamycin; tetracycline
BLC002	3000237	KMA+RGI	TolC	aminocoumarin antibiotic; aminoglycoside antibiotic; carbapenem; cephalosporin; disinfecting agents and antiseptics; fluoroquinolone antibiotic; glycylcycline; macrolide antibiotic; penicillin beta-lactam; peptide antibiotic; phenicol antibiotic; rifamycin antibiotic; tetracycline antibiotic; aminocoumarin; aminoglycoside; fluoroquinolone; macrolide; peptide; phenicol; rifamycin; tetracycline	TolC
BLC002	3000254	RGI	emrY	tetracycline antibiotic; tetracycline	emrY
BLC002	3000263	KMA+RGI	marA	carbapenem; cephalosporin; disinfecting agents and antiseptics; fluoroquinolone antibiotic; glycylcycline; monobactam; penicillin beta-lactam; phenicol antibiotic; rifamycin antibiotic; tetracycline antibiotic; fluoroquinolone; phenicol; rifamycin; tetracycline	marA
BLC002	3000491	KMA+RGI	acrD	aminoglycoside antibiotic; aminoglycoside	acrD
BLC002	3000499	KMA+RGI	AcrE	cephalosporin; fluoroquinolone antibiotic; penicillin beta-lactam; fluoroquinolone	AcrE
BLC002	3000502	KMA	AcrF	cephalosporin; fluoroquinolone antibiotic; penicillin beta-lactam; fluoroquinolone
BLC002	3000508	KMA+RGI	gadX	fluoroquinolone antibiotic; macrolide antibiotic; penicillin beta-lactam; fluoroquinolone; macrolide	gadX
BLC002	3000516	KMA+RGI	emrR	fluoroquinolone antibiotic; fluoroquinolone	emrR
BLC002	3000518	KMA	CRP	fluoroquinolone antibiotic; macrolide antibiotic; penicillin beta-lactam; fluoroquinolone; macrolide
BLC002	3000656	KMA+RGI	AcrS	cephalosporin; disinfecting agents and antiseptics; fluoroquinolone antibiotic; glycylcycline; penicillin beta-lactam; phenicol antibiotic; rifamycin antibiotic; tetracycline antibiotic; fluoroquinolone; phenicol; rifamycin; tetracycline	AcrS
BLC002	3000676	KMA+RGI	H-NS	cephalosporin; fluoroquinolone antibiotic; macrolide antibiotic; penicillin beta-lactam; tetracycline antibiotic; fluoroquinolone; macrolide; tetracycline	H-NS
BLC002	3000792	KMA+RGI	mdtA	aminocoumarin antibiotic; aminocoumarin	mdtA
BLC002	3000793	KMA+RGI	mdtB	aminocoumarin antibiotic; aminocoumarin	mdtB
BLC002	3000794	RGI	mdtC	aminocoumarin antibiotic; aminocoumarin	mdtC
BLC002	3000795	KMA	mdtE	fluoroquinolone antibiotic; macrolide antibiotic; penicillin beta-lactam; fluoroquinolone; macrolide
BLC002	3000796	KMA+RGI	mdtF	fluoroquinolone antibiotic; macrolide antibiotic; penicillin beta-lactam; fluoroquinolone; macrolide	mdtF
BLC002	3000828	RGI	baeR	aminocoumarin antibiotic; aminoglycoside antibiotic; aminocoumarin; aminoglycoside	baeR
BLC002	3000829	RGI	baeS	aminocoumarin antibiotic; aminoglycoside antibiotic; aminocoumarin; aminoglycoside	baeS
BLC002	3000830	KMA+RGI	cpxA	aminocoumarin antibiotic; aminoglycoside antibiotic; aminocoumarin; aminoglycoside	cpxA
BLC002	3000832	RGI	evgA	fluoroquinolone antibiotic; macrolide antibiotic; penicillin beta-lactam; tetracycline antibiotic; fluoroquinolone; macrolide; tetracycline	evgA
BLC002	3000833	KMA+RGI	evgS	fluoroquinolone antibiotic; macrolide antibiotic; penicillin beta-lactam; tetracycline antibiotic; fluoroquinolone; macrolide; tetracycline	evgS
BLC002	3001214	KMA+RGI	mdtM	disinfecting agents and antiseptics; fluoroquinolone antibiotic; lincosamide antibiotic; nucleoside antibiotic; phenicol antibiotic; fluoroquinolone; lincosamide; nucleoside; phenicol	mdtM
BLC002	3001216	KMA+RGI	mdtH	fluoroquinolone antibiotic; fluoroquinolone	mdtH
BLC002	3001328	KMA+RGI	Escherichia coli mdfA	disinfecting agents and antiseptics; phenicol antibiotic; tetracycline antibiotic; phenicol; tetracycline	Escherichia coli mdfA
BLC002	3001329	KMA+RGI	mdtG	phosphonic acid antibiotic; phosphonic acid	mdtG
BLC002	3002986	KMA	bacA	peptide antibiotic; peptide
BLC002	3003223	KMA	Escherichia coli 16S rRNA mutation conferring resistance to edeine	aminoglycoside antibiotic; glycopeptide antibiotic; glycylcycline; nucleoside antibiotic; peptide antibiotic; tetracycline antibiotic; aminoglycoside; glycopeptide; nucleoside; peptide; tetracycline
BLC002	3003288	KMA	Escherichia coli rpoB mutants conferring resistance to rifampicin	peptide antibiotic; rifamycin antibiotic; peptide; rifamycin
BLC002	3003294	RGI	Escherichia coli gyrA conferring resistance to fluoroquinolones	fluoroquinolone antibiotic; nybomycin-like antibiotic; fluoroquinolone; nybomycin-like	Escherichia coli gyrA conferring resistance to fluoroquinolones
BLC002	3003303	KMA	Escherichia coli gyrB conferring resistance to aminocoumarin	aminocoumarin antibiotic; aminocoumarin
BLC002	3003316	KMA	Escherichia coli parE conferring resistance to fluoroquinolones	fluoroquinolone antibiotic; fluoroquinolone
BLC002	3003369	KMA	Escherichia coli EF-Tu mutants conferring resistance to Pulvomycin	elfamycin antibiotic; elfamycin
BLC002	3003378	KMA	Escherichia coli AcrAB-TolC with MarR mutations conferring resistance to ciprofloxacin and tetracycline	cephalosporin; disinfecting agents and antiseptics; fluoroquinolone antibiotic; glycylcycline; penicillin beta-lactam; phenicol antibiotic; rifamycin antibiotic; tetracycline antibiotic; fluoroquinolone; phenicol; rifamycin; tetracycline
BLC002	3003381	KMA	Escherichia coli soxR with mutation conferring antibiotic resistance	cephalosporin; disinfecting agents and antiseptics; fluoroquinolone antibiotic; glycylcycline; penicillin beta-lactam; phenicol antibiotic; rifamycin antibiotic; tetracycline antibiotic; fluoroquinolone; phenicol; rifamycin; tetracycline
BLC002	3003386	KMA	Escherichia coli folP with mutation conferring resistance to sulfonamides	sulfonamide antibiotic; sulfone antibiotic; sulfonamide; sulfone
BLC002	3003390	KMA	Escherichia coli ompF with mutation conferring resistance to beta-lactam antibiotics	carbapenem; cephalosporin; monobactam; penicillin beta-lactam
BLC002	3003511	KMA	Escherichia coli soxS with mutation conferring antibiotic resistance	carbapenem; cephalosporin; disinfecting agents and antiseptics; fluoroquinolone antibiotic; glycylcycline; monobactam; penicillin beta-lactam; phenicol antibiotic; rifamycin antibiotic; tetracycline antibiotic; fluoroquinolone; phenicol; rifamycin; tetracycline
BLC002	3003512	KMA	Salmonella enterica 16S rRNA (rrsD) mutation conferring resistance to spectinomycin	aminoglycoside antibiotic; glycopeptide antibiotic; glycylcycline; nucleoside antibiotic; peptide antibiotic; tetracycline antibiotic; aminoglycoside; glycopeptide; nucleoside; peptide; tetracycline
BLC002	3003548	KMA+RGI	mdtN	disinfecting agents and antiseptics; nucleoside antibiotic; nucleoside	mdtN
BLC002	3003549	KMA+RGI	mdtO	disinfecting agents and antiseptics; nucleoside antibiotic; nucleoside	mdtO
BLC002	3003550	KMA+RGI	mdtP	disinfecting agents and antiseptics; nucleoside antibiotic; nucleoside	mdtP
BLC002	3003576	KMA+RGI	eptA	peptide antibiotic; peptide	eptA
BLC002	3003577	KMA+RGI	ugd	peptide antibiotic; peptide	ugd
BLC002	3003578	KMA+RGI	PmrF	peptide antibiotic; peptide	PmrF
BLC002	3003751	KMA	Escherichia coli nfsA mutations conferring resistance to nitrofurantoin	nitrofuran antibiotic; nitrofuran
BLC002	3003775	KMA	Escherichia coli murA with mutation conferring resistance to fosfomycin	phosphonic acid antibiotic; phosphonic acid
BLC002	3003807	KMA	Escherichia coli AcrAB-TolC with AcrR mutation conferring resistance to ciprofloxacin, tetracycline, and ceftazidime	cephalosporin; disinfecting agents and antiseptics; fluoroquinolone antibiotic; glycylcycline; penicillin beta-lactam; phenicol antibiotic; rifamycin antibiotic; tetracycline antibiotic; fluoroquinolone; phenicol; rifamycin; tetracycline
BLC002	3003838	KMA+RGI	gadW	fluoroquinolone antibiotic; macrolide antibiotic; penicillin beta-lactam; fluoroquinolone; macrolide	gadW
BLC002	3003841	KMA+RGI	kdpE	aminoglycoside antibiotic; aminoglycoside	kdpE
BLC002	3003843	KMA	leuO	disinfecting agents and antiseptics; nucleoside antibiotic; nucleoside
BLC002	3003889	KMA	Escherichia coli GlpT with mutation conferring resistance to fosfomycin	phosphonic acid antibiotic; phosphonic acid
BLC002	3003890	KMA	Escherichia coli UhpT with mutation conferring resistance to fosfomycin	phosphonic acid antibiotic; phosphonic acid
BLC002	3003899	KMA	Escherichia coli PtsI with mutation conferring resistance to fosfomycin	phosphonic acid antibiotic; phosphonic acid
BLC002	3003900	KMA	Escherichia coli cyaA with mutation conferring resistance to fosfomycin	phosphonic acid antibiotic; phosphonic acid
BLC002	3003940	KMA	Shigella flexneri gyrA conferring resistance to fluoroquinolones	fluoroquinolone antibiotic; nybomycin-like antibiotic; fluoroquinolone; nybomycin-like
BLC002	3003941	KMA	Shigella flexneri parC conferring resistance to fluoroquinolones	fluoroquinolone antibiotic; fluoroquinolone
BLC002	3003950	KMA+RGI	msbA	nitroimidazole antibiotic; nitroimidazole	msbA
BLC002	3003952	KMA+RGI	YojI	peptide antibiotic; peptide	YojI
BLC002	3004039	KMA+RGI	Escherichia coli emrE	macrolide antibiotic; macrolide	Escherichia coli emrE
BLC002	3004043	KMA+RGI	Escherichia coli acrA	cephalosporin; disinfecting agents and antiseptics; fluoroquinolone antibiotic; glycylcycline; penicillin beta-lactam; phenicol antibiotic; rifamycin antibiotic; tetracycline antibiotic; fluoroquinolone; phenicol; rifamycin; tetracycline	Escherichia coli acrA
BLC002	3004045	KMA	Escherichia coli fabI mutations conferring resistance to isoniazid and triclosan	disinfecting agents and antiseptics; isoniazid-like antibiotic; isoniazid-like
BLC002	3004049	KMA	Escherichia coli fabG mutations conferring resistance to triclosan	disinfecting agents and antiseptics
BLC002	3004114	KMA	porin OmpC	carbapenem; cephalosporin; monobactam; penicillin beta-lactam
BLC002	3004126	KMA	Escherichia coli LamB	fluoroquinolone antibiotic; tetracycline antibiotic; fluoroquinolone; tetracycline
BLC002	3004127	KMA	Escherichia coli mipA	aminoglycoside antibiotic; fluoroquinolone antibiotic; aminoglycoside; fluoroquinolone
BLC002	3004149	KMA	Escherichia coli 23S rRNA with mutation conferring resistance to clindamycin	glycopeptide antibiotic; lincosamide antibiotic; macrolide antibiotic; phenicol antibiotic; pleuromutilin antibiotic; streptogramin A antibiotic; streptogramin B antibiotic; streptogramin antibiotic; glycopeptide; lincosamide; macrolide; phenicol; pleuromutilin; streptogramin A; streptogramin B; streptogramin
BLC002	3004290	RGI	Escherichia coli ampC beta-lactamase	cephalosporin; penicillin beta-lactam	Escherichia coli ampC beta-lactamase
BLC002	3005044	KMA	OmpA	peptide antibiotic; peptide
BLC002	3006880	KMA	EC-5	cephalosporin
BLC004	3000815	KMA+RGI	mgrA	cephalosporin; disinfecting agents and antiseptics; fluoroquinolone antibiotic; penicillin beta-lactam; peptide antibiotic; tetracycline antibiotic; fluoroquinolone; peptide; tetracycline	mgrA
BLC004	3002623	KMA	ANT(4')-Ia	aminoglycoside antibiotic; aminoglycoside
BLC004	3003046	KMA+RGI	qacA	fluoroquinolone antibiotic; fluoroquinolone	qacA
BLC004	3003285	KMA	Staphylococcus aureus rpoB mutants conferring resistance to rifampicin	peptide antibiotic; rifamycin antibiotic; peptide; rifamycin
BLC004	3003735	KMA	Staphylococcus aureus fusA with mutation conferring resistance to fusidic acid	fusidane antibiotic; fusidane
BLC004	3003737	KMA	Staphylococcus aureus fusE with mutation conferring resistance to fusidic acid	fusidane antibiotic; fusidane
BLC004	3003905	RGI	ANT(4')-Ib	aminoglycoside antibiotic; aminoglycoside	ANT(4')-Ib
BLC004	3004058	KMA	Staphylococcus aureus 23S rRNA with mutation conferring resistance to linezolid	glycopeptide antibiotic; lincosamide antibiotic; macrolide antibiotic; oxazolidinone antibiotic; phenicol antibiotic; pleuromutilin antibiotic; streptogramin A antibiotic; streptogramin B antibiotic; streptogramin antibiotic; glycopeptide; lincosamide; macrolide; oxazolidinone; phenicol; pleuromutilin; streptogramin A; streptogramin B; streptogramin
BLC005	3000024	RGI	patA	fluoroquinolone antibiotic; fluoroquinolone	patA
BLC005	3000027	KMA+RGI	emrA	fluoroquinolone antibiotic; fluoroquinolone	emrA
BLC005	3000074	KMA+RGI	emrB	fluoroquinolone antibiotic; fluoroquinolone	emrB
BLC005	3000165	RGI	tet(A)	tetracycline antibiotic; tetracycline	tet(A)
BLC005	3000166	KMA	tet(B)	tetracycline antibiotic; tetracycline
BLC005	3000168	RGI	tet(D)	tetracycline antibiotic; tetracycline	tet(D)
BLC005	3000206	KMA	emrK	tetracycline antibiotic; tetracycline
BLC005	3000216	KMA+RGI	acrB	cephalosporin; disinfecting agents and antiseptics; fluoroquinolone antibiotic; glycylcycline; penicillin beta-lactam; phenicol antibiotic; rifamycin antibiotic; tetracycline antibiotic; fluoroquinolone; phenicol; rifamycin; tetracycline	acrB
BLC005	3000237	KMA+RGI	TolC	aminocoumarin antibiotic; aminoglycoside antibiotic; carbapenem; cephalosporin; disinfecting agents and antiseptics; fluoroquinolone antibiotic; glycylcycline; macrolide antibiotic; penicillin beta-lactam; peptide antibiotic; phenicol antibiotic; rifamycin antibiotic; tetracycline antibiotic; aminocoumarin; aminoglycoside; fluoroquinolone; macrolide; peptide; phenicol; rifamycin; tetracycline	TolC
BLC005	3000254	KMA+RGI	emrY	tetracycline antibiotic; tetracycline	emrY
BLC005	3000263	KMA+RGI	marA	carbapenem; cephalosporin; disinfecting agents and antiseptics; fluoroquinolone antibiotic; glycylcycline; monobactam; penicillin beta-lactam; phenicol antibiotic; rifamycin antibiotic; tetracycline antibiotic; fluoroquinolone; phenicol; rifamycin; tetracycline	marA
BLC005	3000316	KMA+RGI	mphA	macrolide antibiotic; macrolide	mphA
BLC005	3000410	KMA	sul1	sulfonamide antibiotic; sulfone antibiotic; sulfonamide; sulfone
BLC005	3000412	KMA+RGI	sul2	sulfonamide antibiotic; sulfone antibiotic; sulfonamide; sulfone	sul2
BLC005	3000491	KMA	acrD	aminoglycoside antibiotic; aminoglycoside
BLC005	3000499	KMA+RGI	AcrE	cephalosporin; fluoroquinolone antibiotic; penicillin beta-lactam; fluoroquinolone	AcrE
BLC005	3000502	KMA	AcrF	cephalosporin; fluoroquinolone antibiotic; penicillin beta-lactam; fluoroquinolone
BLC005	3000508	RGI	gadX	fluoroquinolone antibiotic; macrolide antibiotic; penicillin beta-lactam; fluoroquinolone; macrolide	gadX
BLC005	3000516	KMA+RGI	emrR	fluoroquinolone antibiotic; fluoroquinolone	emrR
BLC005	3000518	KMA	CRP	fluoroquinolone antibiotic; macrolide antibiotic; penicillin beta-lactam; fluoroquinolone; macrolide
BLC005	3000656	KMA+RGI	AcrS	cephalosporin; disinfecting agents and antiseptics; fluoroquinolone antibiotic; glycylcycline; penicillin beta-lactam; phenicol antibiotic; rifamycin antibiotic; tetracycline antibiotic; fluoroquinolone; phenicol; rifamycin; tetracycline	AcrS
BLC005	3000676	KMA+RGI	H-NS	cephalosporin; fluoroquinolone antibiotic; macrolide antibiotic; penicillin beta-lactam; tetracycline antibiotic; fluoroquinolone; macrolide; tetracycline	H-NS
BLC005	3000792	KMA+RGI	mdtA	aminocoumarin antibiotic; aminocoumarin	mdtA
BLC005	3000793	KMA+RGI	mdtB	aminocoumarin antibiotic; aminocoumarin	mdtB
BLC005	3000794	KMA+RGI	mdtC	aminocoumarin antibiotic; aminocoumarin	mdtC
BLC005	3000795	KMA+RGI	mdtE	fluoroquinolone antibiotic; macrolide antibiotic; penicillin beta-lactam; fluoroquinolone; macrolide	mdtE
BLC005	3000796	KMA+RGI	mdtF	fluoroquinolone antibiotic; macrolide antibiotic; penicillin beta-lactam; fluoroquinolone; macrolide	mdtF
BLC005	3000828	RGI	baeR	aminocoumarin antibiotic; aminoglycoside antibiotic; aminocoumarin; aminoglycoside	baeR
BLC005	3000829	RGI	baeS	aminocoumarin antibiotic; aminoglycoside antibiotic; aminocoumarin; aminoglycoside	baeS
BLC005	3000830	KMA+RGI	cpxA	aminocoumarin antibiotic; aminoglycoside antibiotic; aminocoumarin; aminoglycoside	cpxA
BLC005	3000832	KMA+RGI	evgA	fluoroquinolone antibiotic; macrolide antibiotic; penicillin beta-lactam; tetracycline antibiotic; fluoroquinolone; macrolide; tetracycline	evgA
BLC005	3000833	KMA	evgS	fluoroquinolone antibiotic; macrolide antibiotic; penicillin beta-lactam; tetracycline antibiotic; fluoroquinolone; macrolide; tetracycline
BLC005	3000873	RGI	TEM-1	cephalosporin; monobactam; penicillin beta-lactam	TEM-1
BLC005	3001216	KMA+RGI	mdtH	fluoroquinolone antibiotic; fluoroquinolone	mdtH
BLC005	3001328	KMA+RGI	Escherichia coli mdfA	disinfecting agents and antiseptics; phenicol antibiotic; tetracycline antibiotic; phenicol; tetracycline	Escherichia coli mdfA
BLC005	3001329	KMA+RGI	mdtG	phosphonic acid antibiotic; phosphonic acid	mdtG
BLC005	3002602	KMA	aadA2	aminoglycoside antibiotic; aminoglycoside
BLC005	3002639	KMA+RGI	APH(3'')-Ib	aminoglycoside antibiotic; aminoglycoside	APH(3'')-Ib
BLC005	3002660	KMA+RGI	APH(6)-Id	aminoglycoside antibiotic; aminoglycoside	APH(6)-Id
BLC005	3002858	KMA	dfrA12	diaminopyrimidine antibiotic; diaminopyrimidine
BLC005	3002986	KMA+RGI	bacA	peptide antibiotic; peptide	bacA
BLC005	3003223	KMA	Escherichia coli 16S rRNA mutation conferring resistance to edeine	aminoglycoside antibiotic; glycopeptide antibiotic; glycylcycline; nucleoside antibiotic; peptide antibiotic; tetracycline antibiotic; aminoglycoside; glycopeptide; nucleoside; peptide; tetracycline
BLC005	3003288	KMA	Escherichia coli rpoB mutants conferring resistance to rifampicin	peptide antibiotic; rifamycin antibiotic; peptide; rifamycin
BLC005	3003294	KMA+RGI	Escherichia coli gyrA conferring resistance to fluoroquinolones	fluoroquinolone antibiotic; nybomycin-like antibiotic; fluoroquinolone; nybomycin-like	Escherichia coli gyrA conferring resistance to fluoroquinolones
BLC005	3003303	KMA	Escherichia coli gyrB conferring resistance to aminocoumarin	aminocoumarin antibiotic; aminocoumarin
BLC005	3003316	KMA	Escherichia coli parE conferring resistance to fluoroquinolones	fluoroquinolone antibiotic; fluoroquinolone
BLC005	3003378	KMA	Escherichia coli AcrAB-TolC with MarR mutations conferring resistance to ciprofloxacin and tetracycline	cephalosporin; disinfecting agents and antiseptics; fluoroquinolone antibiotic; glycylcycline; penicillin beta-lactam; phenicol antibiotic; rifamycin antibiotic; tetracycline antibiotic; fluoroquinolone; phenicol; rifamycin; tetracycline
BLC005	3003381	KMA	Escherichia coli soxR with mutation conferring antibiotic resistance	cephalosporin; disinfecting agents and antiseptics; fluoroquinolone antibiotic; glycylcycline; penicillin beta-lactam; phenicol antibiotic; rifamycin antibiotic; tetracycline antibiotic; fluoroquinolone; phenicol; rifamycin; tetracycline
BLC005	3003512	KMA	Salmonella enterica 16S rRNA (rrsD) mutation conferring resistance to spectinomycin	aminoglycoside antibiotic; glycopeptide antibiotic; glycylcycline; nucleoside antibiotic; peptide antibiotic; tetracycline antibiotic; aminoglycoside; glycopeptide; nucleoside; peptide; tetracycline
BLC005	3003548	RGI	mdtN	disinfecting agents and antiseptics; nucleoside antibiotic; nucleoside	mdtN
BLC005	3003549	KMA+RGI	mdtO	disinfecting agents and antiseptics; nucleoside antibiotic; nucleoside	mdtO
BLC005	3003550	KMA+RGI	mdtP	disinfecting agents and antiseptics; nucleoside antibiotic; nucleoside	mdtP
BLC005	3003576	KMA+RGI	eptA	peptide antibiotic; peptide	eptA
BLC005	3003577	RGI	ugd	peptide antibiotic; peptide	ugd
BLC005	3003578	KMA+RGI	PmrF	peptide antibiotic; peptide	PmrF
BLC005	3003775	KMA	Escherichia coli murA with mutation conferring resistance to fosfomycin	phosphonic acid antibiotic; phosphonic acid
BLC005	3003807	KMA	Escherichia coli AcrAB-TolC with AcrR mutation conferring resistance to ciprofloxacin, tetracycline, and ceftazidime	cephalosporin; disinfecting agents and antiseptics; fluoroquinolone antibiotic; glycylcycline; penicillin beta-lactam; phenicol antibiotic; rifamycin antibiotic; tetracycline antibiotic; fluoroquinolone; phenicol; rifamycin; tetracycline
BLC005	3003838	KMA+RGI	gadW	fluoroquinolone antibiotic; macrolide antibiotic; penicillin beta-lactam; fluoroquinolone; macrolide	gadW
BLC005	3003839	KMA+RGI	Mrx	macrolide antibiotic; macrolide	Mrx
BLC005	3003841	KMA+RGI	kdpE	aminoglycoside antibiotic; aminoglycoside	kdpE
BLC005	3003843	KMA	leuO	disinfecting agents and antiseptics; nucleoside antibiotic; nucleoside
BLC005	3003889	KMA	Escherichia coli GlpT with mutation conferring resistance to fosfomycin	phosphonic acid antibiotic; phosphonic acid
BLC005	3003890	KMA	Escherichia coli UhpT with mutation conferring resistance to fosfomycin	phosphonic acid antibiotic; phosphonic acid
BLC005	3003899	KMA	Escherichia coli PtsI with mutation conferring resistance to fosfomycin	phosphonic acid antibiotic; phosphonic acid
BLC005	3003900	KMA	Escherichia coli cyaA with mutation conferring resistance to fosfomycin	phosphonic acid antibiotic; phosphonic acid
BLC005	3003941	KMA	Shigella flexneri parC conferring resistance to fluoroquinolones	fluoroquinolone antibiotic; fluoroquinolone
BLC005	3003950	KMA+RGI	msbA	nitroimidazole antibiotic; nitroimidazole	msbA
BLC005	3003952	KMA+RGI	YojI	peptide antibiotic; peptide	YojI
BLC005	3004039	KMA+RGI	Escherichia coli emrE	macrolide antibiotic; macrolide	Escherichia coli emrE
BLC005	3004043	KMA+RGI	Escherichia coli acrA	cephalosporin; disinfecting agents and antiseptics; fluoroquinolone antibiotic; glycylcycline; penicillin beta-lactam; phenicol antibiotic; rifamycin antibiotic; tetracycline antibiotic; fluoroquinolone; phenicol; rifamycin; tetracycline	Escherichia coli acrA
BLC005	3004045	KMA	Escherichia coli fabI mutations conferring resistance to isoniazid and triclosan	disinfecting agents and antiseptics; isoniazid-like antibiotic; isoniazid-like
BLC005	3004049	KMA	Escherichia coli fabG mutations conferring resistance to triclosan	disinfecting agents and antiseptics
BLC005	3004126	KMA	Escherichia coli LamB	fluoroquinolone antibiotic; tetracycline antibiotic; fluoroquinolone; tetracycline
BLC005	3004127	KMA	Escherichia coli mipA	aminoglycoside antibiotic; fluoroquinolone antibiotic; aminoglycoside; fluoroquinolone
BLC005	3004149	KMA	Escherichia coli 23S rRNA with mutation conferring resistance to clindamycin	glycopeptide antibiotic; lincosamide antibiotic; macrolide antibiotic; phenicol antibiotic; pleuromutilin antibiotic; streptogramin A antibiotic; streptogramin B antibiotic; streptogramin antibiotic; glycopeptide; lincosamide; macrolide; phenicol; pleuromutilin; streptogramin A; streptogramin B; streptogramin
BLC005	3004290	RGI	Escherichia coli ampC beta-lactamase	cephalosporin; penicillin beta-lactam	Escherichia coli ampC beta-lactamase
BLC005	3005009	KMA	qacE	disinfecting agents and antiseptics
BLC005	3005010	KMA	qacEdelta1	disinfecting agents and antiseptics
BLC005	3005042	KMA	mlaD	glycopeptide antibiotic; oxazolidinone antibiotic; glycopeptide; oxazolidinone
BLC005	3006880	KMA	EC-5	cephalosporin
BLC005	3007421	KMA	Klebsiella pneumoniae PBP3 mutants conferring resistance to ceftazidime-avibactam	carbapenem; cephalosporin; monobactam; penicillin beta-lactam
BLC005	3007454	KMA	TEM-245	cephalosporin; monobactam; penicillin beta-lactam
BLC006	3000177	KMA+RGI	tet(J)	tetracycline antibiotic; tetracycline	tet(J)
BLC006	3000518	RGI	CRP	fluoroquinolone antibiotic; macrolide antibiotic; penicillin beta-lactam; fluoroquinolone; macrolide	CRP
BLC006	3000874	KMA+RGI	TEM-2	cephalosporin; monobactam; penicillin beta-lactam	TEM-2
BLC006	3002535	RGI	AAC(3)-IIc	aminoglycoside antibiotic; aminoglycoside	AAC(3)-IIc
BLC006	3002601	KMA+RGI	aadA	aminoglycoside antibiotic; aminoglycoside	aadA
BLC006	3002854	KMA+RGI	dfrA1	diaminopyrimidine antibiotic; diaminopyrimidine	dfrA1
BLC006	3002895	KMA+RGI	SAT-2	nucleoside antibiotic; nucleoside	SAT-2
BLC006	3003223	KMA	Escherichia coli 16S rRNA mutation conferring resistance to edeine	aminoglycoside antibiotic; glycopeptide antibiotic; glycylcycline; nucleoside antibiotic; peptide antibiotic; tetracycline antibiotic; aminoglycoside; glycopeptide; nucleoside; peptide; tetracycline
BLC006	3003368	KMA	Escherichia coli EF-Tu mutants conferring resistance to kirromycin	elfamycin antibiotic; elfamycin
BLC006	3004621	KMA	AAC(3)-IIe	aminoglycoside antibiotic; aminoglycoside
BLC006	3004657	KMA	catA4	phenicol antibiotic; phenicol
BLC007	3000024	RGI	patA	fluoroquinolone antibiotic; fluoroquinolone	patA
BLC007	3000074	RGI	emrB	fluoroquinolone antibiotic; fluoroquinolone	emrB
BLC007	3000216	RGI	acrB	cephalosporin; disinfecting agents and antiseptics; fluoroquinolone antibiotic; glycylcycline; penicillin beta-lactam; phenicol antibiotic; rifamycin antibiotic; tetracycline antibiotic; fluoroquinolone; phenicol; rifamycin; tetracycline	acrB
BLC007	3000263	RGI	marA	carbapenem; cephalosporin; disinfecting agents and antiseptics; fluoroquinolone antibiotic; glycylcycline; monobactam; penicillin beta-lactam; phenicol antibiotic; rifamycin antibiotic; tetracycline antibiotic; fluoroquinolone; phenicol; rifamycin; tetracycline	marA
BLC007	3000516	RGI	emrR	fluoroquinolone antibiotic; fluoroquinolone	emrR
BLC007	3000518	KMA+RGI	CRP	fluoroquinolone antibiotic; macrolide antibiotic; penicillin beta-lactam; fluoroquinolone; macrolide	CRP
BLC007	3000793	RGI	mdtB	aminocoumarin antibiotic; aminocoumarin	mdtB
BLC007	3000794	RGI	mdtC	aminocoumarin antibiotic; aminocoumarin	mdtC
BLC007	3000828	RGI	baeR	aminocoumarin antibiotic; aminoglycoside antibiotic; aminocoumarin; aminoglycoside	baeR
BLC007	3001070	RGI	SHV-11	cephalosporin; penicillin beta-lactam	SHV-11
BLC007	3001328	RGI	Escherichia coli mdfA	disinfecting agents and antiseptics; phenicol antibiotic; tetracycline antibiotic; phenicol; tetracycline	Escherichia coli mdfA
BLC007	3002831	RGI	vgaC	lincosamide antibiotic; pleuromutilin antibiotic; streptogramin A antibiotic; streptogramin antibiotic; lincosamide; pleuromutilin; streptogramin A; streptogramin	vgaC
BLC007	3003288	KMA	Escherichia coli rpoB mutants conferring resistance to rifampicin	peptide antibiotic; rifamycin antibiotic; peptide; rifamycin
BLC007	3003303	KMA	Escherichia coli gyrB conferring resistance to aminocoumarin	aminocoumarin antibiotic; aminocoumarin
BLC007	3003372	KMA	Escherichia coli 16S rRNA (rrsH) mutation conferring resistance to spectinomycin	aminoglycoside antibiotic; glycopeptide antibiotic; glycylcycline; nucleoside antibiotic; peptide antibiotic; tetracycline antibiotic; aminoglycoside; glycopeptide; nucleoside; peptide; tetracycline
BLC007	3003380	KMA	Klebsiella pneumoniae ramR mutants	cephalosporin; disinfecting agents and antiseptics; fluoroquinolone antibiotic; glycylcycline; penicillin beta-lactam; phenicol antibiotic; rifamycin antibiotic; tetracycline antibiotic; fluoroquinolone; phenicol; rifamycin; tetracycline
BLC007	3003512	KMA	Salmonella enterica 16S rRNA (rrsD) mutation conferring resistance to spectinomycin	aminoglycoside antibiotic; glycopeptide antibiotic; glycylcycline; nucleoside antibiotic; peptide antibiotic; tetracycline antibiotic; aminoglycoside; glycopeptide; nucleoside; peptide; tetracycline
BLC007	3003578	RGI	PmrF	peptide antibiotic; peptide	PmrF
BLC007	3003899	KMA	Escherichia coli PtsI with mutation conferring resistance to fosfomycin	phosphonic acid antibiotic; phosphonic acid
BLC007	3003922	KMA+RGI	oqxA	diaminopyrimidine antibiotic; fluoroquinolone antibiotic; glycylcycline; nitrofuran antibiotic; tetracycline antibiotic; diaminopyrimidine; fluoroquinolone; nitrofuran; tetracycline	oqxA
BLC007	3003923	KMA+RGI	oqxB	diaminopyrimidine antibiotic; fluoroquinolone antibiotic; glycylcycline; nitrofuran antibiotic; tetracycline antibiotic; diaminopyrimidine; fluoroquinolone; nitrofuran; tetracycline	oqxB
BLC007	3003941	KMA	Shigella flexneri parC conferring resistance to fluoroquinolones	fluoroquinolone antibiotic; fluoroquinolone
BLC007	3003950	RGI	msbA	nitroimidazole antibiotic; nitroimidazole	msbA
BLC007	3003968	KMA	Klebsiella pneumoniae OmpK36	carbapenem; cephalosporin; monobactam; penicillin beta-lactam
BLC007	3004041	KMA	Klebsiella pneumoniae acrA	cephalosporin; disinfecting agents and antiseptics; fluoroquinolone antibiotic; glycylcycline; penicillin beta-lactam; phenicol antibiotic; rifamycin antibiotic; tetracycline antibiotic; fluoroquinolone; phenicol; rifamycin; tetracycline
BLC007	3004049	KMA	Escherichia coli fabG mutations conferring resistance to triclosan	disinfecting agents and antiseptics
BLC007	3004111	KMA+RGI	FosA6	phosphonic acid antibiotic; phosphonic acid	FosA6
BLC007	3004122	KMA+RGI	Klebsiella pneumoniae OmpK37	carbapenem; cephalosporin; monobactam; penicillin beta-lactam	Klebsiella pneumoniae OmpK37
BLC007	3004149	KMA	Escherichia coli 23S rRNA with mutation conferring resistance to clindamycin	glycopeptide antibiotic; lincosamide antibiotic; macrolide antibiotic; phenicol antibiotic; pleuromutilin antibiotic; streptogramin A antibiotic; streptogramin B antibiotic; streptogramin antibiotic; glycopeptide; lincosamide; macrolide; phenicol; pleuromutilin; streptogramin A; streptogramin B; streptogramin
BLC007	3004580	KMA	Klebsiella pneumoniae KpnE	aminoglycoside antibiotic; cephalosporin; disinfecting agents and antiseptics; macrolide antibiotic; peptide antibiotic; rifamycin antibiotic; tetracycline antibiotic; aminoglycoside; macrolide; peptide; rifamycin; tetracycline
BLC007	3004583	KMA	Klebsiella pneumoniae KpnF	aminoglycoside antibiotic; cephalosporin; disinfecting agents and antiseptics; macrolide antibiotic; peptide antibiotic; rifamycin antibiotic; tetracycline antibiotic; aminoglycoside; macrolide; peptide; rifamycin; tetracycline
BLC007	3004588	KMA	Klebsiella pneumoniae KpnG	aminoglycoside antibiotic; carbapenem; cephalosporin; fluoroquinolone antibiotic; macrolide antibiotic; penicillin beta-lactam; peptide antibiotic; aminoglycoside; fluoroquinolone; macrolide; peptide
BLC007	3005044	KMA	OmpA	peptide antibiotic; peptide
BLC007	3005047	KMA	eptB	peptide antibiotic; peptide
BLC007	3005053	KMA	ArnT	peptide antibiotic; peptide
BLC007	3005059	KMA	LptD	aminocoumarin antibiotic; carbapenem; peptide antibiotic; rifamycin antibiotic; aminocoumarin; peptide; rifamycin
BLC007	3005243	KMA	SHV-215	cephalosporin; penicillin beta-lactam
BLC007	3007203	KMA	Klebsiella pneumoniae mutant PhoQ conferring resistance to colistin	macrolide antibiotic; peptide antibiotic; macrolide; peptide
BLC007	3007420	KMA	Klebsiella pneumoniae lamB with mutations conferring resistance to ceftazidime-avibactam	cephalosporin; fluoroquinolone antibiotic; tetracycline antibiotic; fluoroquinolone; tetracycline
BLC007	3007682	KMA	MdtQ	carbapenem; cephalosporin; monobactam; penicillin beta-lactam
BLC008	3000024	RGI	patA	fluoroquinolone antibiotic; fluoroquinolone	patA
BLC008	3000027	KMA+RGI	emrA	fluoroquinolone antibiotic; fluoroquinolone	emrA
BLC008	3000074	KMA+RGI	emrB	fluoroquinolone antibiotic; fluoroquinolone	emrB
BLC008	3000206	KMA+RGI	emrK	tetracycline antibiotic; tetracycline	emrK
BLC008	3000216	KMA+RGI	acrB	cephalosporin; disinfecting agents and antiseptics; fluoroquinolone antibiotic; glycylcycline; penicillin beta-lactam; phenicol antibiotic; rifamycin antibiotic; tetracycline antibiotic; fluoroquinolone; phenicol; rifamycin; tetracycline	acrB
BLC008	3000237	KMA+RGI	TolC	aminocoumarin antibiotic; aminoglycoside antibiotic; carbapenem; cephalosporin; disinfecting agents and antiseptics; fluoroquinolone antibiotic; glycylcycline; macrolide antibiotic; penicillin beta-lactam; peptide antibiotic; phenicol antibiotic; rifamycin antibiotic; tetracycline antibiotic; aminocoumarin; aminoglycoside; fluoroquinolone; macrolide; peptide; phenicol; rifamycin; tetracycline	TolC
BLC008	3000254	RGI	emrY	tetracycline antibiotic; tetracycline	emrY
BLC008	3000263	KMA+RGI	marA	carbapenem; cephalosporin; disinfecting agents and antiseptics; fluoroquinolone antibiotic; glycylcycline; monobactam; penicillin beta-lactam; phenicol antibiotic; rifamycin antibiotic; tetracycline antibiotic; fluoroquinolone; phenicol; rifamycin; tetracycline	marA
BLC008	3000316	KMA+RGI	mphA	macrolide antibiotic; macrolide	mphA
BLC008	3000410	KMA+RGI	sul1	sulfonamide antibiotic; sulfone antibiotic; sulfonamide; sulfone	sul1
BLC008	3000491	KMA+RGI	acrD	aminoglycoside antibiotic; aminoglycoside	acrD
BLC008	3000499	KMA+RGI	AcrE	cephalosporin; fluoroquinolone antibiotic; penicillin beta-lactam; fluoroquinolone	AcrE
BLC008	3000502	KMA	AcrF	cephalosporin; fluoroquinolone antibiotic; penicillin beta-lactam; fluoroquinolone
BLC008	3000508	RGI	gadX	fluoroquinolone antibiotic; macrolide antibiotic; penicillin beta-lactam; fluoroquinolone; macrolide	gadX
BLC008	3000516	KMA+RGI	emrR	fluoroquinolone antibiotic; fluoroquinolone	emrR
BLC008	3000518	KMA	CRP	fluoroquinolone antibiotic; macrolide antibiotic; penicillin beta-lactam; fluoroquinolone; macrolide
BLC008	3000656	KMA+RGI	AcrS	cephalosporin; disinfecting agents and antiseptics; fluoroquinolone antibiotic; glycylcycline; penicillin beta-lactam; phenicol antibiotic; rifamycin antibiotic; tetracycline antibiotic; fluoroquinolone; phenicol; rifamycin; tetracycline	AcrS
BLC008	3000676	KMA+RGI	H-NS	cephalosporin; fluoroquinolone antibiotic; macrolide antibiotic; penicillin beta-lactam; tetracycline antibiotic; fluoroquinolone; macrolide; tetracycline	H-NS
BLC008	3000792	KMA+RGI	mdtA	aminocoumarin antibiotic; aminocoumarin	mdtA
BLC008	3000793	KMA+RGI	mdtB	aminocoumarin antibiotic; aminocoumarin	mdtB
BLC008	3000794	KMA+RGI	mdtC	aminocoumarin antibiotic; aminocoumarin	mdtC
BLC008	3000795	KMA+RGI	mdtE	fluoroquinolone antibiotic; macrolide antibiotic; penicillin beta-lactam; fluoroquinolone; macrolide	mdtE
BLC008	3000796	KMA	mdtF	fluoroquinolone antibiotic; macrolide antibiotic; penicillin beta-lactam; fluoroquinolone; macrolide
BLC008	3000828	RGI	baeR	aminocoumarin antibiotic; aminoglycoside antibiotic; aminocoumarin; aminoglycoside	baeR
BLC008	3000829	RGI	baeS	aminocoumarin antibiotic; aminoglycoside antibiotic; aminocoumarin; aminoglycoside	baeS
BLC008	3000830	KMA+RGI	cpxA	aminocoumarin antibiotic; aminoglycoside antibiotic; aminocoumarin; aminoglycoside	cpxA
BLC008	3000832	RGI	evgA	fluoroquinolone antibiotic; macrolide antibiotic; penicillin beta-lactam; tetracycline antibiotic; fluoroquinolone; macrolide; tetracycline	evgA
BLC008	3000833	KMA+RGI	evgS	fluoroquinolone antibiotic; macrolide antibiotic; penicillin beta-lactam; tetracycline antibiotic; fluoroquinolone; macrolide; tetracycline	evgS
BLC008	3000873	RGI	TEM-1	cephalosporin; monobactam; penicillin beta-lactam	TEM-1
BLC008	3000965	KMA	TEM-102	cephalosporin; monobactam; penicillin beta-lactam
BLC008	3001214	KMA+RGI	mdtM	disinfecting agents and antiseptics; fluoroquinolone antibiotic; lincosamide antibiotic; nucleoside antibiotic; phenicol antibiotic; fluoroquinolone; lincosamide; nucleoside; phenicol	mdtM
BLC008	3001216	KMA+RGI	mdtH	fluoroquinolone antibiotic; fluoroquinolone	mdtH
BLC008	3001328	KMA+RGI	Escherichia coli mdfA	disinfecting agents and antiseptics; phenicol antibiotic; tetracycline antibiotic; phenicol; tetracycline	Escherichia coli mdfA
BLC008	3001329	KMA+RGI	mdtG	phosphonic acid antibiotic; phosphonic acid	mdtG
BLC008	3002533	RGI	AAC(3)-IIa	aminoglycoside antibiotic; aminoglycoside	AAC(3)-IIa
BLC008	3002602	KMA+RGI	aadA2	aminoglycoside antibiotic; aminoglycoside	aadA2
BLC008	3002858	KMA+RGI	dfrA12	diaminopyrimidine antibiotic; diaminopyrimidine	dfrA12
BLC008	3002986	KMA	bacA	peptide antibiotic; peptide
BLC008	3003223	KMA	Escherichia coli 16S rRNA mutation conferring resistance to edeine	aminoglycoside antibiotic; glycopeptide antibiotic; glycylcycline; nucleoside antibiotic; peptide antibiotic; tetracycline antibiotic; aminoglycoside; glycopeptide; nucleoside; peptide; tetracycline
BLC008	3003288	KMA	Escherichia coli rpoB mutants conferring resistance to rifampicin	peptide antibiotic; rifamycin antibiotic; peptide; rifamycin
BLC008	3003294	KMA	Escherichia coli gyrA conferring resistance to fluoroquinolones	fluoroquinolone antibiotic; nybomycin-like antibiotic; fluoroquinolone; nybomycin-like
BLC008	3003303	KMA	Escherichia coli gyrB conferring resistance to aminocoumarin	aminocoumarin antibiotic; aminocoumarin
BLC008	3003316	KMA	Escherichia coli parE conferring resistance to fluoroquinolones	fluoroquinolone antibiotic; fluoroquinolone
BLC008	3003369	KMA	Escherichia coli EF-Tu mutants conferring resistance to Pulvomycin	elfamycin antibiotic; elfamycin
BLC008	3003378	KMA	Escherichia coli AcrAB-TolC with MarR mutations conferring resistance to ciprofloxacin and tetracycline	cephalosporin; disinfecting agents and antiseptics; fluoroquinolone antibiotic; glycylcycline; penicillin beta-lactam; phenicol antibiotic; rifamycin antibiotic; tetracycline antibiotic; fluoroquinolone; phenicol; rifamycin; tetracycline
BLC008	3003381	KMA	Escherichia coli soxR with mutation conferring antibiotic resistance	cephalosporin; disinfecting agents and antiseptics; fluoroquinolone antibiotic; glycylcycline; penicillin beta-lactam; phenicol antibiotic; rifamycin antibiotic; tetracycline antibiotic; fluoroquinolone; phenicol; rifamycin; tetracycline
BLC008	3003386	KMA	Escherichia coli folP with mutation conferring resistance to sulfonamides	sulfonamide antibiotic; sulfone antibiotic; sulfonamide; sulfone
BLC008	3003390	KMA	Escherichia coli ompF with mutation conferring resistance to beta-lactam antibiotics	carbapenem; cephalosporin; monobactam; penicillin beta-lactam
BLC008	3003512	KMA	Salmonella enterica 16S rRNA (rrsD) mutation conferring resistance to spectinomycin	aminoglycoside antibiotic; glycopeptide antibiotic; glycylcycline; nucleoside antibiotic; peptide antibiotic; tetracycline antibiotic; aminoglycoside; glycopeptide; nucleoside; peptide; tetracycline
BLC008	3003548	KMA+RGI	mdtN	disinfecting agents and antiseptics; nucleoside antibiotic; nucleoside	mdtN
BLC008	3003549	KMA+RGI	mdtO	disinfecting agents and antiseptics; nucleoside antibiotic; nucleoside	mdtO
BLC008	3003550	KMA+RGI	mdtP	disinfecting agents and antiseptics; nucleoside antibiotic; nucleoside	mdtP
BLC008	3003576	KMA+RGI	eptA	peptide antibiotic; peptide	eptA
BLC008	3003577	KMA+RGI	ugd	peptide antibiotic; peptide	ugd
BLC008	3003578	KMA+RGI	PmrF	peptide antibiotic; peptide	PmrF
BLC008	3003751	KMA	Escherichia coli nfsA mutations conferring resistance to nitrofurantoin	nitrofuran antibiotic; nitrofuran
BLC008	3003775	KMA	Escherichia coli murA with mutation conferring resistance to fosfomycin	phosphonic acid antibiotic; phosphonic acid
BLC008	3003838	KMA+RGI	gadW	fluoroquinolone antibiotic; macrolide antibiotic; penicillin beta-lactam; fluoroquinolone; macrolide	gadW
BLC008	3003839	KMA+RGI	Mrx	macrolide antibiotic; macrolide	Mrx
BLC008	3003841	KMA+RGI	kdpE	aminoglycoside antibiotic; aminoglycoside	kdpE
BLC008	3003843	KMA	leuO	disinfecting agents and antiseptics; nucleoside antibiotic; nucleoside
BLC008	3003889	KMA	Escherichia coli GlpT with mutation conferring resistance to fosfomycin	phosphonic acid antibiotic; phosphonic acid
BLC008	3003890	KMA	Escherichia coli UhpT with mutation conferring resistance to fosfomycin	phosphonic acid antibiotic; phosphonic acid
BLC008	3003899	KMA	Escherichia coli PtsI with mutation conferring resistance to fosfomycin	phosphonic acid antibiotic; phosphonic acid
BLC008	3003900	KMA	Escherichia coli cyaA with mutation conferring resistance to fosfomycin	phosphonic acid antibiotic; phosphonic acid
BLC008	3003941	KMA	Shigella flexneri parC conferring resistance to fluoroquinolones	fluoroquinolone antibiotic; fluoroquinolone
BLC008	3003950	KMA+RGI	msbA	nitroimidazole antibiotic; nitroimidazole	msbA
BLC008	3003952	KMA+RGI	YojI	peptide antibiotic; peptide	YojI
BLC008	3004039	KMA+RGI	Escherichia coli emrE	macrolide antibiotic; macrolide	Escherichia coli emrE
BLC008	3004043	KMA+RGI	Escherichia coli acrA	cephalosporin; disinfecting agents and antiseptics; fluoroquinolone antibiotic; glycylcycline; penicillin beta-lactam; phenicol antibiotic; rifamycin antibiotic; tetracycline antibiotic; fluoroquinolone; phenicol; rifamycin; tetracycline	Escherichia coli acrA
BLC008	3004049	KMA	Escherichia coli fabG mutations conferring resistance to triclosan	disinfecting agents and antiseptics
BLC008	3004114	KMA	porin OmpC	carbapenem; cephalosporin; monobactam; penicillin beta-lactam
BLC008	3004126	KMA	Escherichia coli LamB	fluoroquinolone antibiotic; tetracycline antibiotic; fluoroquinolone; tetracycline
BLC008	3004127	KMA	Escherichia coli mipA	aminoglycoside antibiotic; fluoroquinolone antibiotic; aminoglycoside; fluoroquinolone
BLC008	3004149	KMA	Escherichia coli 23S rRNA with mutation conferring resistance to clindamycin	glycopeptide antibiotic; lincosamide antibiotic; macrolide antibiotic; phenicol antibiotic; pleuromutilin antibiotic; streptogramin A antibiotic; streptogramin B antibiotic; streptogramin antibiotic; glycopeptide; lincosamide; macrolide; phenicol; pleuromutilin; streptogramin A; streptogramin B; streptogramin
BLC008	3004623	KMA	AAC(3)-IId	aminoglycoside antibiotic; aminoglycoside
BLC008	3005010	KMA	qacEdelta1	disinfecting agents and antiseptics
BLC008	3005044	KMA	OmpA	peptide antibiotic; peptide
BLC008	3006880	KMA	EC-5	cephalosporin
BLC008	3007421	KMA	Klebsiella pneumoniae PBP3 mutants conferring resistance to ceftazidime-avibactam	carbapenem; cephalosporin; monobactam; penicillin beta-lactam
BLC008	3007454	KMA	TEM-245	cephalosporin; monobactam; penicillin beta-lactam
BLC009	3000165	RGI	tet(A)	tetracycline antibiotic; tetracycline	tet(A)
BLC009	3000166	KMA	tet(B)	tetracycline antibiotic; tetracycline
BLC009	3002523	KMA+RGI	AAC(2')-Ia	aminoglycoside antibiotic; aminoglycoside	AAC(2')-Ia
BLC009	3002685	KMA	catIII	phenicol antibiotic; phenicol
BLC009	3003512	KMA	Salmonella enterica 16S rRNA (rrsD) mutation conferring resistance to spectinomycin	aminoglycoside antibiotic; glycopeptide antibiotic; glycylcycline; nucleoside antibiotic; peptide antibiotic; tetracycline antibiotic; aminoglycoside; glycopeptide; nucleoside; peptide; tetracycline
BLC012	3000025	KMA	patB	fluoroquinolone antibiotic; fluoroquinolone
BLC012	3000616	KMA	mel	macrolide antibiotic; streptogramin antibiotic; macrolide; streptogramin
BLC012	3000822	KMA+RGI	pmrA	fluoroquinolone antibiotic; fluoroquinolone	pmrA
BLC012	3003240	KMA	Mycobacteroides abscessus 16S rRNA mutation conferring resistance to gentamicin	aminoglycoside antibiotic; glycopeptide antibiotic; glycylcycline; nucleoside antibiotic; peptide antibiotic; tetracycline antibiotic; aminoglycoside; glycopeptide; nucleoside; peptide; tetracycline
BLC012	3004170	KMA	Streptococcus pneumoniae 23S rRNA with mutation conferring resistance to macrolide antibiotics	glycopeptide antibiotic; lincosamide antibiotic; macrolide antibiotic; phenicol antibiotic; pleuromutilin antibiotic; streptogramin A antibiotic; streptogramin B antibiotic; streptogramin antibiotic; glycopeptide; lincosamide; macrolide; phenicol; pleuromutilin; streptogramin A; streptogramin B; streptogramin
BLC012	3004181	KMA	Streptococcus pneumoniae 23S rRNA mutation conferring resistance to macrolides and streptogramins antibiotics	glycopeptide antibiotic; lincosamide antibiotic; macrolide antibiotic; phenicol antibiotic; pleuromutilin antibiotic; streptogramin A antibiotic; streptogramin B antibiotic; streptogramin antibiotic; glycopeptide; lincosamide; macrolide; phenicol; pleuromutilin; streptogramin A; streptogramin B; streptogramin
BLC015	3000027	RGI	emrA	fluoroquinolone antibiotic; fluoroquinolone	emrA
BLC015	3000074	KMA+RGI	emrB	fluoroquinolone antibiotic; fluoroquinolone	emrB
BLC015	3000216	KMA+RGI	acrB	cephalosporin; disinfecting agents and antiseptics; fluoroquinolone antibiotic; glycylcycline; penicillin beta-lactam; phenicol antibiotic; rifamycin antibiotic; tetracycline antibiotic; fluoroquinolone; phenicol; rifamycin; tetracycline	acrB
BLC015	3000237	KMA	TolC	aminocoumarin antibiotic; aminoglycoside antibiotic; carbapenem; cephalosporin; disinfecting agents and antiseptics; fluoroquinolone antibiotic; glycylcycline; macrolide antibiotic; penicillin beta-lactam; peptide antibiotic; phenicol antibiotic; rifamycin antibiotic; tetracycline antibiotic; aminocoumarin; aminoglycoside; fluoroquinolone; macrolide; peptide; phenicol; rifamycin; tetracycline
BLC015	3000263	KMA+RGI	marA	carbapenem; cephalosporin; disinfecting agents and antiseptics; fluoroquinolone antibiotic; glycylcycline; monobactam; penicillin beta-lactam; phenicol antibiotic; rifamycin antibiotic; tetracycline antibiotic; fluoroquinolone; phenicol; rifamycin; tetracycline	marA
BLC015	3000491	KMA+RGI	acrD	aminoglycoside antibiotic; aminoglycoside	acrD
BLC015	3000499	RGI	AcrE	cephalosporin; fluoroquinolone antibiotic; penicillin beta-lactam; fluoroquinolone	AcrE
BLC015	3000516	RGI	emrR	fluoroquinolone antibiotic; fluoroquinolone	emrR
BLC015	3000518	KMA+RGI	CRP	fluoroquinolone antibiotic; macrolide antibiotic; penicillin beta-lactam; fluoroquinolone; macrolide	CRP
BLC015	3000656	KMA+RGI	AcrS	cephalosporin; disinfecting agents and antiseptics; fluoroquinolone antibiotic; glycylcycline; penicillin beta-lactam; phenicol antibiotic; rifamycin antibiotic; tetracycline antibiotic; fluoroquinolone; phenicol; rifamycin; tetracycline	AcrS
BLC015	3000676	KMA+RGI	H-NS	cephalosporin; fluoroquinolone antibiotic; macrolide antibiotic; penicillin beta-lactam; tetracycline antibiotic; fluoroquinolone; macrolide; tetracycline	H-NS
BLC015	3000792	RGI	mdtA	aminocoumarin antibiotic; aminocoumarin	mdtA
BLC015	3000793	KMA+RGI	mdtB	aminocoumarin antibiotic; aminocoumarin	mdtB
BLC015	3000794	KMA+RGI	mdtC	aminocoumarin antibiotic; aminocoumarin	mdtC
BLC015	3000795	RGI	mdtE	fluoroquinolone antibiotic; macrolide antibiotic; penicillin beta-lactam; fluoroquinolone; macrolide	mdtE
BLC015	3000796	KMA+RGI	mdtF	fluoroquinolone antibiotic; macrolide antibiotic; penicillin beta-lactam; fluoroquinolone; macrolide	mdtF
BLC015	3000828	RGI	baeR	aminocoumarin antibiotic; aminoglycoside antibiotic; aminocoumarin; aminoglycoside	baeR
BLC015	3000829	RGI	baeS	aminocoumarin antibiotic; aminoglycoside antibiotic; aminocoumarin; aminoglycoside	baeS
BLC015	3000830	KMA+RGI	cpxA	aminocoumarin antibiotic; aminoglycoside antibiotic; aminocoumarin; aminoglycoside	cpxA
BLC015	3000832	KMA	evgA	fluoroquinolone antibiotic; macrolide antibiotic; penicillin beta-lactam; tetracycline antibiotic; fluoroquinolone; macrolide; tetracycline
BLC015	3001216	KMA+RGI	mdtH	fluoroquinolone antibiotic; fluoroquinolone	mdtH
BLC015	3001328	KMA+RGI	Escherichia coli mdfA	disinfecting agents and antiseptics; phenicol antibiotic; tetracycline antibiotic; phenicol; tetracycline	Escherichia coli mdfA
BLC015	3001329	KMA+RGI	mdtG	phosphonic acid antibiotic; phosphonic acid	mdtG
BLC015	3002986	KMA+RGI	bacA	peptide antibiotic; peptide	bacA
BLC015	3003223	KMA	Escherichia coli 16S rRNA mutation conferring resistance to edeine	aminoglycoside antibiotic; glycopeptide antibiotic; glycylcycline; nucleoside antibiotic; peptide antibiotic; tetracycline antibiotic; aminoglycoside; glycopeptide; nucleoside; peptide; tetracycline
BLC015	3003548	RGI	mdtN	disinfecting agents and antiseptics; nucleoside antibiotic; nucleoside	mdtN
BLC015	3003549	KMA+RGI	mdtO	disinfecting agents and antiseptics; nucleoside antibiotic; nucleoside	mdtO
BLC015	3003550	RGI	mdtP	disinfecting agents and antiseptics; nucleoside antibiotic; nucleoside	mdtP
BLC015	3003578	KMA+RGI	PmrF	peptide antibiotic; peptide	PmrF
BLC015	3003838	KMA+RGI	gadW	fluoroquinolone antibiotic; macrolide antibiotic; penicillin beta-lactam; fluoroquinolone; macrolide	gadW
BLC015	3003950	KMA+RGI	msbA	nitroimidazole antibiotic; nitroimidazole	msbA
BLC015	3003952	KMA+RGI	YojI	peptide antibiotic; peptide	YojI
BLC015	3004039	KMA+RGI	Escherichia coli emrE	macrolide antibiotic; macrolide	Escherichia coli emrE
BLC015	3004043	RGI	Escherichia coli acrA	cephalosporin; disinfecting agents and antiseptics; fluoroquinolone antibiotic; glycylcycline; penicillin beta-lactam; phenicol antibiotic; rifamycin antibiotic; tetracycline antibiotic; fluoroquinolone; phenicol; rifamycin; tetracycline	Escherichia coli acrA
BLC015	3004149	KMA	Escherichia coli 23S rRNA with mutation conferring resistance to clindamycin	glycopeptide antibiotic; lincosamide antibiotic; macrolide antibiotic; phenicol antibiotic; pleuromutilin antibiotic; streptogramin A antibiotic; streptogramin B antibiotic; streptogramin antibiotic; glycopeptide; lincosamide; macrolide; phenicol; pleuromutilin; streptogramin A; streptogramin B; streptogramin
BLC015	3004290	RGI	Escherichia coli ampC beta-lactamase	cephalosporin; penicillin beta-lactam	Escherichia coli ampC beta-lactamase
BLC015	3006880	KMA	EC-5	cephalosporin
BLC016	3003223	KMA	Escherichia coli 16S rRNA mutation conferring resistance to edeine	aminoglycoside antibiotic; glycopeptide antibiotic; glycylcycline; nucleoside antibiotic; peptide antibiotic; tetracycline antibiotic; aminoglycoside; glycopeptide; nucleoside; peptide; tetracycline
BLC017	3000024	KMA	patA	fluoroquinolone antibiotic; fluoroquinolone
BLC017	3000025	KMA+RGI	patB	fluoroquinolone antibiotic; fluoroquinolone	patB
BLC017	3000186	KMA	tet(M)	tetracycline antibiotic; tetracycline
BLC017	3000375	KMA+RGI	ErmB	lincosamide antibiotic; macrolide antibiotic; streptogramin A antibiotic; streptogramin B antibiotic; streptogramin antibiotic; lincosamide; macrolide; streptogramin A; streptogramin B; streptogramin	ErmB
BLC017	3000822	KMA+RGI	pmrA	fluoroquinolone antibiotic; fluoroquinolone	pmrA
BLC017	3001301	KMA+RGI	RlmA(II)	lincosamide antibiotic; macrolide antibiotic; lincosamide; macrolide	RlmA(II)
BLC017	3003041	KMA	Streptococcus pneumoniae PBP1a conferring resistance to amoxicillin	carbapenem; cephalosporin; monobactam; penicillin beta-lactam
BLC017	3003042	KMA	Streptococcus pneumoniae PBP2b conferring resistance to amoxicillin	carbapenem; cephalosporin; monobactam; penicillin beta-lactam
BLC017	3003043	KMA	Streptococcus pneumoniae PBP2x conferring resistance to amoxicillin	carbapenem; cephalosporin; monobactam; penicillin beta-lactam
BLC017	3003311	KMA	Streptococcus pneumoniae parC conferring resistance to fluoroquinolones	fluoroquinolone antibiotic; fluoroquinolone
BLC017	3004181	KMA	Streptococcus pneumoniae 23S rRNA mutation conferring resistance to macrolides and streptogramins antibiotics	glycopeptide antibiotic; lincosamide antibiotic; macrolide antibiotic; phenicol antibiotic; pleuromutilin antibiotic; streptogramin A antibiotic; streptogramin B antibiotic; streptogramin antibiotic; glycopeptide; lincosamide; macrolide; phenicol; pleuromutilin; streptogramin A; streptogramin B; streptogramin
BLC018	3000026	KMA+RGI	mepA	glycylcycline; tetracycline antibiotic; tetracycline	mepA
BLC018	3000251	RGI	msrA	macrolide antibiotic; streptogramin B antibiotic; streptogramin antibiotic; macrolide; streptogramin B; streptogramin	msrA
BLC018	3000319	KMA+RGI	mphC	macrolide antibiotic; macrolide	mphC
BLC018	3000521	KMA	Staphylococcus aureus mupA conferring resistance to mupirocin	mupirocin-like antibiotic; mupirocin-like
BLC018	3000565	KMA+RGI	tet(38)	tetracycline antibiotic; tetracycline	tet(38)
BLC018	3000617	KMA+RGI	mecA	carbapenem; cephalosporin; monobactam; penicillin beta-lactam	mecA
BLC018	3000746	RGI	mepR	glycylcycline; tetracycline antibiotic; tetracycline	mepR
BLC018	3000815	KMA+RGI	mgrA	cephalosporin; disinfecting agents and antiseptics; fluoroquinolone antibiotic; penicillin beta-lactam; peptide antibiotic; tetracycline antibiotic; fluoroquinolone; peptide; tetracycline	mgrA
BLC018	3000838	KMA+RGI	arlR	disinfecting agents and antiseptics; fluoroquinolone antibiotic; fluoroquinolone	arlR
BLC018	3000839	KMA	arlS	disinfecting agents and antiseptics; fluoroquinolone antibiotic; fluoroquinolone
BLC018	3002623	KMA	ANT(4')-Ia	aminoglycoside antibiotic; aminoglycoside
BLC018	3003735	KMA	Staphylococcus aureus fusA with mutation conferring resistance to fusidic acid	fusidane antibiotic; fusidane
BLC018	3003905	RGI	ANT(4')-Ib	aminoglycoside antibiotic; aminoglycoside	ANT(4')-Ib
BLC018	3004058	KMA	Staphylococcus aureus 23S rRNA with mutation conferring resistance to linezolid	glycopeptide antibiotic; lincosamide antibiotic; macrolide antibiotic; oxazolidinone antibiotic; phenicol antibiotic; pleuromutilin antibiotic; streptogramin A antibiotic; streptogramin B antibiotic; streptogramin antibiotic; glycopeptide; lincosamide; macrolide; oxazolidinone; phenicol; pleuromutilin; streptogramin A; streptogramin B; streptogramin
BLC018	3004572	KMA	Staphylococcus aureus LmrS	aminoglycoside antibiotic; diaminopyrimidine antibiotic; macrolide antibiotic; oxazolidinone antibiotic; phenicol antibiotic; aminoglycoside; diaminopyrimidine; macrolide; oxazolidinone; phenicol
BLC018	3004667	KMA	Staphylococcus aureus norA	fluoroquinolone antibiotic; fluoroquinolone
BLC018	3007010	KMA	norC	disinfecting agents and antiseptics; fluoroquinolone antibiotic; fluoroquinolone
BLC019	3004058	KMA	Staphylococcus aureus 23S rRNA with mutation conferring resistance to linezolid	glycopeptide antibiotic; lincosamide antibiotic; macrolide antibiotic; oxazolidinone antibiotic; phenicol antibiotic; pleuromutilin antibiotic; streptogramin A antibiotic; streptogramin B antibiotic; streptogramin antibiotic; glycopeptide; lincosamide; macrolide; oxazolidinone; phenicol; pleuromutilin; streptogramin A; streptogramin B; streptogramin
BLC021	3000165	RGI	tet(A)	tetracycline antibiotic; tetracycline	tet(A)
BLC021	3000166	KMA	tet(B)	tetracycline antibiotic; tetracycline
BLC021	3000168	RGI	tet(D)	tetracycline antibiotic; tetracycline	tet(D)
BLC021	3000518	RGI	CRP	fluoroquinolone antibiotic; macrolide antibiotic; penicillin beta-lactam; fluoroquinolone; macrolide	CRP
BLC021	3002523	KMA+RGI	AAC(2')-Ia	aminoglycoside antibiotic; aminoglycoside	AAC(2')-Ia
BLC021	3002685	KMA+RGI	catIII	phenicol antibiotic; phenicol	catIII
BLC021	3003223	KMA	Escherichia coli 16S rRNA mutation conferring resistance to edeine	aminoglycoside antibiotic; glycopeptide antibiotic; glycylcycline; nucleoside antibiotic; peptide antibiotic; tetracycline antibiotic; aminoglycoside; glycopeptide; nucleoside; peptide; tetracycline
BLC021	3003479	KMA	tetR	tetracycline antibiotic; tetracycline
BLC021	3003512	KMA	Salmonella enterica 16S rRNA (rrsD) mutation conferring resistance to spectinomycin	aminoglycoside antibiotic; glycopeptide antibiotic; glycylcycline; nucleoside antibiotic; peptide antibiotic; tetracycline antibiotic; aminoglycoside; glycopeptide; nucleoside; peptide; tetracycline
BLC021	3004149	KMA	Escherichia coli 23S rRNA with mutation conferring resistance to clindamycin	glycopeptide antibiotic; lincosamide antibiotic; macrolide antibiotic; phenicol antibiotic; pleuromutilin antibiotic; streptogramin A antibiotic; streptogramin B antibiotic; streptogramin antibiotic; glycopeptide; lincosamide; macrolide; phenicol; pleuromutilin; streptogramin A; streptogramin B; streptogramin
BLC022	3000186	KMA	tet(M)	tetracycline antibiotic; tetracycline
BLC022	3000391	KMA+RGI	norA	disinfecting agents and antiseptics; fluoroquinolone antibiotic; fluoroquinolone	norA
BLC022	3002623	KMA	ANT(4')-Ia	aminoglycoside antibiotic; aminoglycoside
BLC022	3002865	KMA+RGI	dfrC	diaminopyrimidine antibiotic; diaminopyrimidine	dfrC
BLC022	3003046	KMA	qacA	fluoroquinolone antibiotic; fluoroquinolone
BLC022	3003905	RGI	ANT(4')-Ib	aminoglycoside antibiotic; aminoglycoside	ANT(4')-Ib
BLC022	3004058	KMA	Staphylococcus aureus 23S rRNA with mutation conferring resistance to linezolid	glycopeptide antibiotic; lincosamide antibiotic; macrolide antibiotic; oxazolidinone antibiotic; phenicol antibiotic; pleuromutilin antibiotic; streptogramin A antibiotic; streptogramin B antibiotic; streptogramin antibiotic; glycopeptide; lincosamide; macrolide; oxazolidinone; phenicol; pleuromutilin; streptogramin A; streptogramin B; streptogramin
BLC023	3000319	KMA+RGI	mphC	macrolide antibiotic; macrolide	mphC
BLC023	3002623	KMA	ANT(4')-Ia	aminoglycoside antibiotic; aminoglycoside
BLC023	3003905	RGI	ANT(4')-Ib	aminoglycoside antibiotic; aminoglycoside	ANT(4')-Ib
BLC023	3004058	KMA	Staphylococcus aureus 23S rRNA with mutation conferring resistance to linezolid	glycopeptide antibiotic; lincosamide antibiotic; macrolide antibiotic; oxazolidinone antibiotic; phenicol antibiotic; pleuromutilin antibiotic; streptogramin A antibiotic; streptogramin B antibiotic; streptogramin antibiotic; glycopeptide; lincosamide; macrolide; oxazolidinone; phenicol; pleuromutilin; streptogramin A; streptogramin B; streptogramin
BLC024	3000026	KMA	mepA	glycylcycline; tetracycline antibiotic; tetracycline
BLC024	3000565	KMA+RGI	tet(38)	tetracycline antibiotic; tetracycline	tet(38)
BLC024	3000746	KMA+RGI	mepR	glycylcycline; tetracycline antibiotic; tetracycline	mepR
BLC024	3000815	KMA+RGI	mgrA	cephalosporin; disinfecting agents and antiseptics; fluoroquinolone antibiotic; penicillin beta-lactam; peptide antibiotic; tetracycline antibiotic; fluoroquinolone; peptide; tetracycline	mgrA
BLC024	3000838	KMA+RGI	arlR	disinfecting agents and antiseptics; fluoroquinolone antibiotic; fluoroquinolone	arlR
BLC024	3000839	KMA	arlS	disinfecting agents and antiseptics; fluoroquinolone antibiotic; fluoroquinolone
BLC024	3003291	KMA	Staphylococcus aureus rpoC conferring resistance to daptomycin	peptide antibiotic; peptide
BLC024	3003301	KMA	Staphylococcus aureus gyrB conferring resistance to aminocoumarin	aminocoumarin antibiotic; aminocoumarin
BLC024	3003776	KMA	Staphylococcus aureus murA with mutation conferring resistance to fosfomycin	phosphonic acid antibiotic; phosphonic acid
BLC024	3004058	KMA	Staphylococcus aureus 23S rRNA with mutation conferring resistance to linezolid	glycopeptide antibiotic; lincosamide antibiotic; macrolide antibiotic; oxazolidinone antibiotic; phenicol antibiotic; pleuromutilin antibiotic; streptogramin A antibiotic; streptogramin B antibiotic; streptogramin antibiotic; glycopeptide; lincosamide; macrolide; oxazolidinone; phenicol; pleuromutilin; streptogramin A; streptogramin B; streptogramin
BLC024	3004572	KMA	Staphylococcus aureus LmrS	aminoglycoside antibiotic; diaminopyrimidine antibiotic; macrolide antibiotic; oxazolidinone antibiotic; phenicol antibiotic; aminoglycoside; diaminopyrimidine; macrolide; oxazolidinone; phenicol
BLC024	3004667	KMA	Staphylococcus aureus norA	fluoroquinolone antibiotic; fluoroquinolone
BLC024	3007010	KMA	norC	disinfecting agents and antiseptics; fluoroquinolone antibiotic; fluoroquinolone
BLC025	3000167	KMA+RGI	tet(C)	tetracycline antibiotic; tetracycline	tet(C)
BLC025	3000173	KMA+RGI	tet(E)	tetracycline antibiotic; tetracycline	tet(E)
BLC025	3000230	KMA+RGI	ANT(2'')-Ia	aminoglycoside antibiotic; aminoglycoside	ANT(2'')-Ia
BLC025	3000316	KMA+RGI	mphA	macrolide antibiotic; macrolide	mphA
BLC025	3000410	KMA+RGI	sul1	sulfonamide antibiotic; sulfone antibiotic; sulfonamide; sulfone	sul1
BLC025	3001405	KMA	OXA-10	cephalosporin; penicillin beta-lactam
BLC025	3001407	RGI	OXA-12	penicillin beta-lactam	OXA-12
BLC025	3002313	KMA+RGI	KPC-3	carbapenem; cephalosporin; monobactam; penicillin beta-lactam	KPC-3
BLC025	3002546	KMA	AAC(6')-Ib	aminoglycoside antibiotic; aminoglycoside
BLC025	3002578	KMA	AAC(6')-Ib7	aminoglycoside antibiotic; aminoglycoside
BLC025	3002580	KMA+RGI	AAC(6')-Ib9	aminoglycoside antibiotic; aminoglycoside	AAC(6')-Ib9
BLC025	3002582	KMA	AAC(6')-Ib11	aminoglycoside antibiotic; aminoglycoside
BLC025	3002601	KMA+RGI	aadA	aminoglycoside antibiotic; aminoglycoside	aadA
BLC025	3002676	KMA+RGI	catB3	phenicol antibiotic; phenicol	catB3
BLC025	3002684	KMA+RGI	catII	phenicol antibiotic; phenicol	catII
BLC025	3002791	KMA+RGI	QnrS2	fluoroquinolone antibiotic; fluoroquinolone	QnrS2
BLC025	3002848	KMA+RGI	arr-3	rifamycin antibiotic; rifamycin	arr-3
BLC025	3003094	KMA	imiH	carbapenem
BLC025	3003099	KMA+RGI	cphA2	carbapenem	cphA2
BLC025	3003109	KMA+RGI	msrE	macrolide antibiotic; streptogramin antibiotic; macrolide; streptogramin	msrE
BLC025	3003512	KMA	Salmonella enterica 16S rRNA (rrsD) mutation conferring resistance to spectinomycin	aminoglycoside antibiotic; glycopeptide antibiotic; glycylcycline; nucleoside antibiotic; peptide antibiotic; tetracycline antibiotic; aminoglycoside; glycopeptide; nucleoside; peptide; tetracycline
BLC025	3003553	KMA+RGI	CepS	cephalosporin	CepS
BLC025	3003741	KMA+RGI	mphE	macrolide antibiotic; macrolide	mphD
BLC025	3003839	RGI	Mrx	macrolide antibiotic; macrolide	Mrx
BLC025	3004149	KMA	Escherichia coli 23S rRNA with mutation conferring resistance to clindamycin	glycopeptide antibiotic; lincosamide antibiotic; macrolide antibiotic; phenicol antibiotic; pleuromutilin antibiotic; streptogramin A antibiotic; streptogramin B antibiotic; streptogramin antibiotic; glycopeptide; lincosamide; macrolide; phenicol; pleuromutilin; streptogramin A; streptogramin B; streptogramin
BLC025	3004489	KMA	OXA-663	cephalosporin; penicillin beta-lactam
BLC025	3004508	KMA	MCR-3.9	peptide antibiotic; peptide
BLC025	3004837	KMA	OXA-724	penicillin beta-lactam
BLC025	3005009	KMA	qacE	disinfecting agents and antiseptics
BLC025	3005010	KMA	qacEdelta1	disinfecting agents and antiseptics
BLC025	3005116	KMA	AAC(6')-Ib-cr6	aminoglycoside antibiotic; fluoroquinolone antibiotic; aminoglycoside; fluoroquinolone
BLC025	3005117	KMA	AAC(6')-Ib-cr7	aminoglycoside antibiotic; fluoroquinolone antibiotic; aminoglycoside; fluoroquinolone
BLC025	3005118	KMA	AAC(6')-Ib-cr8	aminoglycoside antibiotic; fluoroquinolone antibiotic; aminoglycoside; fluoroquinolone
BLC025	3005931	KMA	OXA-726	penicillin beta-lactam
BLC026	3000024	RGI	patA	fluoroquinolone antibiotic; fluoroquinolone	patA
BLC026	3000027	KMA+RGI	emrA	fluoroquinolone antibiotic; fluoroquinolone	emrA
BLC026	3000074	KMA+RGI	emrB	fluoroquinolone antibiotic; fluoroquinolone	emrB
BLC026	3000165	RGI	tet(A)	tetracycline antibiotic; tetracycline	tet(A)
BLC026	3000166	KMA	tet(B)	tetracycline antibiotic; tetracycline
BLC026	3000206	KMA+RGI	emrK	tetracycline antibiotic; tetracycline	emrK
BLC026	3000216	KMA+RGI	acrB	cephalosporin; disinfecting agents and antiseptics; fluoroquinolone antibiotic; glycylcycline; penicillin beta-lactam; phenicol antibiotic; rifamycin antibiotic; tetracycline antibiotic; fluoroquinolone; phenicol; rifamycin; tetracycline	acrB
BLC026	3000237	KMA+RGI	TolC	aminocoumarin antibiotic; aminoglycoside antibiotic; carbapenem; cephalosporin; disinfecting agents and antiseptics; fluoroquinolone antibiotic; glycylcycline; macrolide antibiotic; penicillin beta-lactam; peptide antibiotic; phenicol antibiotic; rifamycin antibiotic; tetracycline antibiotic; aminocoumarin; aminoglycoside; fluoroquinolone; macrolide; peptide; phenicol; rifamycin; tetracycline	TolC
BLC026	3000254	KMA+RGI	emrY	tetracycline antibiotic; tetracycline	emrY
BLC026	3000263	KMA+RGI	marA	carbapenem; cephalosporin; disinfecting agents and antiseptics; fluoroquinolone antibiotic; glycylcycline; monobactam; penicillin beta-lactam; phenicol antibiotic; rifamycin antibiotic; tetracycline antibiotic; fluoroquinolone; phenicol; rifamycin; tetracycline	marA
BLC026	3000316	KMA+RGI	mphA	macrolide antibiotic; macrolide	mphA
BLC026	3000410	KMA+RGI	sul1	sulfonamide antibiotic; sulfone antibiotic; sulfonamide; sulfone	sul1
BLC026	3000491	KMA+RGI	acrD	aminoglycoside antibiotic; aminoglycoside	acrD
BLC026	3000499	KMA+RGI	AcrE	cephalosporin; fluoroquinolone antibiotic; penicillin beta-lactam; fluoroquinolone	AcrE
BLC026	3000502	KMA+RGI	AcrF	cephalosporin; fluoroquinolone antibiotic; penicillin beta-lactam; fluoroquinolone	AcrF
BLC026	3000508	KMA+RGI	gadX	fluoroquinolone antibiotic; macrolide antibiotic; penicillin beta-lactam; fluoroquinolone; macrolide	gadX
BLC026	3000516	KMA+RGI	emrR	fluoroquinolone antibiotic; fluoroquinolone	emrR
BLC026	3000518	KMA+RGI	CRP	fluoroquinolone antibiotic; macrolide antibiotic; penicillin beta-lactam; fluoroquinolone; macrolide	CRP
BLC026	3000656	KMA+RGI	AcrS	cephalosporin; disinfecting agents and antiseptics; fluoroquinolone antibiotic; glycylcycline; penicillin beta-lactam; phenicol antibiotic; rifamycin antibiotic; tetracycline antibiotic; fluoroquinolone; phenicol; rifamycin; tetracycline	AcrS
BLC026	3000676	KMA+RGI	H-NS	cephalosporin; fluoroquinolone antibiotic; macrolide antibiotic; penicillin beta-lactam; tetracycline antibiotic; fluoroquinolone; macrolide; tetracycline	H-NS
BLC026	3000792	KMA+RGI	mdtA	aminocoumarin antibiotic; aminocoumarin	mdtA
BLC026	3000793	KMA+RGI	mdtB	aminocoumarin antibiotic; aminocoumarin	mdtB
BLC026	3000794	KMA+RGI	mdtC	aminocoumarin antibiotic; aminocoumarin	mdtC
BLC026	3000795	KMA+RGI	mdtE	fluoroquinolone antibiotic; macrolide antibiotic; penicillin beta-lactam; fluoroquinolone; macrolide	mdtE
BLC026	3000796	KMA+RGI	mdtF	fluoroquinolone antibiotic; macrolide antibiotic; penicillin beta-lactam; fluoroquinolone; macrolide	mdtF
BLC026	3000828	RGI	baeR	aminocoumarin antibiotic; aminoglycoside antibiotic; aminocoumarin; aminoglycoside	baeR
BLC026	3000829	RGI	baeS	aminocoumarin antibiotic; aminoglycoside antibiotic; aminocoumarin; aminoglycoside	baeS
BLC026	3000830	KMA+RGI	cpxA	aminocoumarin antibiotic; aminoglycoside antibiotic; aminocoumarin; aminoglycoside	cpxA
BLC026	3000832	KMA+RGI	evgA	fluoroquinolone antibiotic; macrolide antibiotic; penicillin beta-lactam; tetracycline antibiotic; fluoroquinolone; macrolide; tetracycline	evgA
BLC026	3000833	KMA	evgS	fluoroquinolone antibiotic; macrolide antibiotic; penicillin beta-lactam; tetracycline antibiotic; fluoroquinolone; macrolide; tetracycline
BLC026	3001214	KMA+RGI	mdtM	disinfecting agents and antiseptics; fluoroquinolone antibiotic; lincosamide antibiotic; nucleoside antibiotic; phenicol antibiotic; fluoroquinolone; lincosamide; nucleoside; phenicol	mdtM
BLC026	3001216	KMA+RGI	mdtH	fluoroquinolone antibiotic; fluoroquinolone	mdtH
BLC026	3001328	KMA+RGI	Escherichia coli mdfA	disinfecting agents and antiseptics; phenicol antibiotic; tetracycline antibiotic; phenicol; tetracycline	Escherichia coli mdfA
BLC026	3001329	KMA+RGI	mdtG	phosphonic acid antibiotic; phosphonic acid	mdtG
BLC026	3001874	KMA	CTX-M-11	cephalosporin
BLC026	3001878	KMA+RGI	CTX-M-15	cephalosporin; penicillin beta-lactam	CTX-M-15
BLC026	3001895	KMA	CTX-M-33	cephalosporin
BLC026	3002605	KMA+RGI	aadA5	aminoglycoside antibiotic; aminoglycoside	aadA5
BLC026	3002641	KMA	APH(3')-Ia	aminoglycoside antibiotic; aminoglycoside
BLC026	3002831	RGI	vgaC	lincosamide antibiotic; pleuromutilin antibiotic; streptogramin A antibiotic; streptogramin antibiotic; lincosamide; pleuromutilin; streptogramin A; streptogramin	vgaC
BLC026	3002860	KMA+RGI	dfrA17	diaminopyrimidine antibiotic; diaminopyrimidine	dfrA17
BLC026	3002986	KMA+RGI	bacA	peptide antibiotic; peptide	bacA
BLC026	3003288	KMA	Escherichia coli rpoB mutants conferring resistance to rifampicin	peptide antibiotic; rifamycin antibiotic; peptide; rifamycin
BLC026	3003294	KMA	Escherichia coli gyrA conferring resistance to fluoroquinolones	fluoroquinolone antibiotic; nybomycin-like antibiotic; fluoroquinolone; nybomycin-like
BLC026	3003303	KMA	Escherichia coli gyrB conferring resistance to aminocoumarin	aminocoumarin antibiotic; aminocoumarin
BLC026	3003308	RGI	Escherichia coli parC conferring resistance to fluoroquinolones	fluoroquinolone antibiotic; fluoroquinolone	Escherichia coli parC conferring resistance to fluoroquinolone
BLC026	3003368	KMA	Escherichia coli EF-Tu mutants conferring resistance to kirromycin	elfamycin antibiotic; elfamycin
BLC026	3003372	KMA	Escherichia coli 16S rRNA (rrsH) mutation conferring resistance to spectinomycin	aminoglycoside antibiotic; glycopeptide antibiotic; glycylcycline; nucleoside antibiotic; peptide antibiotic; tetracycline antibiotic; aminoglycoside; glycopeptide; nucleoside; peptide; tetracycline
BLC026	3003378	KMA	Escherichia coli AcrAB-TolC with MarR mutations conferring resistance to ciprofloxacin and tetracycline	cephalosporin; disinfecting agents and antiseptics; fluoroquinolone antibiotic; glycylcycline; penicillin beta-lactam; phenicol antibiotic; rifamycin antibiotic; tetracycline antibiotic; fluoroquinolone; phenicol; rifamycin; tetracycline
BLC026	3003381	KMA	Escherichia coli soxR with mutation conferring antibiotic resistance	cephalosporin; disinfecting agents and antiseptics; fluoroquinolone antibiotic; glycylcycline; penicillin beta-lactam; phenicol antibiotic; rifamycin antibiotic; tetracycline antibiotic; fluoroquinolone; phenicol; rifamycin; tetracycline
BLC026	3003511	KMA	Escherichia coli soxS with mutation conferring antibiotic resistance	carbapenem; cephalosporin; disinfecting agents and antiseptics; fluoroquinolone antibiotic; glycylcycline; monobactam; penicillin beta-lactam; phenicol antibiotic; rifamycin antibiotic; tetracycline antibiotic; fluoroquinolone; phenicol; rifamycin; tetracycline
BLC026	3003548	KMA+RGI	mdtN	disinfecting agents and antiseptics; nucleoside antibiotic; nucleoside	mdtN
BLC026	3003549	KMA+RGI	mdtO	disinfecting agents and antiseptics; nucleoside antibiotic; nucleoside	mdtO
BLC026	3003550	KMA+RGI	mdtP	disinfecting agents and antiseptics; nucleoside antibiotic; nucleoside	mdtP
BLC026	3003576	KMA+RGI	eptA	peptide antibiotic; peptide	eptA
BLC026	3003577	KMA+RGI	ugd	peptide antibiotic; peptide	ugd
BLC026	3003578	KMA+RGI	PmrF	peptide antibiotic; peptide	PmrF
BLC026	3003775	KMA	Escherichia coli murA with mutation conferring resistance to fosfomycin	phosphonic acid antibiotic; phosphonic acid
BLC026	3003807	KMA	Escherichia coli AcrAB-TolC with AcrR mutation conferring resistance to ciprofloxacin, tetracycline, and ceftazidime	cephalosporin; disinfecting agents and antiseptics; fluoroquinolone antibiotic; glycylcycline; penicillin beta-lactam; phenicol antibiotic; rifamycin antibiotic; tetracycline antibiotic; fluoroquinolone; phenicol; rifamycin; tetracycline
BLC026	3003838	KMA+RGI	gadW	fluoroquinolone antibiotic; macrolide antibiotic; penicillin beta-lactam; fluoroquinolone; macrolide	gadW
BLC026	3003839	KMA+RGI	Mrx	macrolide antibiotic; macrolide	Mrx
BLC026	3003841	KMA+RGI	kdpE	aminoglycoside antibiotic; aminoglycoside	kdpE
BLC026	3003889	KMA	Escherichia coli GlpT with mutation conferring resistance to fosfomycin	phosphonic acid antibiotic; phosphonic acid
BLC026	3003893	KMA	Escherichia coli uhpA with mutation conferring resistance to fosfomycin	phosphonic acid antibiotic; phosphonic acid
BLC026	3003899	KMA	Escherichia coli PtsI with mutation conferring resistance to fosfomycin	phosphonic acid antibiotic; phosphonic acid
BLC026	3003900	KMA+RGI	Escherichia coli cyaA with mutation conferring resistance to fosfomycin	phosphonic acid antibiotic; phosphonic acid	Escherichia coli CyaA with mutation conferring resistance to fosfomycin
BLC026	3003941	KMA	Shigella flexneri parC conferring resistance to fluoroquinolones	fluoroquinolone antibiotic; fluoroquinolone
BLC026	3003950	KMA+RGI	msbA	nitroimidazole antibiotic; nitroimidazole	msbA
BLC026	3003952	KMA+RGI	YojI	peptide antibiotic; peptide	YojI
BLC026	3004039	KMA+RGI	Escherichia coli emrE	macrolide antibiotic; macrolide	Escherichia coli emrE
BLC026	3004043	KMA+RGI	Escherichia coli acrA	cephalosporin; disinfecting agents and antiseptics; fluoroquinolone antibiotic; glycylcycline; penicillin beta-lactam; phenicol antibiotic; rifamycin antibiotic; tetracycline antibiotic; fluoroquinolone; phenicol; rifamycin; tetracycline	Escherichia coli acrA
BLC026	3004045	KMA	Escherichia coli fabI mutations conferring resistance to isoniazid and triclosan	disinfecting agents and antiseptics; isoniazid-like antibiotic; isoniazid-like
BLC026	3004126	KMA	Escherichia coli LamB	fluoroquinolone antibiotic; tetracycline antibiotic; fluoroquinolone; tetracycline
BLC026	3004127	KMA	Escherichia coli mipA	aminoglycoside antibiotic; fluoroquinolone antibiotic; aminoglycoside; fluoroquinolone
BLC026	3004149	KMA	Escherichia coli 23S rRNA with mutation conferring resistance to clindamycin	glycopeptide antibiotic; lincosamide antibiotic; macrolide antibiotic; phenicol antibiotic; pleuromutilin antibiotic; streptogramin A antibiotic; streptogramin B antibiotic; streptogramin antibiotic; glycopeptide; lincosamide; macrolide; phenicol; pleuromutilin; streptogramin A; streptogramin B; streptogramin
BLC026	3004290	RGI	Escherichia coli ampC beta-lactamase	cephalosporin; penicillin beta-lactam	Escherichia coli ampC beta-lactamase
BLC026	3005010	KMA	qacEdelta1	disinfecting agents and antiseptics
BLC026	3006879	KMA	EC-19	cephalosporin
BLC026	3007421	KMA	Klebsiella pneumoniae PBP3 mutants conferring resistance to ceftazidime-avibactam	carbapenem; cephalosporin; monobactam; penicillin beta-lactam
BLC027	3000569	KMA+RGI	tet(41)	tetracycline antibiotic; tetracycline	tet(41)
BLC027	3001070	RGI	SHV-11	cephalosporin; penicillin beta-lactam	SHV-11
BLC027	3001133	KMA	SHV-79	cephalosporin; penicillin beta-lactam
BLC027	3002494	RGI	SRT-2	cephalosporin	SRT-2
BLC027	3002549	KMA+RGI	AAC(6')-Ic	aminoglycoside antibiotic; aminoglycoside	AAC(6')-Ic
BLC027	3003209	RGI	fosA5	aminoglycoside antibiotic; fluoroquinolone antibiotic; phosphonic acid antibiotic; aminoglycoside; fluoroquinolone; phosphonic acid	FosA5
BLC027	3003372	KMA	Escherichia coli 16S rRNA (rrsH) mutation conferring resistance to spectinomycin	aminoglycoside antibiotic; glycopeptide antibiotic; glycylcycline; nucleoside antibiotic; peptide antibiotic; tetracycline antibiotic; aminoglycoside; glycopeptide; nucleoside; peptide; tetracycline
BLC027	3003922	KMA+RGI	oqxA	diaminopyrimidine antibiotic; fluoroquinolone antibiotic; glycylcycline; nitrofuran antibiotic; tetracycline antibiotic; diaminopyrimidine; fluoroquinolone; nitrofuran; tetracycline	oqxA
BLC027	3003923	KMA	oqxB	diaminopyrimidine antibiotic; fluoroquinolone antibiotic; glycylcycline; nitrofuran antibiotic; tetracycline antibiotic; diaminopyrimidine; fluoroquinolone; nitrofuran; tetracycline
BLC027	3004041	KMA	Klebsiella pneumoniae acrA	cephalosporin; disinfecting agents and antiseptics; fluoroquinolone antibiotic; glycylcycline; penicillin beta-lactam; phenicol antibiotic; rifamycin antibiotic; tetracycline antibiotic; fluoroquinolone; phenicol; rifamycin; tetracycline
BLC027	3004122	KMA	Klebsiella pneumoniae OmpK37	carbapenem; cephalosporin; monobactam; penicillin beta-lactam
BLC027	3004580	KMA	Klebsiella pneumoniae KpnE	aminoglycoside antibiotic; cephalosporin; disinfecting agents and antiseptics; macrolide antibiotic; peptide antibiotic; rifamycin antibiotic; tetracycline antibiotic; aminoglycoside; macrolide; peptide; rifamycin; tetracycline
BLC027	3004588	KMA	Klebsiella pneumoniae KpnG	aminoglycoside antibiotic; carbapenem; cephalosporin; fluoroquinolone antibiotic; macrolide antibiotic; penicillin beta-lactam; peptide antibiotic; aminoglycoside; fluoroquinolone; macrolide; peptide
BLC027	3005044	KMA	OmpA	peptide antibiotic; peptide
BLC027	3005047	KMA	eptB	peptide antibiotic; peptide
BLC027	3005053	KMA	ArnT	peptide antibiotic; peptide
BLC027	3005059	KMA	LptD	aminocoumarin antibiotic; carbapenem; peptide antibiotic; rifamycin antibiotic; aminocoumarin; peptide; rifamycin
BLC027	3006999	KMA	SST-1	cephalosporin
BLC029	3000251	KMA+RGI	msrA	macrolide antibiotic; streptogramin B antibiotic; streptogramin antibiotic; macrolide; streptogramin B; streptogramin	msrA
BLC029	3001550	RGI	OXA-363	carbapenem; penicillin beta-lactam	OXA-363
BLC029	3001737	KMA	OXA-282	carbapenem; penicillin beta-lactam
BLC029	3003046	KMA	qacA	fluoroquinolone antibiotic; fluoroquinolone
BLC029	3003512	KMA	Salmonella enterica 16S rRNA (rrsD) mutation conferring resistance to spectinomycin	aminoglycoside antibiotic; glycopeptide antibiotic; glycylcycline; nucleoside antibiotic; peptide antibiotic; tetracycline antibiotic; aminoglycoside; glycopeptide; nucleoside; peptide; tetracycline
BLC029	3004058	KMA	Staphylococcus aureus 23S rRNA with mutation conferring resistance to linezolid	glycopeptide antibiotic; lincosamide antibiotic; macrolide antibiotic; oxazolidinone antibiotic; phenicol antibiotic; pleuromutilin antibiotic; streptogramin A antibiotic; streptogramin B antibiotic; streptogramin antibiotic; glycopeptide; lincosamide; macrolide; oxazolidinone; phenicol; pleuromutilin; streptogramin A; streptogramin B; streptogramin
BLC030	3000024	KMA	patA	fluoroquinolone antibiotic; fluoroquinolone
BLC030	3000025	KMA+RGI	patB	fluoroquinolone antibiotic; fluoroquinolone	patB
BLC030	3000149	KMA+RGI	FosA	phosphonic acid antibiotic; phosphonic acid	FosA
BLC030	3000196	KMA+RGI	tet(32)	tetracycline antibiotic; tetracycline	tet32
BLC030	3000377	RGI	MexA	aminocoumarin antibiotic; carbapenem; cephalosporin; diaminopyrimidine antibiotic; fluoroquinolone antibiotic; macrolide antibiotic; monobactam; penicillin beta-lactam; peptide antibiotic; phenicol antibiotic; sulfonamide antibiotic; tetracycline antibiotic; aminocoumarin; diaminopyrimidine; fluoroquinolone; macrolide; peptide; phenicol; sulfonamide; tetracycline	MexA
BLC030	3000378	KMA+RGI	MexB	aminocoumarin antibiotic; carbapenem; cephalosporin; diaminopyrimidine antibiotic; fluoroquinolone antibiotic; macrolide antibiotic; monobactam; penicillin beta-lactam; peptide antibiotic; phenicol antibiotic; sulfonamide antibiotic; tetracycline antibiotic; aminocoumarin; diaminopyrimidine; fluoroquinolone; macrolide; peptide; phenicol; sulfonamide; tetracycline	MexB
BLC030	3000379	RGI	OprM	aminocoumarin antibiotic; aminoglycoside antibiotic; carbapenem; cephalosporin; diaminopyrimidine antibiotic; disinfecting agents and antiseptics; fluoroquinolone antibiotic; macrolide antibiotic; monobactam; penicillin beta-lactam; peptide antibiotic; phenicol antibiotic; sulfonamide antibiotic; tetracycline antibiotic; aminocoumarin; aminoglycoside; diaminopyrimidine; fluoroquinolone; macrolide…	OprM
BLC030	3000800	RGI	MexC	aminocoumarin antibiotic; aminoglycoside antibiotic; cephalosporin; diaminopyrimidine antibiotic; fluoroquinolone antibiotic; macrolide antibiotic; penicillin beta-lactam; phenicol antibiotic; tetracycline antibiotic; aminocoumarin; aminoglycoside; diaminopyrimidine; fluoroquinolone; macrolide; phenicol; tetracycline	MexC
BLC030	3000801	KMA+RGI	MexD	aminocoumarin antibiotic; aminoglycoside antibiotic; cephalosporin; diaminopyrimidine antibiotic; fluoroquinolone antibiotic; macrolide antibiotic; penicillin beta-lactam; phenicol antibiotic; tetracycline antibiotic; aminocoumarin; aminoglycoside; diaminopyrimidine; fluoroquinolone; macrolide; phenicol; tetracycline	MexD
BLC030	3000802	RGI	OprJ	aminocoumarin antibiotic; aminoglycoside antibiotic; cephalosporin; diaminopyrimidine antibiotic; fluoroquinolone antibiotic; macrolide antibiotic; penicillin beta-lactam; phenicol antibiotic; tetracycline antibiotic; aminocoumarin; aminoglycoside; diaminopyrimidine; fluoroquinolone; macrolide; phenicol; tetracycline	OprJ
BLC030	3000803	RGI	MexE	diaminopyrimidine antibiotic; fluoroquinolone antibiotic; phenicol antibiotic; diaminopyrimidine; fluoroquinolone; phenicol	MexE
BLC030	3000804	KMA+RGI	MexF	diaminopyrimidine antibiotic; fluoroquinolone antibiotic; phenicol antibiotic; diaminopyrimidine; fluoroquinolone; phenicol	MexF
BLC030	3000805	RGI	OprN	diaminopyrimidine antibiotic; fluoroquinolone antibiotic; phenicol antibiotic; diaminopyrimidine; fluoroquinolone; phenicol	OprN
BLC030	3000806	RGI	MexG	disinfecting agents and antiseptics; fluoroquinolone antibiotic; tetracycline antibiotic; fluoroquinolone; tetracycline	MexG
BLC030	3000807	RGI	MexH	disinfecting agents and antiseptics; fluoroquinolone antibiotic; tetracycline antibiotic; fluoroquinolone; tetracycline	MexH
BLC030	3000808	KMA+RGI	MexI	disinfecting agents and antiseptics; fluoroquinolone antibiotic; tetracycline antibiotic; fluoroquinolone; tetracycline	MexI
BLC030	3000809	RGI	OpmD	disinfecting agents and antiseptics; fluoroquinolone antibiotic; tetracycline antibiotic; fluoroquinolone; tetracycline	OpmD
BLC030	3000822	KMA+RGI	pmrA	fluoroquinolone antibiotic; fluoroquinolone	pmrA
BLC030	3001301	KMA+RGI	RlmA(II)	lincosamide antibiotic; macrolide antibiotic; lincosamide; macrolide	RlmA(II)
BLC030	3001796	RGI	OXA-50	cephalosporin; penicillin beta-lactam	OXA-50
BLC030	3002497	RGI	PDC-1	carbapenem; cephalosporin; monobactam	PDC-1
BLC030	3002645	KMA+RGI	APH(3')-IIb	aminoglycoside antibiotic; aminoglycoside	APH(3')-IIb
BLC030	3002679	KMA+RGI	Pseudomonas aeruginosa catB7	phenicol antibiotic; phenicol	Pseudomonas aeruginosa catB7
BLC030	3002985	KMA+RGI	arnA	peptide antibiotic; peptide	arnA
BLC030	3003030	KMA+RGI	MexV	disinfecting agents and antiseptics; fluoroquinolone antibiotic; macrolide antibiotic; phenicol antibiotic; tetracycline antibiotic; fluoroquinolone; macrolide; phenicol; tetracycline	MexV
BLC030	3003031	KMA+RGI	MexW	disinfecting agents and antiseptics; fluoroquinolone antibiotic; macrolide antibiotic; phenicol antibiotic; tetracycline antibiotic; fluoroquinolone; macrolide; phenicol; tetracycline	MexW
BLC030	3003033	KMA+RGI	mexY	aminoglycoside antibiotic; carbapenem; cephalosporin; disinfecting agents and antiseptics; fluoroquinolone antibiotic; macrolide antibiotic; penicillin beta-lactam; phenicol antibiotic; tetracycline antibiotic; aminoglycoside; fluoroquinolone; macrolide; phenicol; tetracycline	mexY
BLC030	3003041	KMA	Streptococcus pneumoniae PBP1a conferring resistance to amoxicillin	carbapenem; cephalosporin; monobactam; penicillin beta-lactam
BLC030	3003042	KMA	Streptococcus pneumoniae PBP2b conferring resistance to amoxicillin	carbapenem; cephalosporin; monobactam; penicillin beta-lactam
BLC030	3003043	KMA	Streptococcus pneumoniae PBP2x conferring resistance to amoxicillin	carbapenem; cephalosporin; monobactam; penicillin beta-lactam
BLC030	3003311	KMA	Streptococcus pneumoniae parC conferring resistance to fluoroquinolones	fluoroquinolone antibiotic; fluoroquinolone
BLC030	3003583	KMA+RGI	basS	peptide antibiotic; peptide	basS
BLC030	3003679	RGI	TriA	disinfecting agents and antiseptics	TriA
BLC030	3003680	RGI	TriB	disinfecting agents and antiseptics	TriB
BLC030	3003681	KMA+RGI	TriC	disinfecting agents and antiseptics	TriC
BLC030	3003682	KMA+RGI	OpmH	disinfecting agents and antiseptics	OpmH
BLC030	3003692	RGI	MexJ	disinfecting agents and antiseptics; macrolide antibiotic; tetracycline antibiotic; macrolide; tetracycline	MexJ
BLC030	3003693	KMA+RGI	MexK	disinfecting agents and antiseptics; macrolide antibiotic; tetracycline antibiotic; macrolide; tetracycline	MexK
BLC030	3003698	RGI	mexP	carbapenem; diaminopyrimidine antibiotic; disinfecting agents and antiseptics; macrolide antibiotic; phenicol antibiotic; tetracycline antibiotic; diaminopyrimidine; macrolide; phenicol; tetracycline	mexP
BLC030	3003699	KMA+RGI	mexQ	carbapenem; diaminopyrimidine antibiotic; disinfecting agents and antiseptics; macrolide antibiotic; phenicol antibiotic; tetracycline antibiotic; diaminopyrimidine; macrolide; phenicol; tetracycline	mexQ
BLC030	3003700	RGI	opmE	carbapenem; diaminopyrimidine antibiotic; disinfecting agents and antiseptics; macrolide antibiotic; phenicol antibiotic; tetracycline antibiotic; diaminopyrimidine; macrolide; phenicol; tetracycline	opmE
BLC030	3003704	RGI	mexM	phenicol antibiotic; phenicol	mexM
BLC030	3003705	KMA+RGI	mexN	phenicol antibiotic; phenicol	mexN
BLC030	3003710	RGI	MexL	disinfecting agents and antiseptics; macrolide antibiotic; tetracycline antibiotic; macrolide; tetracycline	MexL
BLC030	3003801	KMA+RGI	bcr-1	bicyclomycin-like antibiotic; bicyclomycin-like	bcr-1
BLC030	3004038	KMA+RGI	Pseudomonas aeruginosa emrE	aminoglycoside antibiotic; aminoglycoside	Pseudomonas aeruginosa emrE
BLC030	3004054	KMA+RGI	Pseudomonas aeruginosa CpxR	aminocoumarin antibiotic; aminoglycoside antibiotic; carbapenem; cephalosporin; diaminopyrimidine antibiotic; fluoroquinolone antibiotic; macrolide antibiotic; monobactam; penicillin beta-lactam; peptide antibiotic; phenicol antibiotic; sulfonamide antibiotic; tetracycline antibiotic; aminocoumarin; aminoglycoside; diaminopyrimidine; fluoroquinolone; macrolide; peptide; phenicol; sulfonamide; tet…	Pseudomonas aeruginosa CpxR
BLC030	3004056	KMA	ArmR	aminocoumarin antibiotic; carbapenem; cephalosporin; diaminopyrimidine antibiotic; fluoroquinolone antibiotic; macrolide antibiotic; monobactam; penicillin beta-lactam; peptide antibiotic; phenicol antibiotic; sulfonamide antibiotic; tetracycline antibiotic; aminocoumarin; diaminopyrimidine; fluoroquinolone; macrolide; peptide; phenicol; sulfonamide; tetracycline
BLC030	3004069	KMA	MvaT	diaminopyrimidine antibiotic; fluoroquinolone antibiotic; phenicol antibiotic; diaminopyrimidine; fluoroquinolone; phenicol
BLC030	3004072	RGI	OpmB	aminocoumarin antibiotic; macrolide antibiotic; monobactam; tetracycline antibiotic; aminocoumarin; macrolide; tetracycline	OpmB
BLC030	3004073	RGI	MuxA	aminocoumarin antibiotic; macrolide antibiotic; monobactam; tetracycline antibiotic; aminocoumarin; macrolide; tetracycline	MuxA
BLC030	3004074	KMA+RGI	MuxB	aminocoumarin antibiotic; macrolide antibiotic; monobactam; tetracycline antibiotic; aminocoumarin; macrolide; tetracycline	MuxB
BLC030	3004075	RGI	MuxC	aminocoumarin antibiotic; macrolide antibiotic; monobactam; tetracycline antibiotic; aminocoumarin; macrolide; tetracycline	MuxC
BLC030	3004077	KMA+RGI	PmpM	aminoglycoside antibiotic; disinfecting agents and antiseptics; fluoroquinolone antibiotic; aminoglycoside; fluoroquinolone	PmpM
BLC030	3004107	KMA+RGI	Pseudomonas aeruginosa soxR	cephalosporin; disinfecting agents and antiseptics; fluoroquinolone antibiotic; glycylcycline; penicillin beta-lactam; phenicol antibiotic; rifamycin antibiotic; tetracycline antibiotic; fluoroquinolone; phenicol; rifamycin; tetracycline	Pseudomonas aeruginosa soxR
BLC030	3004170	KMA	Streptococcus pneumoniae 23S rRNA with mutation conferring resistance to macrolide antibiotics	glycopeptide antibiotic; lincosamide antibiotic; macrolide antibiotic; phenicol antibiotic; pleuromutilin antibiotic; streptogramin A antibiotic; streptogramin B antibiotic; streptogramin antibiotic; glycopeptide; lincosamide; macrolide; phenicol; pleuromutilin; streptogramin A; streptogramin B; streptogramin
BLC030	3005040	KMA	YajC	cephalosporin; disinfecting agents and antiseptics; fluoroquinolone antibiotic; glycopeptide antibiotic; glycylcycline; oxazolidinone antibiotic; penicillin beta-lactam; phenicol antibiotic; rifamycin antibiotic; tetracycline antibiotic; fluoroquinolone; glycopeptide; oxazolidinone; phenicol; rifamycin; tetracycline
BLC030	3005064	KMA	cprS	peptide antibiotic; peptide
BLC030	3005067	KMA	ParS	aminoglycoside antibiotic; carbapenem; cephalosporin; disinfecting agents and antiseptics; fluoroquinolone antibiotic; macrolide antibiotic; monobactam; penicillin beta-lactam; phenicol antibiotic; tetracycline antibiotic; aminoglycoside; fluoroquinolone; macrolide; phenicol; tetracycline
BLC030	3005068	KMA	ParR	aminoglycoside antibiotic; carbapenem; cephalosporin; disinfecting agents and antiseptics; fluoroquinolone antibiotic; macrolide antibiotic; monobactam; penicillin beta-lactam; phenicol antibiotic; tetracycline antibiotic; aminoglycoside; fluoroquinolone; macrolide; phenicol; tetracycline
BLC030	3005069	KMA	rsmA	diaminopyrimidine antibiotic; fluoroquinolone antibiotic; phenicol antibiotic; diaminopyrimidine; fluoroquinolone; phenicol
BLC030	3006040	KMA	OXA-847	penicillin beta-lactam
BLC030	3006745	KMA	PDC-374	carbapenem; cephalosporin; monobactam
BLC031	3000149	KMA+RGI	FosA	phosphonic acid antibiotic; phosphonic acid	FosA
BLC031	3000377	KMA+RGI	MexA	aminocoumarin antibiotic; carbapenem; cephalosporin; diaminopyrimidine antibiotic; fluoroquinolone antibiotic; macrolide antibiotic; monobactam; penicillin beta-lactam; peptide antibiotic; phenicol antibiotic; sulfonamide antibiotic; tetracycline antibiotic; aminocoumarin; diaminopyrimidine; fluoroquinolone; macrolide; peptide; phenicol; sulfonamide; tetracycline	MexA
BLC031	3000378	KMA+RGI	MexB	aminocoumarin antibiotic; carbapenem; cephalosporin; diaminopyrimidine antibiotic; fluoroquinolone antibiotic; macrolide antibiotic; monobactam; penicillin beta-lactam; peptide antibiotic; phenicol antibiotic; sulfonamide antibiotic; tetracycline antibiotic; aminocoumarin; diaminopyrimidine; fluoroquinolone; macrolide; peptide; phenicol; sulfonamide; tetracycline	MexB
BLC031	3000379	KMA+RGI	OprM	aminocoumarin antibiotic; aminoglycoside antibiotic; carbapenem; cephalosporin; diaminopyrimidine antibiotic; disinfecting agents and antiseptics; fluoroquinolone antibiotic; macrolide antibiotic; monobactam; penicillin beta-lactam; peptide antibiotic; phenicol antibiotic; sulfonamide antibiotic; tetracycline antibiotic; aminocoumarin; aminoglycoside; diaminopyrimidine; fluoroquinolone; macrolide…	OprM
BLC031	3000800	KMA+RGI	MexC	aminocoumarin antibiotic; aminoglycoside antibiotic; cephalosporin; diaminopyrimidine antibiotic; fluoroquinolone antibiotic; macrolide antibiotic; penicillin beta-lactam; phenicol antibiotic; tetracycline antibiotic; aminocoumarin; aminoglycoside; diaminopyrimidine; fluoroquinolone; macrolide; phenicol; tetracycline	MexC
BLC031	3000801	KMA+RGI	MexD	aminocoumarin antibiotic; aminoglycoside antibiotic; cephalosporin; diaminopyrimidine antibiotic; fluoroquinolone antibiotic; macrolide antibiotic; penicillin beta-lactam; phenicol antibiotic; tetracycline antibiotic; aminocoumarin; aminoglycoside; diaminopyrimidine; fluoroquinolone; macrolide; phenicol; tetracycline	MexD
BLC031	3000802	KMA+RGI	OprJ	aminocoumarin antibiotic; aminoglycoside antibiotic; cephalosporin; diaminopyrimidine antibiotic; fluoroquinolone antibiotic; macrolide antibiotic; penicillin beta-lactam; phenicol antibiotic; tetracycline antibiotic; aminocoumarin; aminoglycoside; diaminopyrimidine; fluoroquinolone; macrolide; phenicol; tetracycline	OprJ
BLC031	3000803	KMA+RGI	MexE	diaminopyrimidine antibiotic; fluoroquinolone antibiotic; phenicol antibiotic; diaminopyrimidine; fluoroquinolone; phenicol	MexE
BLC031	3000804	KMA+RGI	MexF	diaminopyrimidine antibiotic; fluoroquinolone antibiotic; phenicol antibiotic; diaminopyrimidine; fluoroquinolone; phenicol	MexF
BLC031	3000805	RGI	OprN	diaminopyrimidine antibiotic; fluoroquinolone antibiotic; phenicol antibiotic; diaminopyrimidine; fluoroquinolone; phenicol	OprN
BLC031	3000806	RGI	MexG	disinfecting agents and antiseptics; fluoroquinolone antibiotic; tetracycline antibiotic; fluoroquinolone; tetracycline	MexG
BLC031	3000807	KMA+RGI	MexH	disinfecting agents and antiseptics; fluoroquinolone antibiotic; tetracycline antibiotic; fluoroquinolone; tetracycline	MexH
BLC031	3000808	KMA+RGI	MexI	disinfecting agents and antiseptics; fluoroquinolone antibiotic; tetracycline antibiotic; fluoroquinolone; tetracycline	MexI
BLC031	3000809	KMA+RGI	OpmD	disinfecting agents and antiseptics; fluoroquinolone antibiotic; tetracycline antibiotic; fluoroquinolone; tetracycline	OpmD
BLC031	3001796	RGI	OXA-50	cephalosporin; penicillin beta-lactam	OXA-50
BLC031	3002497	RGI	PDC-1	carbapenem; cephalosporin; monobactam	PDC-1
BLC031	3002645	KMA+RGI	APH(3')-IIb	aminoglycoside antibiotic; aminoglycoside	APH(3')-IIb
BLC031	3002679	KMA+RGI	Pseudomonas aeruginosa catB7	phenicol antibiotic; phenicol	Pseudomonas aeruginosa catB7
BLC031	3002985	KMA+RGI	arnA	peptide antibiotic; peptide	arnA
BLC031	3003030	KMA+RGI	MexV	disinfecting agents and antiseptics; fluoroquinolone antibiotic; macrolide antibiotic; phenicol antibiotic; tetracycline antibiotic; fluoroquinolone; macrolide; phenicol; tetracycline	MexV
BLC031	3003031	KMA+RGI	MexW	disinfecting agents and antiseptics; fluoroquinolone antibiotic; macrolide antibiotic; phenicol antibiotic; tetracycline antibiotic; fluoroquinolone; macrolide; phenicol; tetracycline	MexW
BLC031	3003033	KMA+RGI	mexY	aminoglycoside antibiotic; carbapenem; cephalosporin; disinfecting agents and antiseptics; fluoroquinolone antibiotic; macrolide antibiotic; penicillin beta-lactam; phenicol antibiotic; tetracycline antibiotic; aminoglycoside; fluoroquinolone; macrolide; phenicol; tetracycline	mexY
BLC031	3003583	KMA+RGI	basS	peptide antibiotic; peptide	basS
BLC031	3003643	KMA	OXA-486	penicillin beta-lactam
BLC031	3003679	KMA+RGI	TriA	disinfecting agents and antiseptics	TriA
BLC031	3003680	KMA+RGI	TriB	disinfecting agents and antiseptics	TriB
BLC031	3003681	KMA	TriC	disinfecting agents and antiseptics
BLC031	3003682	KMA+RGI	OpmH	disinfecting agents and antiseptics	OpmH
BLC031	3003685	KMA	Pseudomonas aeruginosa parE conferring resistance to fluoroquinolones	fluoroquinolone antibiotic; fluoroquinolone
BLC031	3003692	KMA+RGI	MexJ	disinfecting agents and antiseptics; macrolide antibiotic; tetracycline antibiotic; macrolide; tetracycline	MexJ
BLC031	3003693	KMA+RGI	MexK	disinfecting agents and antiseptics; macrolide antibiotic; tetracycline antibiotic; macrolide; tetracycline	MexK
BLC031	3003698	KMA+RGI	mexP	carbapenem; diaminopyrimidine antibiotic; disinfecting agents and antiseptics; macrolide antibiotic; phenicol antibiotic; tetracycline antibiotic; diaminopyrimidine; macrolide; phenicol; tetracycline	mexP
BLC031	3003699	KMA+RGI	mexQ	carbapenem; diaminopyrimidine antibiotic; disinfecting agents and antiseptics; macrolide antibiotic; phenicol antibiotic; tetracycline antibiotic; diaminopyrimidine; macrolide; phenicol; tetracycline	mexQ
BLC031	3003700	KMA+RGI	opmE	carbapenem; diaminopyrimidine antibiotic; disinfecting agents and antiseptics; macrolide antibiotic; phenicol antibiotic; tetracycline antibiotic; diaminopyrimidine; macrolide; phenicol; tetracycline	opmE
BLC031	3003702	KMA	Pseudomonas aeruginosa gyrA and parC conferring resistance to fluoroquinolones	fluoroquinolone antibiotic; fluoroquinolone
BLC031	3003704	RGI	mexM	phenicol antibiotic; phenicol	mexM
BLC031	3003705	KMA+RGI	mexN	phenicol antibiotic; phenicol	mexN
BLC031	3003710	RGI	MexL	disinfecting agents and antiseptics; macrolide antibiotic; tetracycline antibiotic; macrolide; tetracycline	MexL
BLC031	3003801	KMA+RGI	bcr-1	bicyclomycin-like antibiotic; bicyclomycin-like	bcr-1
BLC031	3003896	KMA	Pseudomonas mutant PhoQ conferring resistance to colistin	macrolide antibiotic; peptide antibiotic; macrolide; peptide
BLC031	3004038	KMA+RGI	Pseudomonas aeruginosa emrE	aminoglycoside antibiotic; aminoglycoside	Pseudomonas aeruginosa emrE
BLC031	3004054	KMA+RGI	Pseudomonas aeruginosa CpxR	aminocoumarin antibiotic; aminoglycoside antibiotic; carbapenem; cephalosporin; diaminopyrimidine antibiotic; fluoroquinolone antibiotic; macrolide antibiotic; monobactam; penicillin beta-lactam; peptide antibiotic; phenicol antibiotic; sulfonamide antibiotic; tetracycline antibiotic; aminocoumarin; aminoglycoside; diaminopyrimidine; fluoroquinolone; macrolide; peptide; phenicol; sulfonamide; tet…	Pseudomonas aeruginosa CpxR
BLC031	3004069	KMA	MvaT	diaminopyrimidine antibiotic; fluoroquinolone antibiotic; phenicol antibiotic; diaminopyrimidine; fluoroquinolone; phenicol
BLC031	3004072	KMA+RGI	OpmB	aminocoumarin antibiotic; macrolide antibiotic; monobactam; tetracycline antibiotic; aminocoumarin; macrolide; tetracycline	OpmB
BLC031	3004073	KMA+RGI	MuxA	aminocoumarin antibiotic; macrolide antibiotic; monobactam; tetracycline antibiotic; aminocoumarin; macrolide; tetracycline	MuxA
BLC031	3004074	KMA+RGI	MuxB	aminocoumarin antibiotic; macrolide antibiotic; monobactam; tetracycline antibiotic; aminocoumarin; macrolide; tetracycline	MuxB
BLC031	3004075	KMA	MuxC	aminocoumarin antibiotic; macrolide antibiotic; monobactam; tetracycline antibiotic; aminocoumarin; macrolide; tetracycline
BLC031	3004077	KMA+RGI	PmpM	aminoglycoside antibiotic; disinfecting agents and antiseptics; fluoroquinolone antibiotic; aminoglycoside; fluoroquinolone	PmpM
BLC031	3004107	KMA+RGI	Pseudomonas aeruginosa soxR	cephalosporin; disinfecting agents and antiseptics; fluoroquinolone antibiotic; glycylcycline; penicillin beta-lactam; phenicol antibiotic; rifamycin antibiotic; tetracycline antibiotic; fluoroquinolone; phenicol; rifamycin; tetracycline	Pseudomonas aeruginosa soxR
BLC031	3005040	KMA	YajC	cephalosporin; disinfecting agents and antiseptics; fluoroquinolone antibiotic; glycopeptide antibiotic; glycylcycline; oxazolidinone antibiotic; penicillin beta-lactam; phenicol antibiotic; rifamycin antibiotic; tetracycline antibiotic; fluoroquinolone; glycopeptide; oxazolidinone; phenicol; rifamycin; tetracycline
BLC031	3005063	KMA	cprR	peptide antibiotic; peptide
BLC031	3005064	KMA	cprS	peptide antibiotic; peptide
BLC031	3005067	KMA	ParS	aminoglycoside antibiotic; carbapenem; cephalosporin; disinfecting agents and antiseptics; fluoroquinolone antibiotic; macrolide antibiotic; monobactam; penicillin beta-lactam; phenicol antibiotic; tetracycline antibiotic; aminoglycoside; fluoroquinolone; macrolide; phenicol; tetracycline
BLC031	3005068	KMA	ParR	aminoglycoside antibiotic; carbapenem; cephalosporin; disinfecting agents and antiseptics; fluoroquinolone antibiotic; macrolide antibiotic; monobactam; penicillin beta-lactam; phenicol antibiotic; tetracycline antibiotic; aminoglycoside; fluoroquinolone; macrolide; phenicol; tetracycline
BLC031	3005069	KMA	rsmA	diaminopyrimidine antibiotic; fluoroquinolone antibiotic; phenicol antibiotic; diaminopyrimidine; fluoroquinolone; phenicol
BLC031	3006745	KMA	PDC-374	carbapenem; cephalosporin; monobactam
BLC010	3000026	KMA	mepA	glycylcycline; tetracycline antibiotic; tetracycline
BLC010	3000319	KMA+RGI	mphC	macrolide antibiotic; macrolide	mphC
BLC010	3000521	KMA	Staphylococcus aureus mupA conferring resistance to mupirocin	mupirocin-like antibiotic; mupirocin-like
BLC010	3000565	KMA	tet(38)	tetracycline antibiotic; tetracycline
BLC010	3000815	KMA+RGI	mgrA	cephalosporin; disinfecting agents and antiseptics; fluoroquinolone antibiotic; penicillin beta-lactam; peptide antibiotic; tetracycline antibiotic; fluoroquinolone; peptide; tetracycline	mgrA
BLC010	3000838	KMA	arlR	disinfecting agents and antiseptics; fluoroquinolone antibiotic; fluoroquinolone
BLC010	3002647	KMA+RGI	APH(3')-IIIa	aminoglycoside antibiotic; aminoglycoside	APH(3')-IIIa
BLC010	3003285	KMA	Staphylococcus aureus rpoB mutants conferring resistance to rifampicin	peptide antibiotic; rifamycin antibiotic; peptide; rifamycin
BLC010	3003737	KMA	Staphylococcus aureus fusE with mutation conferring resistance to fusidic acid	fusidane antibiotic; fusidane
BLC010	3004058	KMA	Staphylococcus aureus 23S rRNA with mutation conferring resistance to linezolid	glycopeptide antibiotic; lincosamide antibiotic; macrolide antibiotic; oxazolidinone antibiotic; phenicol antibiotic; pleuromutilin antibiotic; streptogramin A antibiotic; streptogramin B antibiotic; streptogramin antibiotic; glycopeptide; lincosamide; macrolide; oxazolidinone; phenicol; pleuromutilin; streptogramin A; streptogramin B; streptogramin
BLC010	3004667	KMA+RGI	Staphylococcus aureus norA	fluoroquinolone antibiotic; fluoroquinolone	Staphylococcus aureus norA
BLC010	3007010	KMA	norC	disinfecting agents and antiseptics; fluoroquinolone antibiotic; fluoroquinolone
BLC013	3000026	KMA+RGI	mepA	glycylcycline; tetracycline antibiotic; tetracycline	mepA
BLC013	3000178	KMA	tet(K)	tetracycline antibiotic; tetracycline
BLC013	3000251	KMA	msrA	macrolide antibiotic; streptogramin B antibiotic; streptogramin antibiotic; macrolide; streptogramin B; streptogramin
BLC013	3000319	RGI	mphC	macrolide antibiotic; macrolide	mphC
BLC013	3000565	KMA	tet(38)	tetracycline antibiotic; tetracycline
BLC013	3000617	KMA	mecA	carbapenem; cephalosporin; monobactam; penicillin beta-lactam
BLC013	3000621	KMA	PC1 beta-lactamase (blaZ)	penicillin beta-lactam
BLC013	3000746	KMA+RGI	mepR	glycylcycline; tetracycline antibiotic; tetracycline	mepR
BLC013	3000815	KMA+RGI	mgrA	cephalosporin; disinfecting agents and antiseptics; fluoroquinolone antibiotic; penicillin beta-lactam; peptide antibiotic; tetracycline antibiotic; fluoroquinolone; peptide; tetracycline	mgrA
BLC013	3000838	KMA	arlR	disinfecting agents and antiseptics; fluoroquinolone antibiotic; fluoroquinolone
BLC013	3000839	KMA	arlS	disinfecting agents and antiseptics; fluoroquinolone antibiotic; fluoroquinolone
BLC013	3002628	KMA	aad(6)	aminoglycoside antibiotic; aminoglycoside
BLC013	3002647	KMA+RGI	APH(3')-IIIa	aminoglycoside antibiotic; aminoglycoside	APH(3')-IIIa
BLC013	3002897	KMA	SAT-4	nucleoside antibiotic; nucleoside
BLC013	3003285	KMA	Staphylococcus aureus rpoB mutants conferring resistance to rifampicin	peptide antibiotic; rifamycin antibiotic; peptide; rifamycin
BLC013	3003291	KMA	Staphylococcus aureus rpoC conferring resistance to daptomycin	peptide antibiotic; peptide
BLC013	3003296	KMA	Staphylococcus aureus gyrA conferring resistance to fluoroquinolones	fluoroquinolone antibiotic; nybomycin-like antibiotic; fluoroquinolone; nybomycin-like
BLC013	3003312	KMA	Staphylococcus aureus parC conferring resistance to fluoroquinolones	fluoroquinolone antibiotic; fluoroquinolone
BLC013	3003319	KMA	Staphylococcus aureus mprF with mutation conferring resistance to daptomycin	peptide antibiotic; peptide
BLC013	3003729	KMA	Staphylococcus aureus ileS with mutation conferring resistance to mupirocin	mupirocin-like antibiotic; mupirocin-like
BLC013	3003735	KMA	Staphylococcus aureus fusA with mutation conferring resistance to fusidic acid	fusidane antibiotic; fusidane
BLC013	3003737	KMA	Staphylococcus aureus fusE with mutation conferring resistance to fusidic acid	fusidane antibiotic; fusidane
BLC013	3003794	KMA	Staphylococcus aureus walK with mutation conferring resistance to daptomycin	peptide antibiotic; peptide
BLC013	3003901	KMA	Staphylococcus aureus GlpT with mutation conferring resistance to fosfomycin	phosphonic acid antibiotic; phosphonic acid
BLC013	3003902	KMA	Staphylococcus aureus UhpT with mutation conferring resistance to fosfomycin	phosphonic acid antibiotic; phosphonic acid
BLC013	3004058	KMA	Staphylococcus aureus 23S rRNA with mutation conferring resistance to linezolid	glycopeptide antibiotic; lincosamide antibiotic; macrolide antibiotic; oxazolidinone antibiotic; phenicol antibiotic; pleuromutilin antibiotic; streptogramin A antibiotic; streptogramin B antibiotic; streptogramin antibiotic; glycopeptide; lincosamide; macrolide; oxazolidinone; phenicol; pleuromutilin; streptogramin A; streptogramin B; streptogramin
BLC013	3004457	KMA	Staphylococcus intermedius chloramphenicol acetyltransferase	phenicol antibiotic; phenicol
BLC013	3004572	KMA+RGI	Staphylococcus aureus LmrS	aminoglycoside antibiotic; diaminopyrimidine antibiotic; macrolide antibiotic; oxazolidinone antibiotic; phenicol antibiotic; aminoglycoside; diaminopyrimidine; macrolide; oxazolidinone; phenicol	Staphylococcus aureus LmrS
BLC013	3004667	KMA	Staphylococcus aureus norA	fluoroquinolone antibiotic; fluoroquinolone
BLC013	3007010	KMA+RGI	norC	disinfecting agents and antiseptics; fluoroquinolone antibiotic; fluoroquinolone	norC
BLC013	3007012	RGI	sepA	disinfecting agents and antiseptics	sepA
BLC013	3007013	KMA+RGI	sdrM	disinfecting agents and antiseptics; fluoroquinolone antibiotic; fluoroquinolone	sdrM
BLC014	3000026	KMA+RGI	mepA	glycylcycline; tetracycline antibiotic; tetracycline	mepA
BLC014	3000251	KMA	msrA	macrolide antibiotic; streptogramin B antibiotic; streptogramin antibiotic; macrolide; streptogramin B; streptogramin
BLC014	3000319	KMA+RGI	mphC	macrolide antibiotic; macrolide	mphC
BLC014	3000565	KMA+RGI	tet(38)	tetracycline antibiotic; tetracycline	tet(38)
BLC014	3000617	KMA	mecA	carbapenem; cephalosporin; monobactam; penicillin beta-lactam
BLC014	3000621	KMA+RGI	PC1 beta-lactamase (blaZ)	penicillin beta-lactam	PC1 beta-lactamase (blaZ)
BLC014	3000746	RGI	mepR	glycylcycline; tetracycline antibiotic; tetracycline	mepR
BLC014	3000815	KMA+RGI	mgrA	cephalosporin; disinfecting agents and antiseptics; fluoroquinolone antibiotic; penicillin beta-lactam; peptide antibiotic; tetracycline antibiotic; fluoroquinolone; peptide; tetracycline	mgrA
BLC014	3000838	KMA+RGI	arlR	disinfecting agents and antiseptics; fluoroquinolone antibiotic; fluoroquinolone	arlR
BLC014	3002628	KMA	aad(6)	aminoglycoside antibiotic; aminoglycoside
BLC014	3002647	KMA+RGI	APH(3')-IIIa	aminoglycoside antibiotic; aminoglycoside	APH(3')-IIIa
BLC014	3002897	KMA+RGI	SAT-4	nucleoside antibiotic; nucleoside	SAT-4
BLC014	3003291	KMA	Staphylococcus aureus rpoC conferring resistance to daptomycin	peptide antibiotic; peptide
BLC014	3003301	KMA	Staphylococcus aureus gyrB conferring resistance to aminocoumarin	aminocoumarin antibiotic; aminocoumarin
BLC014	3003312	KMA	Staphylococcus aureus parC conferring resistance to fluoroquinolones	fluoroquinolone antibiotic; fluoroquinolone
BLC014	3003319	KMA	Staphylococcus aureus mprF with mutation conferring resistance to daptomycin	peptide antibiotic; peptide
BLC014	3003735	KMA	Staphylococcus aureus fusA with mutation conferring resistance to fusidic acid	fusidane antibiotic; fusidane
BLC014	3003737	KMA	Staphylococcus aureus fusE with mutation conferring resistance to fusidic acid	fusidane antibiotic; fusidane
BLC014	3003794	KMA	Staphylococcus aureus walK with mutation conferring resistance to daptomycin	peptide antibiotic; peptide
BLC014	3003902	KMA	Staphylococcus aureus UhpT with mutation conferring resistance to fosfomycin	phosphonic acid antibiotic; phosphonic acid
BLC014	3003917	KMA	Staphylococcus aureus menA with mutation conferring resistance to lysocin	peptide antibiotic; peptide
BLC014	3004058	KMA	Staphylococcus aureus 23S rRNA with mutation conferring resistance to linezolid	glycopeptide antibiotic; lincosamide antibiotic; macrolide antibiotic; oxazolidinone antibiotic; phenicol antibiotic; pleuromutilin antibiotic; streptogramin A antibiotic; streptogramin B antibiotic; streptogramin antibiotic; glycopeptide; lincosamide; macrolide; oxazolidinone; phenicol; pleuromutilin; streptogramin A; streptogramin B; streptogramin
BLC014	3004572	KMA	Staphylococcus aureus LmrS	aminoglycoside antibiotic; diaminopyrimidine antibiotic; macrolide antibiotic; oxazolidinone antibiotic; phenicol antibiotic; aminoglycoside; diaminopyrimidine; macrolide; oxazolidinone; phenicol
BLC014	3004667	KMA+RGI	Staphylococcus aureus norA	fluoroquinolone antibiotic; fluoroquinolone	Staphylococcus aureus norA
BLC014	3007010	KMA+RGI	norC	disinfecting agents and antiseptics; fluoroquinolone antibiotic; fluoroquinolone	norC
BLC014	3007012	RGI	sepA	disinfecting agents and antiseptics	sepA
BLC014	3007013	KMA+RGI	sdrM	disinfecting agents and antiseptics; fluoroquinolone antibiotic; fluoroquinolone	sdrM

## Sheet: Urine_clinical
Lab Bacterial Identification in urine specimens
Study ID	ID by MALDI
UR001	>100,000 CFU/mL Pseudomonas aeruginosa
UR002	>100,000 CFU/mL Escherichia coli
UR003	>100,000 CFU/mL Escherichia coli; MDR
UR004	10,000-100,000 CFU/mL Escherichia coli
UR005	>100,000 CFU/mL Klebsiella pneumoniae
UR006	Mixed commensal microbiota
UR007	No Growth - Negative
UR008	No Growth - Negative
UR009	>100,000 CFU/mL Escherichia coli
UR010	>100,000 CFU/mL Escherichia coli; MDR
UR011	Mixed Commensal; Corynebacterium aurimucosum
UR012	>100,000 CFU/mL Enterococcus faecalis
UR013	>100,000 CFU/mL Klebsiella pneumoniae, MDR
UR014	>100,000 CFU/mL Klebsiella pneumoniae
UR015	No Growth - Negative
UR016	No Growth - Negative
UR017	>100,000 CFU/mL Proteus mirabilis
UR018	>100,000 CFU/mL Acinetobacter baumannii complex; MDR
UR019	>100,000 CFU/mL Escherichia coli; MDR
UR020	>100,000 CFU/mL Viridans Grown Streptococci
UR021	Mixed commensal microbiota
UR022	No Growth - Negative
UR023	No Growth - Negative
UR024	>100,000 CFU/mL Providencia stuartii
UR025	10,000 - 100,000 CFU/mL S. epidermidis (No MIC)
UR026	>100,000 CFU/mL K. pneumoniae and >100,000 CFU/mL E. coli
UR027	10,000-100,000 CFU/mL Escherichia coli
UR028	>100,000 CFU/mL Enterobacter cloacae complex
UR029	>100,000 CFU/mL Vancomycin-Resistant Enterococcus faecium
UR030	>100,000 CFU/mL Klebsiella pneumoniae, MDR
UR031	>100,000 CFU/mL Proteus mirabilis
UR032	>100,000 CFU/mL Klebsiella pneumoniae, MDR
UR033	>100,000 CFU/mL Methicillin-Susceptible Staphylococcus aureus
UR034	>10,000-100,000 CFU/mL Escherichia coli, MDR
UR035	>100,000 CFU/mL Enterococcus faecalis
UR036	>100,000 CFU/mL Citrobacter freundii complex, MDR
UR037	No Growth - Negative
UR038	No Growth - Negative
UR039	Mixed commensal microbiota
UR040	Mixed commensal microbiota
UR041	10,000-50,000 Klebsiella aerogenes
UR042	>100,000 CFU/mL Citrobacter freundii complex
UR043	10,000-100,000 Klebsiella aerogenes
UR044	>100,000 CFU/mL Escherichia coli, MDR
UR045	10,000-100,000 CFU/mL Viridans Group Streptococci
UR046	10,000-100,000 CFU/mL Klebsiella pneumoniae, MDR
UR047	10,000-100,000 CFU/mL Streptococcus agalctiae (Group B) Grp B Streptococci
UR048	>100,000 CFU/mL Morganella morganii
UR049	10,000-100,000 CFU/mL Pseudomonas aeruginosa
UR050	10,000-100,000 CFU/mL Lactobacillus species
UR051	No Growth - Negative
UR052	>100,000 CFU/mL Enterococcus faecium
UR053	No Growth - Negative
UR054	>100,000 CFU/mL Escherichia coli
UR055	No Growth - Negative
UR056	>100,000 CFU/mL Klebsiella pneumoniae

## Sheet: Urine_AST
Antimicrobial resistance testing results from clinical pathology lab for urine specimens
sample_id	Amikacin	Amoxicillin/clavulanate	Ampicillin	Ampicillin-sulbactam	azithromycin	Cefazolin	cefepime	cefotaxime	cefoxitin	ceftazidime	ceftriaxone	cefuroxime	cephalexin	Daptomycin	ertapenem	Gentamicin	levofloxacin	Lincomycin	meropenem-vaborbactam	meropenem	nitrofurantoin	Oxacillin	benzylpenicillin	piperacillin_tazobactam	rifamycins	trimethoprim/sulfamethoxazole	ceftazidime-avibactam	Tetracycline	Tigicycline	Tobramycin	ceftolozane-tazobactam	Vancomycin
UR001	0	1			0		0			0					1	1	1			0				0		1		1		0
UR003	0	0	1	0.5	0	1	0-DD	1	0	1	1	1	1		0	1	1			0	0			0		1		1	0	0.5
UR004	0	0	0	0	0	0	0	0.5	0	0	0	0	0		0	0	0			0	0			0		0		0	0	0
UR005	0	0	1	0.5	0	0	0	0.5	0.5	0	0	0.5	0.5		0	0	0			0	1			0		0		1	1	0
UR009	0	0	1	0.5	0	0.5	0	0.5	0	0	0	0	1		0	0	0			0	0			0		0		1	0	0
UR010	0	0	1	0	1	1	1	1	0	1	1	1	1		0	0	1			0	0			0		1		1	0	0
UR012			0											0			0	0			0		0					0	0			0
UR013	0	0.5	1	1	1	1	1	1	0	1	1	1	1		0	1	0			0	1			0		1		1	0	1
UR014	0	0	1	0	0	0	0	0.5	0	0	0	0	0		0	0	0			0	0			0		0		0	0	0
UR017	0	0	0	0	0	0	0	0.5	0	0	0	0	0		0	0	0			0	1			0		0		1		0
UR018	1	1	1	0	1		1	1		1	1				1	0	1			1						1		0		0
UR019	0	0	1	0	0	1	0	1	0	1	1	1	1		0	0	0			0	0			0		1		1	0	0
UR024	0	1	1	0	0	1	0	0.5	0	0	0	0	1		0	1	1			0	1			0		0		1	1	1
UR026A	0	0	1	0	0	0	0	0.5	0	0	0	0	0		0	0	0			0	0.5			0		1		1	0	0
UR026B	0	0.5	1	1	1	1	1	1	0.5	1	1	1	1		0	0	1			0	0			0		1		1	0	1
UR027	0	0	1	0.5	0	0	0	0.5	0	0	0	0			0	0	0		0	0	0			0		0	0	1	0	0	0
UR028	0	1	1	1	1	1	0	0.5	1	1	1	1			0	0	0		0	0	0			0		0		0	0	0
UR029			1											0			1	0			0.5		1					1				1
UR030	0	0.5	1	1	1	1	1	1	0	1	1	1			0	0	1		0	0	0			0		1	0	0	0	0	0
UR031	0	0	0	0	0	0	0	0.5	0	0	0	0			0	0	0		0	0	1			0		0	0	1		0	0
UR032	0	0	1	1	1	1	1	1	0	1	1	1			0	0	0		0	0	0.5			0		1	0	0	0	0	0
UR033														0			1	0			0	0			0	0		0	0			0
UR034	0	0	1	1	1	1	1	1	0	1	1	1			0	0	0		0	0	0			0		1	0	1	0	0	0
UR035			0											0			0	0			0		0					1	0			0
UR036	0	1	1	1	1	1	1	1	1	1	1	1			0	0	0			0	0.5			0.5		0	0	0.5	0	0
UR041	0	1	1	1	1		0	1	1	1	1				0	0	0		0	0				0		0	0	0	0	0
UR042	0	1	1	1	1	1	0	0.5	1	1	1	1			0	1	0			0	0			0		1	0	1	0	0
UR043	0	1	1	1	1		0	0.5	1	1	1				0	0	0		0	0				0		0	0	1	0.5	0
UR044	0	0	1	1	1	1	1	1	0	1	1	1			0	0	1		0	0	0			0		0	0	1	0	0	0
UR046	0	0	1	1	0	1	1	1	0	1	1	1			0	1	1		0	0	0			0		1	0	1	0	0	0
UR048	0	1	1	1	0.5	1	0	1	0	0	0	1			0	1	0.5		0	0	1			0		1	0	1	1	0.5	1
UR049	0	1			0		0			0					1	0	0			0				0		1	0	1		0	0
UR052			1											0			1	0			0.5		1					1				0
UR054A	0	0	1	1	0	0	0	0.5	0	0	0	0			0	0	1		0	0	0			0		1	0	1	0	0	0
UR054B	0	0	1	0.5	0	0	0	0.5	0	0	0	0			0	0	1		0	0	0.5			0		1	0	1	0	0	0
UR056	0	0	1	0	0	0	0	0.5	0	0	0	0			0	0	0		0	0	0			0		1	0	0	0	0	0

## Sheet: Urine_BCS2.0
Bacterial identification with BCS2.0 in urine samples
sample_id	# of Raw Reads	Number Mapped Unique	Target bacteria	Reference Length	Percentage of specific bacterial target Recovered
UR001	22863674	11218	Bacteroides fragilis	179540	85.5046
UR001	22863674	17707	Bacteroides ovatus	123170	58.8122
UR001	22863674	339763	Bifidobacterium breve	203490	97.5886
UR001	22863674	3222	Enterococcus avium	149940	55.4235
UR001	22863674	137426	Odoribacter splanchnicus	169390	93.3762
UR001	22863674	239633	Prevotella buccalis	31310	86.3622
UR001	22863674	785665	Pseudomonas aeruginosa	163390	97.8542
UR002	17001465	1617888	Escherichia coli	328530	61.6145
UR003	35951364	6813330	Escherichia coli	328530	95.7614
UR004	24980591	1936011	Escherichia coli	328530	59.1946
UR005	8603425	711555	Klebsiella pneumoniae	15910	93.8278
UR006	3178877	314	Clostridium symbiosum	166240	11.8341
UR006	3178877	1111	Enterococcus avium	149940	31.0691
UR006	3178877	111078	Enterococcus faecalis	148240	79.5696
UR006	3178877	172	Enterococcus faecium	45140	18.261
UR006	3178877	1213	Enterococcus gallinarum	151740	38.3485
UR006	3178877	3378	Escherichia coli	328530	39.4819
UR006	3178877	606	Lactococcus lactis	158740	17.9098
UR006	3178877	720	Streptococcus thermophilus	29780	44.3788
UR009	52801701	3520360	Escherichia coli	328530	62.2059
UR010	33837145	27774	Bacteroides fragilis	179540	90.8221
UR010	33837145	1202	Bifidobacterium bifidum	174790	50.6654
UR010	33837145	48037	Bifidobacterium breve	203490	96.4421
UR010	33837145	16314	Bifidobacterium dentium	152390	92.9838
UR010	33837145	33632	Bifidobacterium pseudocatenulatum	180590	91.86
UR010	33837145	2025	Enterococcus faecalis	148240	45.3305
UR010	33837145	3164545	Escherichia coli	328530	56.9674
UR010	33837145	2243	Lactobacillus crispatus	176340	43.7904
UR010	33837145	14791	Prevotella denticola	166090	90.4895
UR010	33837145	480	Prevotella oris	169640	26.5657
UR010	33837145	178	Serratia ureilytica	193200	7.11491
UR010	33837145	2111	Slackia exigua	184640	63.6915
UR010	33837145	4539	Veillonella parvula	165190	35.3072
UR011	12846945	49938	Corynebacterium aurimucosum	162790	95.1705
UR012	41239268	7570	Alloscardovia omnicolens	212440	76.0149
UR012	41239268	792	Anaeroglobus geminatus	178040	37.5101
UR012	41239268	134241	Bacteroides fragilis	179540	95.1704
UR012	41239268	685	Bacteroides thetaiotaomicron	190890	29.3457
UR012	41239268	665	Bifidobacterium bifidum	174790	31.6786
UR012	41239268	1036421	Bifidobacterium breve	203490	97.9282
UR012	41239268	1926	Bifidobacterium longum	210790	42.2515
UR012	41239268	2842	Bifidobacterium pseudocatenulatum	180590	70.5061
UR012	41239268	165584	Campylobacter ureolyticus	149540	88.1951
UR012	41239268	89318	Enterococcus faecalis	148240	77.9142
UR012	41239268	1047405	Escherichia coli	328530	56.3751
UR012	41239268	2961	Megasphaera micronuciformis	150640	65.8404
UR012	41239268	543138	Morganella morganii	149990	93.8903
UR012	41239268	908	Peptostreptococcus stomatis	171140	22.8059
UR012	41239268	22883	Prevotella timonensis	21390	77.4194
UR012	41239268	243541	Proteus mirabilis	168040	91.9281
UR012	41239268	15001515	Providencia stuartii	328340	98.853
UR012	41239268	7423	Slackia exigua	184640	85.1451
UR012	41239268	114972	Veillonella parvula	165190	66.1444
UR013	6780787	1481	Gardnerella vaginalis	206540	37.8096
UR013	6780787	107151	Klebsiella pneumoniae	15910	93.0421
UR013	6780787	129	Prevotella disiens	181690	7.83532
UR014	32969594	59013	Aerococcus christensenii	388240	80.0997
UR014	32969594	31727	Anaerococcus tetradius	343990	39.5523
UR014	32969594	1736	Corynebacterium coyleae	235290	50.9673
UR014	32969594	458	Corynebacterium riegelii	209140	21.4698
UR014	32969594	838	Facklamia hominis	271240	22.1652
UR014	32969594	1494644	Gardnerella vaginalis	206540	94.5754
UR014	32969594	1275581	Klebsiella pneumoniae	15910	93.8341
UR014	32969594	1600	Lactobacillus iners	206540	12.4789
UR014	32969594	342	Lawsonella clevelandensis	155690	21.8158
UR014	32969594	2561	Mobiluncus mulieris	350540	53.1885
UR014	32969594	1399	Mycoplasma hominis	156140	9.47227
UR014	32969594	339	Peptostreptococcus anaerobius	173990	13.295
UR014	32969594	30	Porphyromonas asaccharolytica	34810	9.5892
UR014	32969594	6785	Porphyromonas somerae	223790	82.2722
UR014	32969594	636	Porphyromonas uenonis	53790	58.8604
UR014	32969594	40	Porphyromonas uenonis	25060	8.43575
UR014	32969594	147625	Prevotella bivia	185490	87.1077
UR014	32969594	35552	Prevotella buccalis	88170	73.4604
UR014	32969594	348	Prevotella buccalis	31310	33.3536
UR014	32969594	11718	Prevotella corporis	200440	87.9794
UR014	32969594	15253	Prevotella disiens	181690	70.8724
UR014	32969594	6835	Prevotella melaninogenica	165340	38.9954
UR014	32969594	23048	Prevotella timonensis	23510	68.3879
UR014	32969594	252	Prevotella timonensis	21390	41.295
UR015	20271387	1124	Alistipes onderdonkii	361340	9.86329
UR015	20271387	3169	Anaerococcus prevotii	322990	8.40212
UR015	20271387	1363	Bacteroides caccae	202540	7.42668
UR015	20271387	8301	Bacteroides faecis	192990	44.0883
UR015	20271387	532	Bacteroides ovatus	123170	6.10051
UR015	20271387	3320	Bacteroides uniformis	173550	20.272
UR015	20271387	3823	Dialister pneumosintes	163790	27.661
UR015	20271387	1447	Eggerthella lenta	171640	15.5348
UR015	20271387	5698	Enterococcus faecalis	148240	39.571
UR015	20271387	1292	Escherichia coli	328530	14.3214
UR015	20271387	65438	Facklamia hominis	271240	56.1573
UR015	20271387	1101	Finegoldia magna	105820	8.42563
UR015	20271387	726343	Gardnerella vaginalis	206540	87.7685
UR015	20271387	88	Lactobacillus gasseri	18870	5.88235
UR015	20271387	5356	Lactobacillus iners	206540	18.1824
UR015	20271387	1282	Neisseria elongata	162990	15.5648
UR015	20271387	5775	Neisseria subflava	174390	43.0833
UR015	20271387	1259	Parabacteroides distasonis	258890	6.54023
UR015	20271387	1056	Parabacteroides merdae	124770	13.04
UR015	20271387	1033	Peptococcus niger	153090	11.944
UR015	20271387	1999	Peptoniphilus harei	54540	13.7477
UR015	20271387	1097	Peptoniphilus harei	165940	8.5555
UR015	20271387	4281	Peptostreptococcus anaerobius	173990	28.0579
UR015	20271387	7027	Porphyromonas somerae	223790	34.2763
UR015	20271387	6002	Prevotella bergensis	412840	17.5274
UR015	20271387	1608813	Prevotella bivia	185490	94.163
UR015	20271387	6433	Prevotella buccalis	31310	61.1817
UR015	20271387	6826	Prevotella disiens	181690	42.5488
UR015	20271387	11855	Prevotella timonensis	21390	56.2319
UR015	20271387	448	Pseudomonas aeruginosa	163390	7.37866
UR015	20271387	1119	Slackia exigua	184640	11.0447
UR015	20271387	1128	Streptococcus parasanguinis	91850	17.3293
UR015	20271387	10073	Sutterella wadsworthensis	194540	59.1596
UR015	20271387	2445	Ureaplasma urealyticum	143490	14.5202
UR015	20271387	864	Veillonella parvula	165190	9.8644
UR016	2124321	736	Escherichia coli	328530	13.091
UR017	1698612	499432	Proteus mirabilis	168040	94.7025
UR018	2168897	65993	Acinetobacter baumannii	150740	63.3767
UR018	2168897	3720	Enterococcus faecalis	148240	46.6527
UR018	2168897	4632	Pseudomonas aeruginosa	163390	77.9485
UR019	73400336	16731369	Escherichia coli	328530	97.8678
UR019	73400336	91	Eubacterium rectale	182840	5.35441
UR019	73400336	2178	Lactobacillus crispatus	176340	46.9116
UR019	73400336	1505	Lactobacillus iners	206540	15.0896
UR020	6251331	228	Corynebacterium aurimucosum	162790	12.8257
UR020	6251331	216	Corynebacterium jeikeium	192640	9.33607
UR020	6251331	529	Corynebacterium striatum	183840	23.75
UR020	6251331	1254	Gardnerella vaginalis	206540	32.5245
UR020	6251331	92	Streptococcus mitis	16800	16.0238
UR020	6251331	1015	Ureaplasma urealyticum	143490	6.17743
UR021	13398710	11225	Acidaminococcus intestini	119140	74.4804
UR021	13398710	3224	Anaeroglobus geminatus	178040	25.2353
UR021	13398710	4603	Campylobacter hominis	174240	33.4206
UR021	13398710	9957	Corynebacterium simulans	166640	55.1086
UR021	13398710	911968	Enterococcus faecalis	148240	92.927
UR021	13398710	49185	Escherichia coli	328530	61.3006
UR021	13398710	5402	Lawsonella clevelandensis	155690	30.7881
UR021	13398710	1349	Prevotella buccalis	31310	43.1108
UR021	13398710	130767	Prevotella corporis	200440	93.9358
UR021	13398710	386	Prevotella timonensis	21390	26.4984
UR021	13398710	240	Pseudomonas aeruginosa	163390	5.45199
UR021	13398710	2916	Slackia exigua	184640	25.5611
UR021	13398710	407	Staphylococcus lugdunensis	168740	6.87152
UR021	13398710	482135	Streptococcus pasteurianus	360210	73.3392
UR022	5479906	6067	Bifidobacterium breve	203490	12.7628
UR022	5479906	1378	Enterococcus faecalis	148240	7.98233
UR022	5479906	3320	Escherichia coli	328530	21.5734
UR022	5479906	722	Finegoldia magna	105820	6.27197
UR022	5479906	179839	Lactobacillus iners	206540	75.5118
UR022	5479906	403	Peptoniphilus harei	54540	6.69234
UR022	5479906	38042	Prevotella bivia	185490	61.751
UR022	5479906	981	Prevotella timonensis	21390	34.0393
UR022	5479906	835	Pseudomonas aeruginosa	163390	6.78254
UR023	2636588	1096	Escherichia coli	328530	13.4441
UR023	2636588	802	Pseudomonas aeruginosa	163390	16.5598
UR024	1622876	15924	Proteus mirabilis	168040	79.5811
UR024	1622876	564880	Providencia stuartii	328340	97.4779
UR025	1473632	5159	Staphylococcus epidermidis	156440	26.0151
UR026	53118184	102	Anaeroglobus geminatus	178040	6.00708
UR026	53118184	172	Anaerostipes caccae	178840	10.6358
UR026	53118184	14724291	Bacteroides fragilis	179540	98.2121
UR026	53118184	275824	Bifidobacterium breve	203490	97.8426
UR026	53118184	22356	Eggerthella lenta	171640	90.8856
UR026	53118184	32485	Enterococcus avium	149940	80.847
UR026	53118184	2008273	Escherichia coli	328530	90.9658
UR026	53118184	419	Finegoldia magna	105820	7.25194
UR026	53118184	4254	Klebsiella pneumoniae	15910	10.8611
UR026	53118184	623	Prevotella bergensis	412840	15.3134
UR026	53118184	577131	Prevotella denticola	166090	97.6874
UR026	53118184	131	Prevotella disiens	181690	7.62177
UR026	53118184	6246	Proteus mirabilis	168040	71.8061
UR026	53118184	423	Pseudomonas aeruginosa	163390	23.8264
UR026	53118184	1882	Slackia exigua	184640	62.9073
UR026	53118184	1333110	Sutterella wadsworthensis	194540	97.9202
UR026	53118184	102806	Veillonella parvula	165190	73.6576
UR027	9148670	49400	Alistipes onderdonkii	361340	93.5792
UR027	9148670	53756	Alistipes putredinis	184990	94.2305
UR027	9148670	954	Bacteroides faecis	192990	39.2139
UR027	9148670	494	Bacteroides finegoldii	202540	24.0367
UR027	9148670	151243	Bacteroides fragilis	179540	95.0368
UR027	9148670	136734	Bacteroides nordii	212140	85.2102
UR027	9148670	3459	Bacteroides ovatus	123170	56.4009
UR027	9148670	17485	Bacteroides stercoris	173090	87.8618
UR027	9148670	176820	Bacteroides uniformis	173550	89.0642
UR027	9148670	10893	Bifidobacterium bifidum	174790	90.3799
UR027	9148670	308	Bifidobacterium longum	210790	16.7608
UR027	9148670	4277	Bifidobacterium pseudocatenulatum	180590	75.5839
UR027	9148670	6118	Bilophila wadsworthia	193290	82.1429
UR027	9148670	32606	Campylobacter hominis	174240	56.1111
UR027	9148670	1119	Campylobacter ureolyticus	149540	6.06326
UR027	9148670	499	Clostridium innocuum	149190	31.9331
UR027	9148670	363	Clostridium leptum	155290	24.0144
UR027	9148670	2629	Clostridium symbiosum	166240	72.7659
UR027	9148670	543	Dialister micraerophilus	204690	15.2391
UR027	9148670	631	Eggerthella lenta	171640	31.4093
UR027	9148670	39861	Escherichia coli	328530	59.5739
UR027	9148670	194	Eubacterium rectale	182840	10.798
UR027	9148670	122	Gordonibacter pamelaeae	134220	10.6728
UR027	9148670	48	Isoptericola variabilis	52620	10.4808
UR027	9148670	1415	Lawsonella clevelandensis	155690	59.3943
UR027	9148670	50593	Odoribacter splanchnicus	169390	89.2237
UR027	9148670	212136	Parabacteroides distasonis	258890	74.1381
UR027	9148670	7369	Parabacteroides merdae	124770	74.1645
UR027	9148670	454	Peptococcus niger	153090	27.056
UR027	9148670	218	Peptoniphilus coxii	200890	12.6562
UR027	9148670	965	Peptostreptococcus anaerobius	173990	21.7639
UR027	9148670	253	Porphyromonas asaccharolytica	34810	48.4774
UR027	9148670	465093	Porphyromonas somerae	223790	95.5637
UR027	9148670	413	Porphyromonas uenonis	25060	63.2043
UR027	9148670	386	Porphyromonas uenonis	53790	10.4332
UR027	9148670	451932	Prevotella bergensis	412840	90.8248
UR027	9148670	201	Prevotella buccalis	31310	36.2089
UR027	9148670	420	Prevotella buccalis	88170	29.4647
UR027	9148670	7064	Prevotella timonensis	21390	71.6363
UR027	9148670	47	Streptococcus thermophilus	29780	15.2283
UR028	11548960	3820	Enterobacter kobei	117990	7.05314
UR028	11548960	834	Enterobacter mori	162390	6.35076
UR028	11548960	7228	Enterococcus faecalis	148240	60.0398
UR028	11548960	5485	Veillonella parvula	165190	35.062
UR029	15555731	5241	Corynebacterium striatum	183840	85.1588
UR029	15555731	1764884	Enterococcus faecium	45140	97.3859
UR029	15555731	151	Staphylococcus epidermidis	156440	6.25927
UR029	15555731	112	Staphylococcus haemolyticus	161640	5.08228
UR030	817996	11710	Klebsiella pneumoniae	15910	95.8265
UR031	7144492	4360365	Proteus mirabilis	168040	97.9243
UR032	15612696	522047	Escherichia coli	328530	83.519
UR032	15612696	382769	Klebsiella pneumoniae	15910	97.7436
UR032	15612696	83	Morganella morganii	149990	6.5031
UR032	15612696	29057	Pseudomonas aeruginosa	163390	94.7402
UR033	1129038	31857	Anaerococcus tetradius	343990	42.2474
UR033	1129038	372	Finegoldia magna	105820	5.8609
UR033	1129038	37144	Peptococcus niger	153090	92.3698
UR033	1129038	8113	Peptoniphilus harei	54540	39.9872
UR033	1129038	5559	Porphyromonas asaccharolytica	34810	83.4214
UR033	1129038	2144	Staphylococcus aureus	149640	20.4417
UR034	21824459	4895205	Escherichia coli	328530	94.662
UR035	8645143	130	Bacteroides fragilis	179540	8.09068
UR035	8645143	103	Bacteroides uniformis	173550	6.10948
UR035	8645143	678890	Enterococcus faecalis	148240	90.4729
UR035	8645143	102394	Klebsiella pneumoniae	15910	93.5827
UR035	8645143	499	Porphyromonas asaccharolytica	34810	63.0336
UR035	8645143	38	Prevotella buccalis	31310	13.5452
UR035	8645143	1002	Propionimicrobium lymphophilum	252690	34.9333
UR035	8645143	316	Proteus mirabilis	168040	17.8124
UR036	49711376	31899588	Citrobacter sedlakii	325390	98.4105
UR036	49711376	75496	Escherichia coli	328530	82.071
UR037	1734417	1549	Bifidobacterium breve	203490	50.5529
UR037	1734417	164	Bifidobacterium longum	210790	7.57294
UR037	1734417	855	Citrobacter sedlakii	325390	24.3081
UR039	1821233	162	Corynebacterium amycolatum	159190	10.3888
UR039	1821233	5479	Corynebacterium jeikeium	192640	84.4503
UR039	1821233	2200	Dialister micraerophilus	204690	25.5572
UR039	1821233	128	Enterococcus faecalis	148240	8.04236
UR039	1821233	467	Escherichia coli	328530	14.4757
UR039	1821233	93	Fusobacterium naviforme	155290	6.57029
UR039	1821233	38	Klebsiella pneumoniae	15910	24.9654
UR039	1821233	3858	Porphyromonas asaccharolytica	34810	87.0641
UR039	1821233	294	Porphyromonas somerae	223790	13.5104
UR039	1821233	3267	Prevotella bivia	185490	45.3205
UR039	1821233	94	Prevotella buccalis	31310	23.0438
UR039	1821233	3981	Prevotella disiens	181690	50.5999
UR039	1821233	435	Prevotella timonensis	21390	45.9935
UR039	1821233	99	Prevotella timonensis	23510	6.70778
UR039	1821233	1032	Staphylococcus haemolyticus	161640	12.9516
UR040	2719152	155	Corynebacterium amycolatum	159190	5.8314
UR040	2719152	218	Corynebacterium aurimucosum	162790	8.13625
UR040	2719152	201	Corynebacterium jeikeium	192640	5.62604
UR040	2719152	3514	Corynebacterium simulans	166640	62.5342
UR040	2719152	177	Dialister micraerophilus	204690	5.45899
UR040	2719152	211	Enterococcus faecalis	148240	9.12979
UR040	2719152	2110	Escherichia coli	328530	34.9323
UR040	2719152	14212	Lactobacillus iners	206540	37.7263
UR040	2719152	562	Lawsonella clevelandensis	155690	15.2868
UR040	2719152	460	Peptoniphilus coxii	200890	13.7847
UR040	2719152	2185	Porphyromonas somerae	223790	40.5
UR040	2719152	100	Prevotella buccalis	31310	15.8959
UR040	2719152	165	Prevotella corporis	200440	5.50489
UR040	2719152	2510	Prevotella disiens	181690	41.4712
UR040	2719152	254	Prevotella timonensis	21390	35.4558
UR040	2719152	23	Prevotella timonensis	23510	5.91663
UR041	2003265	261	Enterococcus faecalis	148240	15.089
UR041	2003265	271010	Klebsiella aerogenes*
UR041	2003265	3810	Klebsiella pneumoniae	15910	86.9139
UR041	2003265	7693	Veillonella parvula	165190	38.2796
UR042	8503548	120	Bifidobacterium bifidum	174790	8.49591
UR042	8503548	366	Bifidobacterium breve	203490	19.5159
UR042	8503548	108	Bifidobacterium scardovii	169140	7.69481
UR042	8503548	3620	Citrobacter koseri	173790	5.08487
UR042	8503548	658	Clostridium innocuum	149190	36.5923
UR042	8503548	1675	Clostridium symbiosum	166240	61.5935
UR042	8503548	145	Eggerthella lenta	171640	9.57294
UR042	8503548	795	Escherichia coli	144940	5.22285
UR042	8503548	619	Holdemania filiformis	162840	34.6217
UR042	8503548	575	Lactobacillus crispatus	176340	22.0693
UR042	8503548	483	Prevotella bergensis	412840	12.7524
UR043	1069655	8100	Klebsiella aerogenes*
UR043	1069655	28	Klebsiella pneumoniae	15910	16.2979
UR043	1069655	1164	Prevotella bivia	185490	33.5436
UR044	29654085	1803	Alistipes onderdonkii	361340	41.4781
UR044	29654085	95	Bacteroides caccae	202540	5.55396
UR044	29654085	248	Bacteroides finegoldii	202540	12.8355
UR044	29654085	263	Bacteroides nordii	212140	12.9004
UR044	29654085	257	Bacteroides ovatus	123170	17.7957
UR044	29654085	1761	Bacteroides thetaiotaomicron	190890	51.5307
UR044	29654085	2973	Bacteroides uniformis	173550	61.3961
UR044	29654085	581	Clostridium leptum	155290	35.7615
UR044	29654085	254	Clostridium symbiosum	166240	16.9731
UR044	29654085	137	Eggerthella lenta	171640	9.5409
UR044	29654085	3136163	Escherichia coli	328530	57.0155
UR044	29654085	85	Holdemania filiformis	162840	6.20364
UR044	29654085	28	Klebsiella pneumoniae	15910	18.0641
UR044	29654085	1272	Lactobacillus gasseri	33680	32.2179
UR044	29654085	208	Odoribacter splanchnicus	169390	13.4837
UR044	29654085	3635	Parabacteroides distasonis	258890	60.0267
UR044	29654085	312	Parabacteroides johnsonii	186760	17.5171
UR044	29654085	298	Parabacteroides merdae	124770	22.4325
UR046	3343133	123041	Enterobacter hormaechei	155740	92.1786
UR046	3343133	72247	Klebsiella pneumoniae	15910	97.6304
UR046	3343133	23743	Proteus mirabilis	168040	74.6905
UR047	11773587	1521	Corynebacterium aurimucosum	162790	32.7496
UR047	11773587	141	Corynebacterium kroppenstedtii	64880	9.16461
UR047	11773587	3594	Corynebacterium simulans	166640	59.7048
UR047	11773587	252308	Enterococcus faecalis	148240	88.356
UR047	11773587	510	Escherichia coli	328530	12.1764
UR047	11773587	307	Klebsiella pneumoniae	15910	57.8881
UR047	11773587	150	Lactobacillus jensenii	163890	8.41418
UR047	11773587	284	Moraxella osloensis	152540	10.5546
UR047	11773587	29134	Staphylococcus haemolyticus	161640	47.6386
UR047	11773587	654	Streptococcus agalactiae	167490	15.0343
UR048	46195237	212	Bilophila wadsworthia	193290	11.9199
UR048	46195237	20243058	Morganella morganii	149990	96.3824
UR048	46195237	137	Pseudomonas aeruginosa	163390	9.83353
UR049	1180005	13062	Pseudomonas aeruginosa	163390	92.0534
UR050	21662014	771	Corynebacterium kroppenstedtii	64880	27.3844
UR050	21662014	1570	Dialister micraerophilus	204690	18.5153
UR050	21662014	972	Enterococcus cecorum	205090	12.6325
UR050	21662014	620	Enterococcus faecalis	148240	14.3625
UR050	21662014	585	Escherichia coli	328530	12.3742
UR050	21662014	14922	Lactobacillus gasseri	18870	69.6343
UR050	21662014	739309	Lactobacillus iners	206540	96.3702
UR050	21662014	2286	Megasphaera micronuciformis	150640	37.2524
UR050	21662014	406	Prevotella bivia	185490	7.25053
UR050	21662014	205	Pseudomonas aeruginosa	163390	5.80635
UR050	21662014	66643	Staphylococcus haemolyticus	161640	31.3771
UR051	1826939	375	Acinetobacter schindleri	161090	10.979
UR051	1826939	310	Enterococcus cecorum	205090	7.51377
UR051	1826939	275	Escherichia coli	328530	6.92844
UR052	1164020	2149	Enterococcus faecium	45140	50.9615
UR052	1164020	636	Staphylococcus epidermidis	156440	13.3073
UR053	1451559	81	Corynebacterium amycolatum	159190	6.08644
UR054	19273653	2596144	Escherichia coli	328530	61.0346
UR054	19273653	54304	Klebsiella pneumoniae	15910	93.6329
UR055	922442	592	Corynebacterium amycolatum	159190	32.2294
UR055	922442	326	Pseudomonas aeruginosa	163390	20.7191
UR056	14392365	184496	Alloscardovia omnicolens	212440	96.7097
UR056	14392365	3988	Bifidobacterium dentium	152390	83.2758
UR056	14392365	112	Bilophila wadsworthia	193290	7.10383
UR056	14392365	1679	Citrobacter koseri	173790	46.2075
UR056	14392365	13624	Dialister micraerophilus	204690	50.7191
UR056	14392365	103	Enterococcus faecalis	148240	7.62345
UR056	14392365	411932	Klebsiella pneumoniae	15910	89.164
UR056	14392365	5362	Megasphaera micronuciformis	150640	77.4336
UR056	14392365	3351	Peptostreptococcus anaerobius	173990	36.8952
UR056	14392365	164	Porphyromonas endodontalis	186990	9.81443
UR056	14392365	59755	Prevotella bivia	185490	81.6686
UR056	14392365	258	Prevotella buccalis	31310	34.0211
UR056	14392365	176230	Prevotella nigrescens	188390	92.1158
UR056	14392365	10925	Prevotella oris	169640	85.8524
UR056	14392365	42370	Prevotella timonensis	21390	56.4002
UR056	14392365	5964	Proteus mirabilis	168040	68.2522
UR056	14392365	1424	Slackia exigua	184640	53.548
UR056	14392365	158	Staphylococcus epidermidis	156440	7.31718
UR056	14392365	106	Staphylococcus haemolyticus	161640	5.42254
UR056	14392365	211	Staphylococcus lugdunensis	168740	10.7645
UR056	14392365	1328	Staphylococcus pettenkoferi	149440	31.6528
UR056	14392365	1037	Streptococcus agalactiae	167490	21.6013
UR056	14392365	111	Veillonella parvula	165190	7.47866
UR045	2763808	231	Streptococcus mitis	29810	1.60684
* Number of reads aligning to Whole Genome

## Sheet: Urine_AMR_BCS2.0
List of AMR genes identified by BCS2.0 in urine samples
sample_id	aro	source	gene	drug_class	best_hit_aro
UR001	3000149	KMA+RGI	FosA	phosphonic acid antibiotic; phosphonic acid	FosA
UR001	3000191	KMA+RGI	tet(Q)	tetracycline antibiotic; tetracycline	tet(Q)
UR001	3000194	KMA+RGI	tet(W)	tetracycline antibiotic; tetracycline	tet(W)
UR001	3000205	KMA	tet(X)	glycylcycline; tetracycline antibiotic; tetracycline
UR001	3000377	KMA+RGI	MexA	aminocoumarin antibiotic; carbapenem; cephalosporin; diaminopyrimidine antibiotic; fluoroquinolone antibiotic; macrolide antibiotic; monobactam; penicillin beta-lactam; peptide antibiotic; phenicol antibiotic; sulfonamide antibiotic; tetracycline antibiotic; aminocoumarin; diaminopyrimidine; fluoroquinolone; macrolide; peptide; phenicol; sulfonamide; tetracycline	MexA
UR001	3000378	KMA+RGI	MexB	aminocoumarin antibiotic; carbapenem; cephalosporin; diaminopyrimidine antibiotic; fluoroquinolone antibiotic; macrolide antibiotic; monobactam; penicillin beta-lactam; peptide antibiotic; phenicol antibiotic; sulfonamide antibiotic; tetracycline antibiotic; aminocoumarin; diaminopyrimidine; fluoroquinolone; macrolide; peptide; phenicol; sulfonamide; tetracycline	MexB
UR001	3000379	KMA+RGI	OprM	aminocoumarin antibiotic; aminoglycoside antibiotic; carbapenem; cephalosporin; diaminopyrimidine antibiotic; disinfecting agents and antiseptics; fluoroquinolone antibiotic; macrolide antibiotic; monobactam; penicillin beta-lactam; peptide antibiotic; phenicol antibiotic; sulfonamide antibiotic; tetracycline antibiotic; aminocoumarin; aminoglycoside; diaminopyrimidine; fluoroquinolone; macrolide…	OprM
UR001	3000498	KMA+RGI	ErmF	lincosamide antibiotic; macrolide antibiotic; streptogramin A antibiotic; streptogramin B antibiotic; streptogramin antibiotic; lincosamide; macrolide; streptogramin A; streptogramin B; streptogramin	ErmF
UR001	3000800	KMA+RGI	MexC	aminocoumarin antibiotic; aminoglycoside antibiotic; cephalosporin; diaminopyrimidine antibiotic; fluoroquinolone antibiotic; macrolide antibiotic; penicillin beta-lactam; phenicol antibiotic; tetracycline antibiotic; aminocoumarin; aminoglycoside; diaminopyrimidine; fluoroquinolone; macrolide; phenicol; tetracycline	MexC
UR001	3000801	KMA+RGI	MexD	aminocoumarin antibiotic; aminoglycoside antibiotic; cephalosporin; diaminopyrimidine antibiotic; fluoroquinolone antibiotic; macrolide antibiotic; penicillin beta-lactam; phenicol antibiotic; tetracycline antibiotic; aminocoumarin; aminoglycoside; diaminopyrimidine; fluoroquinolone; macrolide; phenicol; tetracycline	MexD
UR001	3000802	KMA+RGI	OprJ	aminocoumarin antibiotic; aminoglycoside antibiotic; cephalosporin; diaminopyrimidine antibiotic; fluoroquinolone antibiotic; macrolide antibiotic; penicillin beta-lactam; phenicol antibiotic; tetracycline antibiotic; aminocoumarin; aminoglycoside; diaminopyrimidine; fluoroquinolone; macrolide; phenicol; tetracycline	OprJ
UR001	3000803	KMA+RGI	MexE	diaminopyrimidine antibiotic; fluoroquinolone antibiotic; phenicol antibiotic; diaminopyrimidine; fluoroquinolone; phenicol	MexE
UR001	3000804	KMA+RGI	MexF	diaminopyrimidine antibiotic; fluoroquinolone antibiotic; phenicol antibiotic; diaminopyrimidine; fluoroquinolone; phenicol	MexF
UR001	3000805	KMA+RGI	OprN	diaminopyrimidine antibiotic; fluoroquinolone antibiotic; phenicol antibiotic; diaminopyrimidine; fluoroquinolone; phenicol	OprN
UR001	3000806	KMA+RGI	MexG	disinfecting agents and antiseptics; fluoroquinolone antibiotic; tetracycline antibiotic; fluoroquinolone; tetracycline	MexG
UR001	3000807	KMA+RGI	MexH	disinfecting agents and antiseptics; fluoroquinolone antibiotic; tetracycline antibiotic; fluoroquinolone; tetracycline	MexH
UR001	3000808	KMA+RGI	MexI	disinfecting agents and antiseptics; fluoroquinolone antibiotic; tetracycline antibiotic; fluoroquinolone; tetracycline	MexI
UR001	3000809	KMA+RGI	OpmD	disinfecting agents and antiseptics; fluoroquinolone antibiotic; tetracycline antibiotic; fluoroquinolone; tetracycline	OpmD
UR001	3002502	RGI	PDC-5	carbapenem; cephalosporin; monobactam; penicillin beta-lactam	PDC-5
UR001	3002645	KMA+RGI	APH(3')-IIb	aminoglycoside antibiotic; aminoglycoside	APH(3')-IIb
UR001	3002679	KMA+RGI	Pseudomonas aeruginosa catB7	phenicol antibiotic; phenicol	Pseudomonas aeruginosa catB7
UR001	3002985	KMA+RGI	arnA	peptide antibiotic; peptide	arnA
UR001	3003003	KMA+RGI	CfxA3	cephalosporin	CfxA3
UR001	3003030	KMA+RGI	MexV	disinfecting agents and antiseptics; fluoroquinolone antibiotic; macrolide antibiotic; phenicol antibiotic; tetracycline antibiotic; fluoroquinolone; macrolide; phenicol; tetracycline	MexV
UR001	3003031	KMA	MexW	disinfecting agents and antiseptics; fluoroquinolone antibiotic; macrolide antibiotic; phenicol antibiotic; tetracycline antibiotic; fluoroquinolone; macrolide; phenicol; tetracycline
UR001	3003033	KMA+RGI	mexY	aminoglycoside antibiotic; carbapenem; cephalosporin; disinfecting agents and antiseptics; fluoroquinolone antibiotic; macrolide antibiotic; penicillin beta-lactam; phenicol antibiotic; tetracycline antibiotic; aminoglycoside; fluoroquinolone; macrolide; phenicol; tetracycline	mexY
UR001	3003034	KMA	mexX	aminoglycoside antibiotic; carbapenem; cephalosporin; disinfecting agents and antiseptics; fluoroquinolone antibiotic; macrolide antibiotic; penicillin beta-lactam; phenicol antibiotic; tetracycline antibiotic; aminoglycoside; fluoroquinolone; macrolide; phenicol; tetracycline
UR001	3003372	KMA	Escherichia coli 16S rRNA (rrsH) mutation conferring resistance to spectinomycin	aminoglycoside antibiotic; glycopeptide antibiotic; glycylcycline; nucleoside antibiotic; peptide antibiotic; tetracycline antibiotic; aminoglycoside; glycopeptide; nucleoside; peptide; tetracycline
UR001	3003583	KMA+RGI	basS	peptide antibiotic; peptide	basS
UR001	3003679	KMA+RGI	TriA	disinfecting agents and antiseptics	TriA
UR001	3003680	KMA+RGI	TriB	disinfecting agents and antiseptics	TriB
UR001	3003681	KMA+RGI	TriC	disinfecting agents and antiseptics	TriC
UR001	3003682	KMA+RGI	OpmH	disinfecting agents and antiseptics	OpmH
UR001	3003692	KMA+RGI	MexJ	disinfecting agents and antiseptics; macrolide antibiotic; tetracycline antibiotic; macrolide; tetracycline	MexJ
UR001	3003693	KMA+RGI	MexK	disinfecting agents and antiseptics; macrolide antibiotic; tetracycline antibiotic; macrolide; tetracycline	MexK
UR001	3003698	KMA+RGI	mexP	carbapenem; diaminopyrimidine antibiotic; disinfecting agents and antiseptics; macrolide antibiotic; phenicol antibiotic; tetracycline antibiotic; diaminopyrimidine; macrolide; phenicol; tetracycline	mexP
UR001	3003699	KMA+RGI	mexQ	carbapenem; diaminopyrimidine antibiotic; disinfecting agents and antiseptics; macrolide antibiotic; phenicol antibiotic; tetracycline antibiotic; diaminopyrimidine; macrolide; phenicol; tetracycline	mexQ
UR001	3003700	KMA+RGI	opmE	carbapenem; diaminopyrimidine antibiotic; disinfecting agents and antiseptics; macrolide antibiotic; phenicol antibiotic; tetracycline antibiotic; diaminopyrimidine; macrolide; phenicol; tetracycline	opmE
UR001	3003704	KMA+RGI	mexM	phenicol antibiotic; phenicol	mexM
UR001	3003705	KMA+RGI	mexN	phenicol antibiotic; phenicol	mexN
UR001	3003710	KMA+RGI	MexL	disinfecting agents and antiseptics; macrolide antibiotic; tetracycline antibiotic; macrolide; tetracycline	MexL
UR001	3003801	KMA+RGI	bcr-1	bicyclomycin-like antibiotic; bicyclomycin-like	bcr-1
UR001	3003895	KMA	Pseudomonas mutant PhoP conferring resistance to colistin	macrolide antibiotic; peptide antibiotic; macrolide; peptide
UR001	3004038	KMA+RGI	Pseudomonas aeruginosa emrE	aminoglycoside antibiotic; aminoglycoside	Pseudomonas aeruginosa emrE
UR001	3004054	KMA+RGI	Pseudomonas aeruginosa CpxR	aminocoumarin antibiotic; aminoglycoside antibiotic; carbapenem; cephalosporin; diaminopyrimidine antibiotic; fluoroquinolone antibiotic; macrolide antibiotic; monobactam; penicillin beta-lactam; peptide antibiotic; phenicol antibiotic; sulfonamide antibiotic; tetracycline antibiotic; aminocoumarin; aminoglycoside; diaminopyrimidine; fluoroquinolone; macrolide; peptide; phenicol; sulfonamide; tet…	Pseudomonas aeruginosa CpxR
UR001	3004056	KMA	ArmR	aminocoumarin antibiotic; carbapenem; cephalosporin; diaminopyrimidine antibiotic; fluoroquinolone antibiotic; macrolide antibiotic; monobactam; penicillin beta-lactam; peptide antibiotic; phenicol antibiotic; sulfonamide antibiotic; tetracycline antibiotic; aminocoumarin; diaminopyrimidine; fluoroquinolone; macrolide; peptide; phenicol; sulfonamide; tetracycline
UR001	3004069	KMA	MvaT	diaminopyrimidine antibiotic; fluoroquinolone antibiotic; phenicol antibiotic; diaminopyrimidine; fluoroquinolone; phenicol
UR001	3004072	KMA+RGI	OpmB	aminocoumarin antibiotic; macrolide antibiotic; monobactam; tetracycline antibiotic; aminocoumarin; macrolide; tetracycline	OpmB
UR001	3004073	KMA+RGI	MuxA	aminocoumarin antibiotic; macrolide antibiotic; monobactam; tetracycline antibiotic; aminocoumarin; macrolide; tetracycline	MuxA
UR001	3004074	KMA+RGI	MuxB	aminocoumarin antibiotic; macrolide antibiotic; monobactam; tetracycline antibiotic; aminocoumarin; macrolide; tetracycline	MuxB
UR001	3004075	KMA+RGI	MuxC	aminocoumarin antibiotic; macrolide antibiotic; monobactam; tetracycline antibiotic; aminocoumarin; macrolide; tetracycline	MuxC
UR001	3004077	KMA+RGI	PmpM	aminoglycoside antibiotic; disinfecting agents and antiseptics; fluoroquinolone antibiotic; aminoglycoside; fluoroquinolone	PmpM
UR001	3004107	KMA+RGI	Pseudomonas aeruginosa soxR	cephalosporin; disinfecting agents and antiseptics; fluoroquinolone antibiotic; glycylcycline; penicillin beta-lactam; phenicol antibiotic; rifamycin antibiotic; tetracycline antibiotic; fluoroquinolone; phenicol; rifamycin; tetracycline	Pseudomonas aeruginosa soxR
UR001	3004359	KMA	ACI-1	cephalosporin; penicillin beta-lactam
UR001	3004659	KMA+RGI	Mef(En2)	lincosamide antibiotic; macrolide antibiotic; lincosamide; macrolide	Mef(En2)
UR001	3005040	KMA+RGI	YajC	cephalosporin; disinfecting agents and antiseptics; fluoroquinolone antibiotic; glycopeptide antibiotic; glycylcycline; oxazolidinone antibiotic; penicillin beta-lactam; phenicol antibiotic; rifamycin antibiotic; tetracycline antibiotic; fluoroquinolone; glycopeptide; oxazolidinone; phenicol; rifamycin; tetracycline	YajC
UR001	3005063	KMA+RGI	cprR	peptide antibiotic; peptide	cprR
UR001	3005064	KMA+RGI	cprS	peptide antibiotic; peptide	cprS
UR001	3005067	KMA+RGI	ParS	aminoglycoside antibiotic; carbapenem; cephalosporin; disinfecting agents and antiseptics; fluoroquinolone antibiotic; macrolide antibiotic; monobactam; penicillin beta-lactam; phenicol antibiotic; tetracycline antibiotic; aminoglycoside; fluoroquinolone; macrolide; phenicol; tetracycline	ParS
UR001	3005068	KMA+RGI	ParR	aminoglycoside antibiotic; carbapenem; cephalosporin; disinfecting agents and antiseptics; fluoroquinolone antibiotic; macrolide antibiotic; monobactam; penicillin beta-lactam; phenicol antibiotic; tetracycline antibiotic; aminoglycoside; fluoroquinolone; macrolide; phenicol; tetracycline	ParR
UR001	3005069	KMA+RGI	rsmA	diaminopyrimidine antibiotic; fluoroquinolone antibiotic; phenicol antibiotic; diaminopyrimidine; fluoroquinolone; phenicol	rsmA
UR001	3005166	KMA	tet(X1)	tetracycline antibiotic; tetracycline
UR001	3005289	KMA	PDC-212	carbapenem; cephalosporin; monobactam
UR001	3005727	KMA+RGI	OXA-494	penicillin beta-lactam	OXA-494
UR001	3006745	KMA	PDC-374	carbapenem; cephalosporin; monobactam
UR002	3000027	KMA+RGI	emrA	fluoroquinolone antibiotic; fluoroquinolone	emrA
UR002	3000074	KMA+RGI	emrB	fluoroquinolone antibiotic; fluoroquinolone	emrB
UR002	3000206	RGI	emrK	tetracycline antibiotic; tetracycline	emrK
UR002	3000216	KMA+RGI	acrB	cephalosporin; disinfecting agents and antiseptics; fluoroquinolone antibiotic; glycylcycline; penicillin beta-lactam; phenicol antibiotic; rifamycin antibiotic; tetracycline antibiotic; fluoroquinolone; phenicol; rifamycin; tetracycline	acrB
UR002	3000237	KMA+RGI	TolC	aminocoumarin antibiotic; aminoglycoside antibiotic; carbapenem; cephalosporin; disinfecting agents and antiseptics; fluoroquinolone antibiotic; glycylcycline; macrolide antibiotic; penicillin beta-lactam; peptide antibiotic; phenicol antibiotic; rifamycin antibiotic; tetracycline antibiotic; aminocoumarin; aminoglycoside; fluoroquinolone; macrolide; peptide; phenicol; rifamycin; tetracycline	TolC
UR002	3000254	KMA+RGI	emrY	tetracycline antibiotic; tetracycline	emrY
UR002	3000263	KMA+RGI	marA	carbapenem; cephalosporin; disinfecting agents and antiseptics; fluoroquinolone antibiotic; glycylcycline; monobactam; penicillin beta-lactam; phenicol antibiotic; rifamycin antibiotic; tetracycline antibiotic; fluoroquinolone; phenicol; rifamycin; tetracycline	marA
UR002	3000491	KMA+RGI	acrD	aminoglycoside antibiotic; aminoglycoside	acrD
UR002	3000499	KMA+RGI	AcrE	cephalosporin; fluoroquinolone antibiotic; penicillin beta-lactam; fluoroquinolone	AcrE
UR002	3000502	KMA+RGI	AcrF	cephalosporin; fluoroquinolone antibiotic; penicillin beta-lactam; fluoroquinolone	AcrF
UR002	3000516	KMA+RGI	emrR	fluoroquinolone antibiotic; fluoroquinolone	emrR
UR002	3000518	KMA	CRP	fluoroquinolone antibiotic; macrolide antibiotic; penicillin beta-lactam; fluoroquinolone; macrolide
UR002	3000656	KMA+RGI	AcrS	cephalosporin; disinfecting agents and antiseptics; fluoroquinolone antibiotic; glycylcycline; penicillin beta-lactam; phenicol antibiotic; rifamycin antibiotic; tetracycline antibiotic; fluoroquinolone; phenicol; rifamycin; tetracycline	AcrS
UR002	3000676	KMA+RGI	H-NS	cephalosporin; fluoroquinolone antibiotic; macrolide antibiotic; penicillin beta-lactam; tetracycline antibiotic; fluoroquinolone; macrolide; tetracycline	H-NS
UR002	3000792	KMA+RGI	mdtA	aminocoumarin antibiotic; aminocoumarin	mdtA
UR002	3000793	KMA+RGI	mdtB	aminocoumarin antibiotic; aminocoumarin	mdtB
UR002	3000794	KMA+RGI	mdtC	aminocoumarin antibiotic; aminocoumarin	mdtC
UR002	3000795	KMA+RGI	mdtE	fluoroquinolone antibiotic; macrolide antibiotic; penicillin beta-lactam; fluoroquinolone; macrolide	mdtE
UR002	3000796	KMA+RGI	mdtF	fluoroquinolone antibiotic; macrolide antibiotic; penicillin beta-lactam; fluoroquinolone; macrolide	mdtF
UR002	3000828	RGI	baeR	aminocoumarin antibiotic; aminoglycoside antibiotic; aminocoumarin; aminoglycoside	baeR
UR002	3000829	RGI	baeS	aminocoumarin antibiotic; aminoglycoside antibiotic; aminocoumarin; aminoglycoside	baeS
UR002	3000830	KMA+RGI	cpxA	aminocoumarin antibiotic; aminoglycoside antibiotic; aminocoumarin; aminoglycoside	cpxA
UR002	3000832	RGI	evgA	fluoroquinolone antibiotic; macrolide antibiotic; penicillin beta-lactam; tetracycline antibiotic; fluoroquinolone; macrolide; tetracycline	evgA
UR002	3000833	KMA+RGI	evgS	fluoroquinolone antibiotic; macrolide antibiotic; penicillin beta-lactam; tetracycline antibiotic; fluoroquinolone; macrolide; tetracycline	evgS
UR002	3000873	RGI	TEM-1	cephalosporin; monobactam; penicillin beta-lactam	TEM-1
UR002	3001214	KMA+RGI	mdtM	disinfecting agents and antiseptics; fluoroquinolone antibiotic; lincosamide antibiotic; nucleoside antibiotic; phenicol antibiotic; fluoroquinolone; lincosamide; nucleoside; phenicol	mdtM
UR002	3001216	KMA+RGI	mdtH	fluoroquinolone antibiotic; fluoroquinolone	mdtH
UR002	3001328	KMA+RGI	Escherichia coli mdfA	disinfecting agents and antiseptics; phenicol antibiotic; tetracycline antibiotic; phenicol; tetracycline	Escherichia coli mdfA
UR002	3001329	KMA+RGI	mdtG	phosphonic acid antibiotic; phosphonic acid	mdtG
UR002	3002601	KMA	aadA	aminoglycoside antibiotic; aminoglycoside
UR002	3002854	KMA+RGI	dfrA1	diaminopyrimidine antibiotic; diaminopyrimidine	dfrA1
UR002	3002895	KMA+RGI	SAT-2	nucleoside antibiotic; nucleoside	SAT-2
UR002	3002986	KMA	bacA	peptide antibiotic; peptide
UR002	3003223	KMA	Escherichia coli 16S rRNA mutation conferring resistance to edeine	aminoglycoside antibiotic; glycopeptide antibiotic; glycylcycline; nucleoside antibiotic; peptide antibiotic; tetracycline antibiotic; aminoglycoside; glycopeptide; nucleoside; peptide; tetracycline
UR002	3003288	KMA	Escherichia coli rpoB mutants conferring resistance to rifampicin	peptide antibiotic; rifamycin antibiotic; peptide; rifamycin
UR002	3003294	KMA	Escherichia coli gyrA conferring resistance to fluoroquinolones	fluoroquinolone antibiotic; nybomycin-like antibiotic; fluoroquinolone; nybomycin-like
UR002	3003303	KMA	Escherichia coli gyrB conferring resistance to aminocoumarin	aminocoumarin antibiotic; aminocoumarin
UR002	3003316	KMA	Escherichia coli parE conferring resistance to fluoroquinolones	fluoroquinolone antibiotic; fluoroquinolone
UR002	3003369	KMA+RGI	Escherichia coli EF-Tu mutants conferring resistance to Pulvomycin	elfamycin antibiotic; elfamycin	Escherichia coli EF-Tu mutants conferring resistance to Pulvomycin
UR002	3003378	KMA	Escherichia coli AcrAB-TolC with MarR mutations conferring resistance to ciprofloxacin and tetracycline	cephalosporin; disinfecting agents and antiseptics; fluoroquinolone antibiotic; glycylcycline; penicillin beta-lactam; phenicol antibiotic; rifamycin antibiotic; tetracycline antibiotic; fluoroquinolone; phenicol; rifamycin; tetracycline
UR002	3003381	KMA	Escherichia coli soxR with mutation conferring antibiotic resistance	cephalosporin; disinfecting agents and antiseptics; fluoroquinolone antibiotic; glycylcycline; penicillin beta-lactam; phenicol antibiotic; rifamycin antibiotic; tetracycline antibiotic; fluoroquinolone; phenicol; rifamycin; tetracycline
UR002	3003386	KMA	Escherichia coli folP with mutation conferring resistance to sulfonamides	sulfonamide antibiotic; sulfone antibiotic; sulfonamide; sulfone
UR002	3003390	KMA	Escherichia coli ompF with mutation conferring resistance to beta-lactam antibiotics	carbapenem; cephalosporin; monobactam; penicillin beta-lactam
UR002	3003512	KMA	Salmonella enterica 16S rRNA (rrsD) mutation conferring resistance to spectinomycin	aminoglycoside antibiotic; glycopeptide antibiotic; glycylcycline; nucleoside antibiotic; peptide antibiotic; tetracycline antibiotic; aminoglycoside; glycopeptide; nucleoside; peptide; tetracycline
UR002	3003548	KMA+RGI	mdtN	disinfecting agents and antiseptics; nucleoside antibiotic; nucleoside	mdtN
UR002	3003549	KMA+RGI	mdtO	disinfecting agents and antiseptics; nucleoside antibiotic; nucleoside	mdtO
UR002	3003550	KMA+RGI	mdtP	disinfecting agents and antiseptics; nucleoside antibiotic; nucleoside	mdtP
UR002	3003577	KMA+RGI	ugd	peptide antibiotic; peptide	ugd
UR002	3003578	KMA+RGI	PmrF	peptide antibiotic; peptide	PmrF
UR002	3003751	KMA	Escherichia coli nfsA mutations conferring resistance to nitrofurantoin	nitrofuran antibiotic; nitrofuran
UR002	3003775	KMA	Escherichia coli murA with mutation conferring resistance to fosfomycin	phosphonic acid antibiotic; phosphonic acid
UR002	3003838	KMA+RGI	gadW	fluoroquinolone antibiotic; macrolide antibiotic; penicillin beta-lactam; fluoroquinolone; macrolide	gadW
UR002	3003841	KMA+RGI	kdpE	aminoglycoside antibiotic; aminoglycoside	kdpE
UR002	3003843	KMA+RGI	leuO	disinfecting agents and antiseptics; nucleoside antibiotic; nucleoside	leuO
UR002	3003889	KMA+RGI	Escherichia coli GlpT with mutation conferring resistance to fosfomycin	phosphonic acid antibiotic; phosphonic acid	Escherichia coli GlpT with mutation conferring resistance to fosfomycin
UR002	3003893	KMA	Escherichia coli uhpA with mutation conferring resistance to fosfomycin	phosphonic acid antibiotic; phosphonic acid
UR002	3003899	KMA	Escherichia coli PtsI with mutation conferring resistance to fosfomycin	phosphonic acid antibiotic; phosphonic acid
UR002	3003941	KMA	Shigella flexneri parC conferring resistance to fluoroquinolones	fluoroquinolone antibiotic; fluoroquinolone
UR002	3003950	KMA+RGI	msbA	nitroimidazole antibiotic; nitroimidazole	msbA
UR002	3003952	KMA+RGI	YojI	peptide antibiotic; peptide	YojI
UR002	3004039	KMA+RGI	Escherichia coli emrE	macrolide antibiotic; macrolide	Escherichia coli emrE
UR002	3004043	KMA+RGI	Escherichia coli acrA	cephalosporin; disinfecting agents and antiseptics; fluoroquinolone antibiotic; glycylcycline; penicillin beta-lactam; phenicol antibiotic; rifamycin antibiotic; tetracycline antibiotic; fluoroquinolone; phenicol; rifamycin; tetracycline	Escherichia coli acrA
UR002	3004045	KMA	Escherichia coli fabI mutations conferring resistance to isoniazid and triclosan	disinfecting agents and antiseptics; isoniazid-like antibiotic; isoniazid-like
UR002	3004049	KMA	Escherichia coli fabG mutations conferring resistance to triclosan	disinfecting agents and antiseptics
UR002	3004089	RGI	ANT(3'')-IIa	aminoglycoside antibiotic; aminoglycoside	ANT(3'')-IIa
UR002	3004114	KMA	porin OmpC	carbapenem; cephalosporin; monobactam; penicillin beta-lactam
UR002	3004126	KMA	Escherichia coli LamB	fluoroquinolone antibiotic; tetracycline antibiotic; fluoroquinolone; tetracycline
UR002	3004127	KMA	Escherichia coli mipA	aminoglycoside antibiotic; fluoroquinolone antibiotic; aminoglycoside; fluoroquinolone
UR002	3004149	KMA	Escherichia coli 23S rRNA with mutation conferring resistance to clindamycin	glycopeptide antibiotic; lincosamide antibiotic; macrolide antibiotic; phenicol antibiotic; pleuromutilin antibiotic; streptogramin A antibiotic; streptogramin B antibiotic; streptogramin antibiotic; glycopeptide; lincosamide; macrolide; phenicol; pleuromutilin; streptogramin A; streptogramin B; streptogramin
UR002	3004580	RGI	Klebsiella pneumoniae KpnE	aminoglycoside antibiotic; cephalosporin; disinfecting agents and antiseptics; macrolide antibiotic; peptide antibiotic; rifamycin antibiotic; tetracycline antibiotic; aminoglycoside; macrolide; peptide; rifamycin; tetracycline	Klebsiella pneumoniae KpnE
UR002	3004583	RGI	Klebsiella pneumoniae KpnF	aminoglycoside antibiotic; cephalosporin; disinfecting agents and antiseptics; macrolide antibiotic; peptide antibiotic; rifamycin antibiotic; tetracycline antibiotic; aminoglycoside; macrolide; peptide; rifamycin; tetracycline	Klebsiella pneumoniae KpnF
UR002	3005044	KMA	OmpA	peptide antibiotic; peptide
UR002	3005069	RGI	rsmA	diaminopyrimidine antibiotic; fluoroquinolone antibiotic; phenicol antibiotic; diaminopyrimidine; fluoroquinolone; phenicol	rsmA
UR002	3005262	KMA	TEM-231	cephalosporin; monobactam; penicillin beta-lactam
UR002	3006880	KMA+RGI	EC-5	cephalosporin	EC-5
UR003	3000027	KMA+RGI	emrA	fluoroquinolone antibiotic; fluoroquinolone	emrA
UR003	3000074	KMA+RGI	emrB	fluoroquinolone antibiotic; fluoroquinolone	emrB
UR003	3000165	KMA+RGI	tet(A)	tetracycline antibiotic; tetracycline	tet(A)
UR003	3000206	KMA+RGI	emrK	tetracycline antibiotic; tetracycline	emrK
UR003	3000216	KMA	acrB	cephalosporin; disinfecting agents and antiseptics; fluoroquinolone antibiotic; glycylcycline; penicillin beta-lactam; phenicol antibiotic; rifamycin antibiotic; tetracycline antibiotic; fluoroquinolone; phenicol; rifamycin; tetracycline
UR003	3000237	KMA+RGI	TolC	aminocoumarin antibiotic; aminoglycoside antibiotic; carbapenem; cephalosporin; disinfecting agents and antiseptics; fluoroquinolone antibiotic; glycylcycline; macrolide antibiotic; penicillin beta-lactam; peptide antibiotic; phenicol antibiotic; rifamycin antibiotic; tetracycline antibiotic; aminocoumarin; aminoglycoside; fluoroquinolone; macrolide; peptide; phenicol; rifamycin; tetracycline	TolC
UR003	3000254	KMA	emrY	tetracycline antibiotic; tetracycline
UR003	3000263	KMA+RGI	marA	carbapenem; cephalosporin; disinfecting agents and antiseptics; fluoroquinolone antibiotic; glycylcycline; monobactam; penicillin beta-lactam; phenicol antibiotic; rifamycin antibiotic; tetracycline antibiotic; fluoroquinolone; phenicol; rifamycin; tetracycline	marA
UR003	3000316	KMA+RGI	mphA	macrolide antibiotic; macrolide	mphA
UR003	3000375	KMA	ErmB	lincosamide antibiotic; macrolide antibiotic; streptogramin A antibiotic; streptogramin B antibiotic; streptogramin antibiotic; lincosamide; macrolide; streptogramin A; streptogramin B; streptogramin
UR003	3000410	KMA+RGI	sul1	sulfonamide antibiotic; sulfone antibiotic; sulfonamide; sulfone	sul1
UR003	3000412	KMA+RGI	sul2	sulfonamide antibiotic; sulfone antibiotic; sulfonamide; sulfone	sul2
UR003	3000491	KMA+RGI	acrD	aminoglycoside antibiotic; aminoglycoside	acrD
UR003	3000499	KMA	AcrE	cephalosporin; fluoroquinolone antibiotic; penicillin beta-lactam; fluoroquinolone
UR003	3000502	KMA	AcrF	cephalosporin; fluoroquinolone antibiotic; penicillin beta-lactam; fluoroquinolone
UR003	3000508	KMA+RGI	gadX	fluoroquinolone antibiotic; macrolide antibiotic; penicillin beta-lactam; fluoroquinolone; macrolide	gadX
UR003	3000516	KMA+RGI	emrR	fluoroquinolone antibiotic; fluoroquinolone	emrR
UR003	3000518	KMA	CRP	fluoroquinolone antibiotic; macrolide antibiotic; penicillin beta-lactam; fluoroquinolone; macrolide
UR003	3000596	KMA+RGI	ErmX	lincosamide antibiotic; macrolide antibiotic; streptogramin A antibiotic; streptogramin B antibiotic; streptogramin antibiotic; lincosamide; macrolide; streptogramin A; streptogramin B; streptogramin	ErmX
UR003	3000656	KMA+RGI	AcrS	cephalosporin; disinfecting agents and antiseptics; fluoroquinolone antibiotic; glycylcycline; penicillin beta-lactam; phenicol antibiotic; rifamycin antibiotic; tetracycline antibiotic; fluoroquinolone; phenicol; rifamycin; tetracycline	AcrS
UR003	3000676	KMA+RGI	H-NS	cephalosporin; fluoroquinolone antibiotic; macrolide antibiotic; penicillin beta-lactam; tetracycline antibiotic; fluoroquinolone; macrolide; tetracycline	H-NS
UR003	3000792	KMA+RGI	mdtA	aminocoumarin antibiotic; aminocoumarin	mdtA
UR003	3000793	KMA+RGI	mdtB	aminocoumarin antibiotic; aminocoumarin	mdtB
UR003	3000794	KMA	mdtC	aminocoumarin antibiotic; aminocoumarin
UR003	3000795	KMA+RGI	mdtE	fluoroquinolone antibiotic; macrolide antibiotic; penicillin beta-lactam; fluoroquinolone; macrolide	mdtE
UR003	3000796	KMA+RGI	mdtF	fluoroquinolone antibiotic; macrolide antibiotic; penicillin beta-lactam; fluoroquinolone; macrolide	mdtF
UR003	3000828	RGI	baeR	aminocoumarin antibiotic; aminoglycoside antibiotic; aminocoumarin; aminoglycoside	baeR
UR003	3000829	RGI	baeS	aminocoumarin antibiotic; aminoglycoside antibiotic; aminocoumarin; aminoglycoside	baeS
UR003	3000830	KMA+RGI	cpxA	aminocoumarin antibiotic; aminoglycoside antibiotic; aminocoumarin; aminoglycoside	cpxA
UR003	3000832	KMA	evgA	fluoroquinolone antibiotic; macrolide antibiotic; penicillin beta-lactam; tetracycline antibiotic; fluoroquinolone; macrolide; tetracycline
UR003	3000833	KMA	evgS	fluoroquinolone antibiotic; macrolide antibiotic; penicillin beta-lactam; tetracycline antibiotic; fluoroquinolone; macrolide; tetracycline
UR003	3000873	RGI	TEM-1	cephalosporin; monobactam; penicillin beta-lactam	TEM-1
UR003	3000965	KMA	TEM-102	cephalosporin; monobactam; penicillin beta-lactam
UR003	3001214	KMA+RGI	mdtM	disinfecting agents and antiseptics; fluoroquinolone antibiotic; lincosamide antibiotic; nucleoside antibiotic; phenicol antibiotic; fluoroquinolone; lincosamide; nucleoside; phenicol	mdtM
UR003	3001216	KMA+RGI	mdtH	fluoroquinolone antibiotic; fluoroquinolone	mdtH
UR003	3001328	KMA+RGI	Escherichia coli mdfA	disinfecting agents and antiseptics; phenicol antibiotic; tetracycline antibiotic; phenicol; tetracycline	Escherichia coli mdfA
UR003	3001329	KMA	mdtG	phosphonic acid antibiotic; phosphonic acid
UR003	3001877	KMA+RGI	CTX-M-14	cephalosporin	CTX-M-14
UR003	3001944	KMA	CTX-M-83	cephalosporin
UR003	3002535	KMA	AAC(3)-IIc	aminoglycoside antibiotic; aminoglycoside
UR003	3002605	KMA+RGI	aadA5	aminoglycoside antibiotic; aminoglycoside	aadA5
UR003	3002623	KMA	ANT(4')-Ia	aminoglycoside antibiotic; aminoglycoside
UR003	3002639	KMA+RGI	APH(3'')-Ib	aminoglycoside antibiotic; aminoglycoside	APH(3'')-Ib
UR003	3002660	KMA+RGI	APH(6)-Id	aminoglycoside antibiotic; aminoglycoside	APH(6)-Id
UR003	3002705	KMA+RGI	floR	phenicol antibiotic; phenicol	floR
UR003	3002860	KMA+RGI	dfrA17	diaminopyrimidine antibiotic; diaminopyrimidine	dfrA17
UR003	3002986	KMA+RGI	bacA	peptide antibiotic; peptide	bacA
UR003	3003223	KMA	Escherichia coli 16S rRNA mutation conferring resistance to edeine	aminoglycoside antibiotic; glycopeptide antibiotic; glycylcycline; nucleoside antibiotic; peptide antibiotic; tetracycline antibiotic; aminoglycoside; glycopeptide; nucleoside; peptide; tetracycline
UR003	3003288	KMA	Escherichia coli rpoB mutants conferring resistance to rifampicin	peptide antibiotic; rifamycin antibiotic; peptide; rifamycin
UR003	3003294	RGI	Escherichia coli gyrA conferring resistance to fluoroquinolones	fluoroquinolone antibiotic; nybomycin-like antibiotic; fluoroquinolone; nybomycin-like	Escherichia coli gyrA conferring resistance to fluoroquinolones
UR003	3003303	KMA	Escherichia coli gyrB conferring resistance to aminocoumarin	aminocoumarin antibiotic; aminocoumarin
UR003	3003308	KMA+RGI	Escherichia coli parC conferring resistance to fluoroquinolones	fluoroquinolone antibiotic; fluoroquinolone	Escherichia coli parC conferring resistance to fluoroquinolones
UR003	3003316	KMA	Escherichia coli parE conferring resistance to fluoroquinolones	fluoroquinolone antibiotic; fluoroquinolone
UR003	3003368	KMA	Escherichia coli EF-Tu mutants conferring resistance to kirromycin	elfamycin antibiotic; elfamycin
UR003	3003369	RGI	Escherichia coli EF-Tu mutants conferring resistance to Pulvomycin	elfamycin antibiotic; elfamycin	Escherichia coli EF-Tu mutants conferring resistance to Pulvomycin
UR003	3003378	KMA	Escherichia coli AcrAB-TolC with MarR mutations conferring resistance to ciprofloxacin and tetracycline	cephalosporin; disinfecting agents and antiseptics; fluoroquinolone antibiotic; glycylcycline; penicillin beta-lactam; phenicol antibiotic; rifamycin antibiotic; tetracycline antibiotic; fluoroquinolone; phenicol; rifamycin; tetracycline
UR003	3003381	KMA	Escherichia coli soxR with mutation conferring antibiotic resistance	cephalosporin; disinfecting agents and antiseptics; fluoroquinolone antibiotic; glycylcycline; penicillin beta-lactam; phenicol antibiotic; rifamycin antibiotic; tetracycline antibiotic; fluoroquinolone; phenicol; rifamycin; tetracycline
UR003	3003390	KMA	Escherichia coli ompF with mutation conferring resistance to beta-lactam antibiotics	carbapenem; cephalosporin; monobactam; penicillin beta-lactam
UR003	3003512	KMA	Salmonella enterica 16S rRNA (rrsD) mutation conferring resistance to spectinomycin	aminoglycoside antibiotic; glycopeptide antibiotic; glycylcycline; nucleoside antibiotic; peptide antibiotic; tetracycline antibiotic; aminoglycoside; glycopeptide; nucleoside; peptide; tetracycline
UR003	3003548	KMA+RGI	mdtN	disinfecting agents and antiseptics; nucleoside antibiotic; nucleoside	mdtN
UR003	3003549	KMA+RGI	mdtO	disinfecting agents and antiseptics; nucleoside antibiotic; nucleoside	mdtO
UR003	3003550	KMA	mdtP	disinfecting agents and antiseptics; nucleoside antibiotic; nucleoside
UR003	3003576	KMA	eptA	peptide antibiotic; peptide
UR003	3003578	KMA+RGI	PmrF	peptide antibiotic; peptide	PmrF
UR003	3003751	KMA	Escherichia coli nfsA mutations conferring resistance to nitrofurantoin	nitrofuran antibiotic; nitrofuran
UR003	3003775	KMA	Escherichia coli murA with mutation conferring resistance to fosfomycin	phosphonic acid antibiotic; phosphonic acid
UR003	3003807	KMA	Escherichia coli AcrAB-TolC with AcrR mutation conferring resistance to ciprofloxacin, tetracycline, and ceftazidime	cephalosporin; disinfecting agents and antiseptics; fluoroquinolone antibiotic; glycylcycline; penicillin beta-lactam; phenicol antibiotic; rifamycin antibiotic; tetracycline antibiotic; fluoroquinolone; phenicol; rifamycin; tetracycline
UR003	3003838	RGI	gadW	fluoroquinolone antibiotic; macrolide antibiotic; penicillin beta-lactam; fluoroquinolone; macrolide	gadW
UR003	3003839	KMA+RGI	Mrx	macrolide antibiotic; macrolide	Mrx
UR003	3003841	KMA+RGI	kdpE	aminoglycoside antibiotic; aminoglycoside	kdpE
UR003	3003843	KMA+RGI	leuO	disinfecting agents and antiseptics; nucleoside antibiotic; nucleoside	leuO
UR003	3003889	KMA+RGI	Escherichia coli GlpT with mutation conferring resistance to fosfomycin	phosphonic acid antibiotic; phosphonic acid	Escherichia coli GlpT with mutation conferring resistance to fosfomycin
UR003	3003890	KMA	Escherichia coli UhpT with mutation conferring resistance to fosfomycin	phosphonic acid antibiotic; phosphonic acid
UR003	3003899	KMA	Escherichia coli PtsI with mutation conferring resistance to fosfomycin	phosphonic acid antibiotic; phosphonic acid
UR003	3003900	KMA	Escherichia coli cyaA with mutation conferring resistance to fosfomycin	phosphonic acid antibiotic; phosphonic acid
UR003	3003940	KMA	Shigella flexneri gyrA conferring resistance to fluoroquinolones	fluoroquinolone antibiotic; nybomycin-like antibiotic; fluoroquinolone; nybomycin-like
UR003	3003950	KMA+RGI	msbA	nitroimidazole antibiotic; nitroimidazole	msbA
UR003	3003952	KMA+RGI	YojI	peptide antibiotic; peptide	YojI
UR003	3004043	KMA+RGI	Escherichia coli acrA	cephalosporin; disinfecting agents and antiseptics; fluoroquinolone antibiotic; glycylcycline; penicillin beta-lactam; phenicol antibiotic; rifamycin antibiotic; tetracycline antibiotic; fluoroquinolone; phenicol; rifamycin; tetracycline	Escherichia coli acrA
UR003	3004045	KMA	Escherichia coli fabI mutations conferring resistance to isoniazid and triclosan	disinfecting agents and antiseptics; isoniazid-like antibiotic; isoniazid-like
UR003	3004049	KMA	Escherichia coli fabG mutations conferring resistance to triclosan	disinfecting agents and antiseptics
UR003	3004126	KMA	Escherichia coli LamB	fluoroquinolone antibiotic; tetracycline antibiotic; fluoroquinolone; tetracycline
UR003	3004127	KMA	Escherichia coli mipA	aminoglycoside antibiotic; fluoroquinolone antibiotic; aminoglycoside; fluoroquinolone
UR003	3004149	KMA	Escherichia coli 23S rRNA with mutation conferring resistance to clindamycin	glycopeptide antibiotic; lincosamide antibiotic; macrolide antibiotic; phenicol antibiotic; pleuromutilin antibiotic; streptogramin A antibiotic; streptogramin B antibiotic; streptogramin antibiotic; glycopeptide; lincosamide; macrolide; phenicol; pleuromutilin; streptogramin A; streptogramin B; streptogramin
UR003	3004580	RGI	Klebsiella pneumoniae KpnE	aminoglycoside antibiotic; cephalosporin; disinfecting agents and antiseptics; macrolide antibiotic; peptide antibiotic; rifamycin antibiotic; tetracycline antibiotic; aminoglycoside; macrolide; peptide; rifamycin; tetracycline	Klebsiella pneumoniae KpnE
UR003	3004583	RGI	Klebsiella pneumoniae KpnF	aminoglycoside antibiotic; cephalosporin; disinfecting agents and antiseptics; macrolide antibiotic; peptide antibiotic; rifamycin antibiotic; tetracycline antibiotic; aminoglycoside; macrolide; peptide; rifamycin; tetracycline	Klebsiella pneumoniae KpnF
UR003	3004623	KMA+RGI	AAC(3)-IId	aminoglycoside antibiotic; aminoglycoside	AAC(3)-IId
UR003	3005009	KMA	qacE	disinfecting agents and antiseptics
UR003	3005010	KMA+RGI	qacEdelta1	disinfecting agents and antiseptics	qacEdelta1
UR003	3005041	KMA	mlaF	glycopeptide antibiotic; oxazolidinone antibiotic; glycopeptide; oxazolidinone
UR003	3005044	KMA	OmpA	peptide antibiotic; peptide
UR003	3005069	RGI	rsmA	diaminopyrimidine antibiotic; fluoroquinolone antibiotic; phenicol antibiotic; diaminopyrimidine; fluoroquinolone; phenicol	rsmA
UR003	3006876	KMA+RGI	EC-15	cephalosporin	EC-15
UR003	3007454	KMA	TEM-245	cephalosporin; monobactam; penicillin beta-lactam
UR004	3000027	KMA+RGI	emrA	fluoroquinolone antibiotic; fluoroquinolone	emrA
UR004	3000074	KMA	emrB	fluoroquinolone antibiotic; fluoroquinolone
UR004	3000206	KMA	emrK	tetracycline antibiotic; tetracycline
UR004	3000216	KMA	acrB	cephalosporin; disinfecting agents and antiseptics; fluoroquinolone antibiotic; glycylcycline; penicillin beta-lactam; phenicol antibiotic; rifamycin antibiotic; tetracycline antibiotic; fluoroquinolone; phenicol; rifamycin; tetracycline
UR004	3000237	KMA	TolC	aminocoumarin antibiotic; aminoglycoside antibiotic; carbapenem; cephalosporin; disinfecting agents and antiseptics; fluoroquinolone antibiotic; glycylcycline; macrolide antibiotic; penicillin beta-lactam; peptide antibiotic; phenicol antibiotic; rifamycin antibiotic; tetracycline antibiotic; aminocoumarin; aminoglycoside; fluoroquinolone; macrolide; peptide; phenicol; rifamycin; tetracycline
UR004	3000254	KMA+RGI	emrY	tetracycline antibiotic; tetracycline	emrY
UR004	3000263	KMA+RGI	marA	carbapenem; cephalosporin; disinfecting agents and antiseptics; fluoroquinolone antibiotic; glycylcycline; monobactam; penicillin beta-lactam; phenicol antibiotic; rifamycin antibiotic; tetracycline antibiotic; fluoroquinolone; phenicol; rifamycin; tetracycline	marA
UR004	3000491	KMA	acrD	aminoglycoside antibiotic; aminoglycoside
UR004	3000499	KMA+RGI	AcrE	cephalosporin; fluoroquinolone antibiotic; penicillin beta-lactam; fluoroquinolone	AcrE
UR004	3000502	KMA	AcrF	cephalosporin; fluoroquinolone antibiotic; penicillin beta-lactam; fluoroquinolone
UR004	3000508	KMA+RGI	gadX	fluoroquinolone antibiotic; macrolide antibiotic; penicillin beta-lactam; fluoroquinolone; macrolide	gadX
UR004	3000516	KMA+RGI	emrR	fluoroquinolone antibiotic; fluoroquinolone	emrR
UR004	3000518	KMA+RGI	CRP	fluoroquinolone antibiotic; macrolide antibiotic; penicillin beta-lactam; fluoroquinolone; macrolide	CRP
UR004	3000656	KMA+RGI	AcrS	cephalosporin; disinfecting agents and antiseptics; fluoroquinolone antibiotic; glycylcycline; penicillin beta-lactam; phenicol antibiotic; rifamycin antibiotic; tetracycline antibiotic; fluoroquinolone; phenicol; rifamycin; tetracycline	AcrS
UR004	3000676	KMA+RGI	H-NS	cephalosporin; fluoroquinolone antibiotic; macrolide antibiotic; penicillin beta-lactam; tetracycline antibiotic; fluoroquinolone; macrolide; tetracycline	H-NS
UR004	3000792	KMA+RGI	mdtA	aminocoumarin antibiotic; aminocoumarin	mdtA
UR004	3000793	KMA+RGI	mdtB	aminocoumarin antibiotic; aminocoumarin	mdtB
UR004	3000794	KMA+RGI	mdtC	aminocoumarin antibiotic; aminocoumarin	mdtC
UR004	3000795	KMA+RGI	mdtE	fluoroquinolone antibiotic; macrolide antibiotic; penicillin beta-lactam; fluoroquinolone; macrolide	mdtE
UR004	3000796	KMA+RGI	mdtF	fluoroquinolone antibiotic; macrolide antibiotic; penicillin beta-lactam; fluoroquinolone; macrolide	mdtF
UR004	3000828	RGI	baeR	aminocoumarin antibiotic; aminoglycoside antibiotic; aminocoumarin; aminoglycoside	baeR
UR004	3000829	RGI	baeS	aminocoumarin antibiotic; aminoglycoside antibiotic; aminocoumarin; aminoglycoside	baeS
UR004	3000830	KMA+RGI	cpxA	aminocoumarin antibiotic; aminoglycoside antibiotic; aminocoumarin; aminoglycoside	cpxA
UR004	3000832	RGI	evgA	fluoroquinolone antibiotic; macrolide antibiotic; penicillin beta-lactam; tetracycline antibiotic; fluoroquinolone; macrolide; tetracycline	evgA
UR004	3000833	KMA	evgS	fluoroquinolone antibiotic; macrolide antibiotic; penicillin beta-lactam; tetracycline antibiotic; fluoroquinolone; macrolide; tetracycline
UR004	3001216	KMA+RGI	mdtH	fluoroquinolone antibiotic; fluoroquinolone	mdtH
UR004	3001328	KMA+RGI	Escherichia coli mdfA	disinfecting agents and antiseptics; phenicol antibiotic; tetracycline antibiotic; phenicol; tetracycline	Escherichia coli mdfA
UR004	3001329	KMA+RGI	mdtG	phosphonic acid antibiotic; phosphonic acid	mdtG
UR004	3002986	KMA	bacA	peptide antibiotic; peptide
UR004	3003223	KMA	Escherichia coli 16S rRNA mutation conferring resistance to edeine	aminoglycoside antibiotic; glycopeptide antibiotic; glycylcycline; nucleoside antibiotic; peptide antibiotic; tetracycline antibiotic; aminoglycoside; glycopeptide; nucleoside; peptide; tetracycline
UR004	3003288	KMA	Escherichia coli rpoB mutants conferring resistance to rifampicin	peptide antibiotic; rifamycin antibiotic; peptide; rifamycin
UR004	3003303	KMA	Escherichia coli gyrB conferring resistance to aminocoumarin	aminocoumarin antibiotic; aminocoumarin
UR004	3003369	KMA+RGI	Escherichia coli EF-Tu mutants conferring resistance to Pulvomycin	elfamycin antibiotic; elfamycin	Escherichia coli EF-Tu mutants conferring resistance to Pulvomycin
UR004	3003378	KMA	Escherichia coli AcrAB-TolC with MarR mutations conferring resistance to ciprofloxacin and tetracycline	cephalosporin; disinfecting agents and antiseptics; fluoroquinolone antibiotic; glycylcycline; penicillin beta-lactam; phenicol antibiotic; rifamycin antibiotic; tetracycline antibiotic; fluoroquinolone; phenicol; rifamycin; tetracycline
UR004	3003381	KMA	Escherichia coli soxR with mutation conferring antibiotic resistance	cephalosporin; disinfecting agents and antiseptics; fluoroquinolone antibiotic; glycylcycline; penicillin beta-lactam; phenicol antibiotic; rifamycin antibiotic; tetracycline antibiotic; fluoroquinolone; phenicol; rifamycin; tetracycline
UR004	3003386	KMA	Escherichia coli folP with mutation conferring resistance to sulfonamides	sulfonamide antibiotic; sulfone antibiotic; sulfonamide; sulfone
UR004	3003512	KMA	Salmonella enterica 16S rRNA (rrsD) mutation conferring resistance to spectinomycin	aminoglycoside antibiotic; glycopeptide antibiotic; glycylcycline; nucleoside antibiotic; peptide antibiotic; tetracycline antibiotic; aminoglycoside; glycopeptide; nucleoside; peptide; tetracycline
UR004	3003548	KMA+RGI	mdtN	disinfecting agents and antiseptics; nucleoside antibiotic; nucleoside	mdtN
UR004	3003549	KMA+RGI	mdtO	disinfecting agents and antiseptics; nucleoside antibiotic; nucleoside	mdtO
UR004	3003550	KMA	mdtP	disinfecting agents and antiseptics; nucleoside antibiotic; nucleoside
UR004	3003577	KMA+RGI	ugd	peptide antibiotic; peptide	ugd
UR004	3003578	KMA+RGI	PmrF	peptide antibiotic; peptide	PmrF
UR004	3003751	KMA	Escherichia coli nfsA mutations conferring resistance to nitrofurantoin	nitrofuran antibiotic; nitrofuran
UR004	3003775	KMA	Escherichia coli murA with mutation conferring resistance to fosfomycin	phosphonic acid antibiotic; phosphonic acid
UR004	3003807	KMA	Escherichia coli AcrAB-TolC with AcrR mutation conferring resistance to ciprofloxacin, tetracycline, and ceftazidime	cephalosporin; disinfecting agents and antiseptics; fluoroquinolone antibiotic; glycylcycline; penicillin beta-lactam; phenicol antibiotic; rifamycin antibiotic; tetracycline antibiotic; fluoroquinolone; phenicol; rifamycin; tetracycline
UR004	3003838	KMA+RGI	gadW	fluoroquinolone antibiotic; macrolide antibiotic; penicillin beta-lactam; fluoroquinolone; macrolide	gadW
UR004	3003841	KMA+RGI	kdpE	aminoglycoside antibiotic; aminoglycoside	kdpE
UR004	3003843	KMA+RGI	leuO	disinfecting agents and antiseptics; nucleoside antibiotic; nucleoside	leuO
UR004	3003889	KMA+RGI	Escherichia coli GlpT with mutation conferring resistance to fosfomycin	phosphonic acid antibiotic; phosphonic acid	Escherichia coli GlpT with mutation conferring resistance to fosfomycin
UR004	3003890	KMA	Escherichia coli UhpT with mutation conferring resistance to fosfomycin	phosphonic acid antibiotic; phosphonic acid
UR004	3003899	KMA	Escherichia coli PtsI with mutation conferring resistance to fosfomycin	phosphonic acid antibiotic; phosphonic acid
UR004	3003900	KMA	Escherichia coli cyaA with mutation conferring resistance to fosfomycin	phosphonic acid antibiotic; phosphonic acid
UR004	3003941	KMA	Shigella flexneri parC conferring resistance to fluoroquinolones	fluoroquinolone antibiotic; fluoroquinolone
UR004	3003950	KMA+RGI	msbA	nitroimidazole antibiotic; nitroimidazole	msbA
UR004	3003952	KMA+RGI	YojI	peptide antibiotic; peptide	YojI
UR004	3004039	KMA+RGI	Escherichia coli emrE	macrolide antibiotic; macrolide	Escherichia coli emrE
UR004	3004043	KMA+RGI	Escherichia coli acrA	cephalosporin; disinfecting agents and antiseptics; fluoroquinolone antibiotic; glycylcycline; penicillin beta-lactam; phenicol antibiotic; rifamycin antibiotic; tetracycline antibiotic; fluoroquinolone; phenicol; rifamycin; tetracycline	Escherichia coli acrA
UR004	3004045	KMA	Escherichia coli fabI mutations conferring resistance to isoniazid and triclosan	disinfecting agents and antiseptics; isoniazid-like antibiotic; isoniazid-like
UR004	3004049	KMA	Escherichia coli fabG mutations conferring resistance to triclosan	disinfecting agents and antiseptics
UR004	3004114	KMA	porin OmpC	carbapenem; cephalosporin; monobactam; penicillin beta-lactam
UR004	3004126	KMA	Escherichia coli LamB	fluoroquinolone antibiotic; tetracycline antibiotic; fluoroquinolone; tetracycline
UR004	3004127	KMA	Escherichia coli mipA	aminoglycoside antibiotic; fluoroquinolone antibiotic; aminoglycoside; fluoroquinolone
UR004	3004149	KMA	Escherichia coli 23S rRNA with mutation conferring resistance to clindamycin	glycopeptide antibiotic; lincosamide antibiotic; macrolide antibiotic; phenicol antibiotic; pleuromutilin antibiotic; streptogramin A antibiotic; streptogramin B antibiotic; streptogramin antibiotic; glycopeptide; lincosamide; macrolide; phenicol; pleuromutilin; streptogramin A; streptogramin B; streptogramin
UR004	3004580	RGI	Klebsiella pneumoniae KpnE	aminoglycoside antibiotic; cephalosporin; disinfecting agents and antiseptics; macrolide antibiotic; peptide antibiotic; rifamycin antibiotic; tetracycline antibiotic; aminoglycoside; macrolide; peptide; rifamycin; tetracycline	Klebsiella pneumoniae KpnE
UR004	3004583	RGI	Klebsiella pneumoniae KpnF	aminoglycoside antibiotic; cephalosporin; disinfecting agents and antiseptics; macrolide antibiotic; peptide antibiotic; rifamycin antibiotic; tetracycline antibiotic; aminoglycoside; macrolide; peptide; rifamycin; tetracycline	Klebsiella pneumoniae KpnF
UR004	3004597	RGI	Klebsiella pneumoniae KpnH	aminoglycoside antibiotic; carbapenem; cephalosporin; fluoroquinolone antibiotic; macrolide antibiotic; penicillin beta-lactam; peptide antibiotic; aminoglycoside; fluoroquinolone; macrolide; peptide	Klebsiella pneumoniae KpnH
UR004	3005044	KMA	OmpA	peptide antibiotic; peptide
UR004	3005069	RGI	rsmA	diaminopyrimidine antibiotic; fluoroquinolone antibiotic; phenicol antibiotic; diaminopyrimidine; fluoroquinolone; phenicol	rsmA
UR004	3006880	KMA+RGI	EC-5	cephalosporin	EC-5
UR004	3007509	KMA	Shigella flexneri acrA	cephalosporin; disinfecting agents and antiseptics; fluoroquinolone antibiotic; glycylcycline; penicillin beta-lactam; phenicol antibiotic; rifamycin antibiotic; tetracycline antibiotic; fluoroquinolone; phenicol; rifamycin; tetracycline
UR005	3000216	RGI	acrB	cephalosporin; disinfecting agents and antiseptics; fluoroquinolone antibiotic; glycylcycline; penicillin beta-lactam; phenicol antibiotic; rifamycin antibiotic; tetracycline antibiotic; fluoroquinolone; phenicol; rifamycin; tetracycline	acrB
UR005	3000263	RGI	marA	carbapenem; cephalosporin; disinfecting agents and antiseptics; fluoroquinolone antibiotic; glycylcycline; monobactam; penicillin beta-lactam; phenicol antibiotic; rifamycin antibiotic; tetracycline antibiotic; fluoroquinolone; phenicol; rifamycin; tetracycline	marA
UR005	3000516	RGI	emrR	fluoroquinolone antibiotic; fluoroquinolone	emrR
UR005	3000518	KMA+RGI	CRP	fluoroquinolone antibiotic; macrolide antibiotic; penicillin beta-lactam; fluoroquinolone; macrolide	CRP
UR005	3000828	RGI	baeR	aminocoumarin antibiotic; aminoglycoside antibiotic; aminocoumarin; aminoglycoside	baeR
UR005	3001085	KMA+RGI	SHV-27	cephalosporin; penicillin beta-lactam	SHV-27
UR005	3001328	RGI	Escherichia coli mdfA	disinfecting agents and antiseptics; phenicol antibiotic; tetracycline antibiotic; phenicol; tetracycline	Escherichia coli mdfA
UR005	3003209	KMA	fosA5	aminoglycoside antibiotic; fluoroquinolone antibiotic; phosphonic acid antibiotic; aminoglycoside; fluoroquinolone; phosphonic acid
UR005	3003288	KMA	Escherichia coli rpoB mutants conferring resistance to rifampicin	peptide antibiotic; rifamycin antibiotic; peptide; rifamycin
UR005	3003372	KMA	Escherichia coli 16S rRNA (rrsH) mutation conferring resistance to spectinomycin	aminoglycoside antibiotic; glycopeptide antibiotic; glycylcycline; nucleoside antibiotic; peptide antibiotic; tetracycline antibiotic; aminoglycoside; glycopeptide; nucleoside; peptide; tetracycline
UR005	3003373	KMA	Klebsiella pneumoniae acrR with mutation conferring multidrug antibiotic resistance	cephalosporin; disinfecting agents and antiseptics; fluoroquinolone antibiotic; glycylcycline; penicillin beta-lactam; phenicol antibiotic; rifamycin antibiotic; tetracycline antibiotic; fluoroquinolone; phenicol; rifamycin; tetracycline
UR005	3003380	KMA	Klebsiella pneumoniae ramR mutants	cephalosporin; disinfecting agents and antiseptics; fluoroquinolone antibiotic; glycylcycline; penicillin beta-lactam; phenicol antibiotic; rifamycin antibiotic; tetracycline antibiotic; fluoroquinolone; phenicol; rifamycin; tetracycline
UR005	3003512	KMA	Salmonella enterica 16S rRNA (rrsD) mutation conferring resistance to spectinomycin	aminoglycoside antibiotic; glycopeptide antibiotic; glycylcycline; nucleoside antibiotic; peptide antibiotic; tetracycline antibiotic; aminoglycoside; glycopeptide; nucleoside; peptide; tetracycline
UR005	3003578	RGI	PmrF	peptide antibiotic; peptide	PmrF
UR005	3003843	RGI	leuO	disinfecting agents and antiseptics; nucleoside antibiotic; nucleoside	leuO
UR005	3003890	RGI	Escherichia coli UhpT with mutation conferring resistance to fosfomycin	phosphonic acid antibiotic; phosphonic acid	Escherichia coli UhpT with mutation conferring resistance to fosfomycin
UR005	3003922	KMA+RGI	oqxA	diaminopyrimidine antibiotic; fluoroquinolone antibiotic; glycylcycline; nitrofuran antibiotic; tetracycline antibiotic; diaminopyrimidine; fluoroquinolone; nitrofuran; tetracycline	oqxA
UR005	3003923	KMA+RGI	oqxB	diaminopyrimidine antibiotic; fluoroquinolone antibiotic; glycylcycline; nitrofuran antibiotic; tetracycline antibiotic; diaminopyrimidine; fluoroquinolone; nitrofuran; tetracycline	oqxB
UR005	3003950	RGI	msbA	nitroimidazole antibiotic; nitroimidazole	msbA
UR005	3003966	KMA	Klebsiella pneumoniae OmpK35	carbapenem; cephalosporin; monobactam; penicillin beta-lactam
UR005	3003968	KMA	Klebsiella pneumoniae OmpK36	carbapenem; cephalosporin; monobactam; penicillin beta-lactam
UR005	3004041	KMA	Klebsiella pneumoniae acrA	cephalosporin; disinfecting agents and antiseptics; fluoroquinolone antibiotic; glycylcycline; penicillin beta-lactam; phenicol antibiotic; rifamycin antibiotic; tetracycline antibiotic; fluoroquinolone; phenicol; rifamycin; tetracycline
UR005	3004111	KMA+RGI	FosA6	phosphonic acid antibiotic; phosphonic acid	FosA6
UR005	3004122	KMA	Klebsiella pneumoniae OmpK37	carbapenem; cephalosporin; monobactam; penicillin beta-lactam
UR005	3004149	KMA	Escherichia coli 23S rRNA with mutation conferring resistance to clindamycin	glycopeptide antibiotic; lincosamide antibiotic; macrolide antibiotic; phenicol antibiotic; pleuromutilin antibiotic; streptogramin A antibiotic; streptogramin B antibiotic; streptogramin antibiotic; glycopeptide; lincosamide; macrolide; phenicol; pleuromutilin; streptogramin A; streptogramin B; streptogramin
UR005	3004580	KMA+RGI	Klebsiella pneumoniae KpnE	aminoglycoside antibiotic; cephalosporin; disinfecting agents and antiseptics; macrolide antibiotic; peptide antibiotic; rifamycin antibiotic; tetracycline antibiotic; aminoglycoside; macrolide; peptide; rifamycin; tetracycline	Klebsiella pneumoniae KpnE
UR005	3004583	KMA+RGI	Klebsiella pneumoniae KpnF	aminoglycoside antibiotic; cephalosporin; disinfecting agents and antiseptics; macrolide antibiotic; peptide antibiotic; rifamycin antibiotic; tetracycline antibiotic; aminoglycoside; macrolide; peptide; rifamycin; tetracycline	Klebsiella pneumoniae KpnF
UR005	3004588	KMA+RGI	Klebsiella pneumoniae KpnG	aminoglycoside antibiotic; carbapenem; cephalosporin; fluoroquinolone antibiotic; macrolide antibiotic; penicillin beta-lactam; peptide antibiotic; aminoglycoside; fluoroquinolone; macrolide; peptide	Klebsiella pneumoniae KpnG
UR005	3004597	RGI	Klebsiella pneumoniae KpnH	aminoglycoside antibiotic; carbapenem; cephalosporin; fluoroquinolone antibiotic; macrolide antibiotic; penicillin beta-lactam; peptide antibiotic; aminoglycoside; fluoroquinolone; macrolide; peptide	Klebsiella pneumoniae KpnH
UR005	3005044	KMA+RGI	OmpA	peptide antibiotic; peptide	OmpA
UR005	3005047	KMA+RGI	eptB	peptide antibiotic; peptide	eptB
UR005	3005053	KMA+RGI	ArnT	peptide antibiotic; peptide	ArnT
UR005	3005059	KMA+RGI	LptD	aminocoumarin antibiotic; carbapenem; peptide antibiotic; rifamycin antibiotic; aminocoumarin; peptide; rifamycin	LptD
UR005	3005069	RGI	rsmA	diaminopyrimidine antibiotic; fluoroquinolone antibiotic; phenicol antibiotic; diaminopyrimidine; fluoroquinolone; phenicol	rsmA
UR005	3007203	KMA	Klebsiella pneumoniae mutant PhoQ conferring resistance to colistin	macrolide antibiotic; peptide antibiotic; macrolide; peptide
UR005	3007420	KMA	Klebsiella pneumoniae lamB with mutations conferring resistance to ceftazidime-avibactam	cephalosporin; fluoroquinolone antibiotic; tetracycline antibiotic; fluoroquinolone; tetracycline
UR005	3007682	KMA	MdtQ	carbapenem; cephalosporin; monobactam; penicillin beta-lactam
UR006	3000027	KMA	emrA	fluoroquinolone antibiotic; fluoroquinolone
UR006	3000074	KMA+RGI	emrB	fluoroquinolone antibiotic; fluoroquinolone	emrB
UR006	3000166	KMA+RGI	tet(B)	tetracycline antibiotic; tetracycline	tet(B)
UR006	3000190	RGI	tet(O)	tetracycline antibiotic; tetracycline	tet(O)
UR006	3000194	KMA+RGI	tet(W)	tetracycline antibiotic; tetracycline	tet(W)
UR006	3000216	KMA	acrB	cephalosporin; disinfecting agents and antiseptics; fluoroquinolone antibiotic; glycylcycline; penicillin beta-lactam; phenicol antibiotic; rifamycin antibiotic; tetracycline antibiotic; fluoroquinolone; phenicol; rifamycin; tetracycline
UR006	3000237	KMA+RGI	TolC	aminocoumarin antibiotic; aminoglycoside antibiotic; carbapenem; cephalosporin; disinfecting agents and antiseptics; fluoroquinolone antibiotic; glycylcycline; macrolide antibiotic; penicillin beta-lactam; peptide antibiotic; phenicol antibiotic; rifamycin antibiotic; tetracycline antibiotic; aminocoumarin; aminoglycoside; fluoroquinolone; macrolide; peptide; phenicol; rifamycin; tetracycline	TolC
UR006	3000263	KMA+RGI	marA	carbapenem; cephalosporin; disinfecting agents and antiseptics; fluoroquinolone antibiotic; glycylcycline; monobactam; penicillin beta-lactam; phenicol antibiotic; rifamycin antibiotic; tetracycline antibiotic; fluoroquinolone; phenicol; rifamycin; tetracycline	marA
UR006	3000300	KMA	lsaA	lincosamide antibiotic; pleuromutilin antibiotic; streptogramin A antibiotic; streptogramin B antibiotic; streptogramin antibiotic; lincosamide; pleuromutilin; streptogramin A; streptogramin B; streptogramin
UR006	3000316	KMA+RGI	mphA	macrolide antibiotic; macrolide	mphA
UR006	3000375	KMA+RGI	ErmB	lincosamide antibiotic; macrolide antibiotic; streptogramin A antibiotic; streptogramin B antibiotic; streptogramin antibiotic; lincosamide; macrolide; streptogramin A; streptogramin B; streptogramin	ErmB
UR006	3000412	KMA+RGI	sul2	sulfonamide antibiotic; sulfone antibiotic; sulfonamide; sulfone	sul2
UR006	3000491	KMA+RGI	acrD	aminoglycoside antibiotic; aminoglycoside	acrD
UR006	3000499	KMA+RGI	AcrE	cephalosporin; fluoroquinolone antibiotic; penicillin beta-lactam; fluoroquinolone	AcrE
UR006	3000502	KMA	AcrF	cephalosporin; fluoroquinolone antibiotic; penicillin beta-lactam; fluoroquinolone
UR006	3000516	RGI	emrR	fluoroquinolone antibiotic; fluoroquinolone	emrR
UR006	3000518	KMA+RGI	CRP	fluoroquinolone antibiotic; macrolide antibiotic; penicillin beta-lactam; fluoroquinolone; macrolide	CRP
UR006	3000656	KMA	AcrS	cephalosporin; disinfecting agents and antiseptics; fluoroquinolone antibiotic; glycylcycline; penicillin beta-lactam; phenicol antibiotic; rifamycin antibiotic; tetracycline antibiotic; fluoroquinolone; phenicol; rifamycin; tetracycline
UR006	3000676	KMA	H-NS	cephalosporin; fluoroquinolone antibiotic; macrolide antibiotic; penicillin beta-lactam; tetracycline antibiotic; fluoroquinolone; macrolide; tetracycline
UR006	3000792	KMA	mdtA	aminocoumarin antibiotic; aminocoumarin
UR006	3000795	KMA+RGI	mdtE	fluoroquinolone antibiotic; macrolide antibiotic; penicillin beta-lactam; fluoroquinolone; macrolide	mdtE
UR006	3000796	KMA	mdtF	fluoroquinolone antibiotic; macrolide antibiotic; penicillin beta-lactam; fluoroquinolone; macrolide
UR006	3000828	RGI	baeR	aminocoumarin antibiotic; aminoglycoside antibiotic; aminocoumarin; aminoglycoside	baeR
UR006	3000830	KMA	cpxA	aminocoumarin antibiotic; aminoglycoside antibiotic; aminocoumarin; aminoglycoside
UR006	3000832	KMA	evgA	fluoroquinolone antibiotic; macrolide antibiotic; penicillin beta-lactam; tetracycline antibiotic; fluoroquinolone; macrolide; tetracycline
UR006	3000873	RGI	TEM-1	cephalosporin; monobactam; penicillin beta-lactam	TEM-1
UR006	3000903	KMA	TEM-33	cephalosporin; monobactam; penicillin beta-lactam
UR006	3001216	KMA	mdtH	fluoroquinolone antibiotic; fluoroquinolone
UR006	3001328	KMA	Escherichia coli mdfA	disinfecting agents and antiseptics; phenicol antibiotic; tetracycline antibiotic; phenicol; tetracycline
UR006	3001329	KMA	mdtG	phosphonic acid antibiotic; phosphonic acid
UR006	3002639	KMA+RGI	APH(3'')-Ib	aminoglycoside antibiotic; aminoglycoside	APH(3'')-Ib
UR006	3002647	KMA+RGI	APH(3')-IIIa	aminoglycoside antibiotic; aminoglycoside	APH(3')-IIIa
UR006	3002660	KMA+RGI	APH(6)-Id	aminoglycoside antibiotic; aminoglycoside	APH(6)-Id
UR006	3002875	KMA	dfrE	diaminopyrimidine antibiotic; diaminopyrimidine
UR006	3002942	KMA+RGI	vanH gene in vanA cluster	glycopeptide antibiotic; glycopeptide	vanH gene in vanA cluster
UR006	3002949	RGI	vanX gene in vanA cluster	glycopeptide antibiotic; glycopeptide	vanX gene in vanA cluster
UR006	3002986	KMA+RGI	bacA	peptide antibiotic; peptide	bacA
UR006	3003223	KMA	Escherichia coli 16S rRNA mutation conferring resistance to edeine	aminoglycoside antibiotic; glycopeptide antibiotic; glycylcycline; nucleoside antibiotic; peptide antibiotic; tetracycline antibiotic; aminoglycoside; glycopeptide; nucleoside; peptide; tetracycline
UR006	3003497	KMA	Neisseria meningitidis 16S rRNA mutation conferring resistance to spectinomycin	aminoglycoside antibiotic; glycopeptide antibiotic; glycylcycline; nucleoside antibiotic; peptide antibiotic; tetracycline antibiotic; aminoglycoside; glycopeptide; nucleoside; peptide; tetracycline
UR006	3003512	KMA	Salmonella enterica 16S rRNA (rrsD) mutation conferring resistance to spectinomycin	aminoglycoside antibiotic; glycopeptide antibiotic; glycylcycline; nucleoside antibiotic; peptide antibiotic; tetracycline antibiotic; aminoglycoside; glycopeptide; nucleoside; peptide; tetracycline
UR006	3003541	KMA	Mycolicibacterium smegmatis 16S rRNA (rrsB) mutation conferring resistance to streptomycin	aminoglycoside antibiotic; glycopeptide antibiotic; glycylcycline; nucleoside antibiotic; peptide antibiotic; tetracycline antibiotic; aminoglycoside; glycopeptide; nucleoside; peptide; tetracycline
UR006	3003550	KMA+RGI	mdtP	disinfecting agents and antiseptics; nucleoside antibiotic; nucleoside	mdtP
UR006	3003578	KMA	PmrF	peptide antibiotic; peptide
UR006	3003838	KMA	gadW	fluoroquinolone antibiotic; macrolide antibiotic; penicillin beta-lactam; fluoroquinolone; macrolide
UR006	3003949	KMA	efrB	fluoroquinolone antibiotic; macrolide antibiotic; rifamycin antibiotic; fluoroquinolone; macrolide; rifamycin
UR006	3003952	KMA	YojI	peptide antibiotic; peptide
UR006	3004043	KMA+RGI	Escherichia coli acrA	cephalosporin; disinfecting agents and antiseptics; fluoroquinolone antibiotic; glycylcycline; penicillin beta-lactam; phenicol antibiotic; rifamycin antibiotic; tetracycline antibiotic; fluoroquinolone; phenicol; rifamycin; tetracycline	Escherichia coli acrA
UR006	3004149	KMA	Escherichia coli 23S rRNA with mutation conferring resistance to clindamycin	glycopeptide antibiotic; lincosamide antibiotic; macrolide antibiotic; phenicol antibiotic; pleuromutilin antibiotic; streptogramin A antibiotic; streptogramin B antibiotic; streptogramin antibiotic; glycopeptide; lincosamide; macrolide; phenicol; pleuromutilin; streptogramin A; streptogramin B; streptogramin
UR006	3004181	KMA	Streptococcus pneumoniae 23S rRNA mutation conferring resistance to macrolides and streptogramins antibiotics	glycopeptide antibiotic; lincosamide antibiotic; macrolide antibiotic; phenicol antibiotic; pleuromutilin antibiotic; streptogramin A antibiotic; streptogramin B antibiotic; streptogramin antibiotic; glycopeptide; lincosamide; macrolide; phenicol; pleuromutilin; streptogramin A; streptogramin B; streptogramin
UR006	3006880	KMA	EC-5	cephalosporin
UR009	3000027	KMA+RGI	emrA	fluoroquinolone antibiotic; fluoroquinolone	emrA
UR009	3000074	KMA+RGI	emrB	fluoroquinolone antibiotic; fluoroquinolone	emrB
UR009	3000165	KMA+RGI	tet(A)	tetracycline antibiotic; tetracycline	tet(A)
UR009	3000216	KMA	acrB	cephalosporin; disinfecting agents and antiseptics; fluoroquinolone antibiotic; glycylcycline; penicillin beta-lactam; phenicol antibiotic; rifamycin antibiotic; tetracycline antibiotic; fluoroquinolone; phenicol; rifamycin; tetracycline
UR009	3000237	KMA+RGI	TolC	aminocoumarin antibiotic; aminoglycoside antibiotic; carbapenem; cephalosporin; disinfecting agents and antiseptics; fluoroquinolone antibiotic; glycylcycline; macrolide antibiotic; penicillin beta-lactam; peptide antibiotic; phenicol antibiotic; rifamycin antibiotic; tetracycline antibiotic; aminocoumarin; aminoglycoside; fluoroquinolone; macrolide; peptide; phenicol; rifamycin; tetracycline	TolC
UR009	3000254	KMA	emrY	tetracycline antibiotic; tetracycline
UR009	3000263	KMA+RGI	marA	carbapenem; cephalosporin; disinfecting agents and antiseptics; fluoroquinolone antibiotic; glycylcycline; monobactam; penicillin beta-lactam; phenicol antibiotic; rifamycin antibiotic; tetracycline antibiotic; fluoroquinolone; phenicol; rifamycin; tetracycline	marA
UR009	3000412	KMA+RGI	sul2	sulfonamide antibiotic; sulfone antibiotic; sulfonamide; sulfone	sul2
UR009	3000491	KMA+RGI	acrD	aminoglycoside antibiotic; aminoglycoside	acrD
UR009	3000499	KMA+RGI	AcrE	cephalosporin; fluoroquinolone antibiotic; penicillin beta-lactam; fluoroquinolone	AcrE
UR009	3000502	KMA	AcrF	cephalosporin; fluoroquinolone antibiotic; penicillin beta-lactam; fluoroquinolone
UR009	3000508	KMA+RGI	gadX	fluoroquinolone antibiotic; macrolide antibiotic; penicillin beta-lactam; fluoroquinolone; macrolide	gadX
UR009	3000516	KMA+RGI	emrR	fluoroquinolone antibiotic; fluoroquinolone	emrR
UR009	3000518	KMA+RGI	CRP	fluoroquinolone antibiotic; macrolide antibiotic; penicillin beta-lactam; fluoroquinolone; macrolide	CRP
UR009	3000656	KMA+RGI	AcrS	cephalosporin; disinfecting agents and antiseptics; fluoroquinolone antibiotic; glycylcycline; penicillin beta-lactam; phenicol antibiotic; rifamycin antibiotic; tetracycline antibiotic; fluoroquinolone; phenicol; rifamycin; tetracycline	AcrS
UR009	3000676	KMA	H-NS	cephalosporin; fluoroquinolone antibiotic; macrolide antibiotic; penicillin beta-lactam; tetracycline antibiotic; fluoroquinolone; macrolide; tetracycline
UR009	3000792	KMA+RGI	mdtA	aminocoumarin antibiotic; aminocoumarin	mdtA
UR009	3000793	KMA+RGI	mdtB	aminocoumarin antibiotic; aminocoumarin	mdtB
UR009	3000794	RGI	mdtC	aminocoumarin antibiotic; aminocoumarin	mdtC
UR009	3000795	KMA+RGI	mdtE	fluoroquinolone antibiotic; macrolide antibiotic; penicillin beta-lactam; fluoroquinolone; macrolide	mdtE
UR009	3000796	KMA	mdtF	fluoroquinolone antibiotic; macrolide antibiotic; penicillin beta-lactam; fluoroquinolone; macrolide
UR009	3000828	RGI	baeR	aminocoumarin antibiotic; aminoglycoside antibiotic; aminocoumarin; aminoglycoside	baeR
UR009	3000829	RGI	baeS	aminocoumarin antibiotic; aminoglycoside antibiotic; aminocoumarin; aminoglycoside	baeS
UR009	3000830	KMA+RGI	cpxA	aminocoumarin antibiotic; aminoglycoside antibiotic; aminocoumarin; aminoglycoside	cpxA
UR009	3000832	KMA+RGI	evgA	fluoroquinolone antibiotic; macrolide antibiotic; penicillin beta-lactam; tetracycline antibiotic; fluoroquinolone; macrolide; tetracycline	evgA
UR009	3000833	KMA	evgS	fluoroquinolone antibiotic; macrolide antibiotic; penicillin beta-lactam; tetracycline antibiotic; fluoroquinolone; macrolide; tetracycline
UR009	3000873	RGI	TEM-1	cephalosporin; monobactam; penicillin beta-lactam	TEM-1
UR009	3000965	KMA	TEM-102	cephalosporin; monobactam; penicillin beta-lactam
UR009	3001216	KMA+RGI	mdtH	fluoroquinolone antibiotic; fluoroquinolone	mdtH
UR009	3001328	KMA+RGI	Escherichia coli mdfA	disinfecting agents and antiseptics; phenicol antibiotic; tetracycline antibiotic; phenicol; tetracycline	Escherichia coli mdfA
UR009	3001329	KMA	mdtG	phosphonic acid antibiotic; phosphonic acid
UR009	3001373	KMA	TEM-182	cephalosporin; monobactam; penicillin beta-lactam
UR009	3002639	KMA+RGI	APH(3'')-Ib	aminoglycoside antibiotic; aminoglycoside	APH(3'')-Ib
UR009	3002641	KMA+RGI	APH(3')-Ia	aminoglycoside antibiotic; aminoglycoside	APH(3')-Ia
UR009	3002660	KMA+RGI	APH(6)-Id	aminoglycoside antibiotic; aminoglycoside	APH(6)-Id
UR009	3002683	KMA+RGI	catA1	phenicol antibiotic; phenicol	catI
UR009	3002689	KMA	Plasmid-encoded cat (pp-cat)	phenicol antibiotic; phenicol
UR009	3002986	KMA+RGI	bacA	peptide antibiotic; peptide	bacA
UR009	3003223	KMA	Escherichia coli 16S rRNA mutation conferring resistance to edeine	aminoglycoside antibiotic; glycopeptide antibiotic; glycylcycline; nucleoside antibiotic; peptide antibiotic; tetracycline antibiotic; aminoglycoside; glycopeptide; nucleoside; peptide; tetracycline
UR009	3003288	KMA	Escherichia coli rpoB mutants conferring resistance to rifampicin	peptide antibiotic; rifamycin antibiotic; peptide; rifamycin
UR009	3003294	KMA	Escherichia coli gyrA conferring resistance to fluoroquinolones	fluoroquinolone antibiotic; nybomycin-like antibiotic; fluoroquinolone; nybomycin-like
UR009	3003303	KMA	Escherichia coli gyrB conferring resistance to aminocoumarin	aminocoumarin antibiotic; aminocoumarin
UR009	3003316	KMA	Escherichia coli parE conferring resistance to fluoroquinolones	fluoroquinolone antibiotic; fluoroquinolone
UR009	3003369	KMA+RGI	Escherichia coli EF-Tu mutants conferring resistance to Pulvomycin	elfamycin antibiotic; elfamycin	Escherichia coli EF-Tu mutants conferring resistance to Pulvomycin
UR009	3003378	KMA	Escherichia coli AcrAB-TolC with MarR mutations conferring resistance to ciprofloxacin and tetracycline	cephalosporin; disinfecting agents and antiseptics; fluoroquinolone antibiotic; glycylcycline; penicillin beta-lactam; phenicol antibiotic; rifamycin antibiotic; tetracycline antibiotic; fluoroquinolone; phenicol; rifamycin; tetracycline
UR009	3003381	KMA	Escherichia coli soxR with mutation conferring antibiotic resistance	cephalosporin; disinfecting agents and antiseptics; fluoroquinolone antibiotic; glycylcycline; penicillin beta-lactam; phenicol antibiotic; rifamycin antibiotic; tetracycline antibiotic; fluoroquinolone; phenicol; rifamycin; tetracycline
UR009	3003390	KMA	Escherichia coli ompF with mutation conferring resistance to beta-lactam antibiotics	carbapenem; cephalosporin; monobactam; penicillin beta-lactam
UR009	3003511	KMA	Escherichia coli soxS with mutation conferring antibiotic resistance	carbapenem; cephalosporin; disinfecting agents and antiseptics; fluoroquinolone antibiotic; glycylcycline; monobactam; penicillin beta-lactam; phenicol antibiotic; rifamycin antibiotic; tetracycline antibiotic; fluoroquinolone; phenicol; rifamycin; tetracycline
UR009	3003512	KMA	Salmonella enterica 16S rRNA (rrsD) mutation conferring resistance to spectinomycin	aminoglycoside antibiotic; glycopeptide antibiotic; glycylcycline; nucleoside antibiotic; peptide antibiotic; tetracycline antibiotic; aminoglycoside; glycopeptide; nucleoside; peptide; tetracycline
UR009	3003548	KMA+RGI	mdtN	disinfecting agents and antiseptics; nucleoside antibiotic; nucleoside	mdtN
UR009	3003549	KMA+RGI	mdtO	disinfecting agents and antiseptics; nucleoside antibiotic; nucleoside	mdtO
UR009	3003550	KMA+RGI	mdtP	disinfecting agents and antiseptics; nucleoside antibiotic; nucleoside	mdtP
UR009	3003576	KMA+RGI	eptA	peptide antibiotic; peptide	eptA
UR009	3003577	KMA+RGI	ugd	peptide antibiotic; peptide	ugd
UR009	3003578	KMA+RGI	PmrF	peptide antibiotic; peptide	PmrF
UR009	3003751	KMA	Escherichia coli nfsA mutations conferring resistance to nitrofurantoin	nitrofuran antibiotic; nitrofuran
UR009	3003775	KMA	Escherichia coli murA with mutation conferring resistance to fosfomycin	phosphonic acid antibiotic; phosphonic acid
UR009	3003838	KMA+RGI	gadW	fluoroquinolone antibiotic; macrolide antibiotic; penicillin beta-lactam; fluoroquinolone; macrolide	gadW
UR009	3003843	KMA+RGI	leuO	disinfecting agents and antiseptics; nucleoside antibiotic; nucleoside	leuO
UR009	3003889	KMA+RGI	Escherichia coli GlpT with mutation conferring resistance to fosfomycin	phosphonic acid antibiotic; phosphonic acid	Escherichia coli GlpT with mutation conferring resistance to fosfomycin
UR009	3003893	KMA	Escherichia coli uhpA with mutation conferring resistance to fosfomycin	phosphonic acid antibiotic; phosphonic acid
UR009	3003899	KMA	Escherichia coli PtsI with mutation conferring resistance to fosfomycin	phosphonic acid antibiotic; phosphonic acid
UR009	3003900	KMA	Escherichia coli cyaA with mutation conferring resistance to fosfomycin	phosphonic acid antibiotic; phosphonic acid
UR009	3003941	KMA	Shigella flexneri parC conferring resistance to fluoroquinolones	fluoroquinolone antibiotic; fluoroquinolone
UR009	3003950	KMA+RGI	msbA	nitroimidazole antibiotic; nitroimidazole	msbA
UR009	3003952	KMA+RGI	YojI	peptide antibiotic; peptide	YojI
UR009	3004039	KMA+RGI	Escherichia coli emrE	macrolide antibiotic; macrolide	Escherichia coli emrE
UR009	3004043	KMA+RGI	Escherichia coli acrA	cephalosporin; disinfecting agents and antiseptics; fluoroquinolone antibiotic; glycylcycline; penicillin beta-lactam; phenicol antibiotic; rifamycin antibiotic; tetracycline antibiotic; fluoroquinolone; phenicol; rifamycin; tetracycline	Escherichia coli acrA
UR009	3004045	KMA	Escherichia coli fabI mutations conferring resistance to isoniazid and triclosan	disinfecting agents and antiseptics; isoniazid-like antibiotic; isoniazid-like
UR009	3004049	KMA	Escherichia coli fabG mutations conferring resistance to triclosan	disinfecting agents and antiseptics
UR009	3004126	KMA	Escherichia coli LamB	fluoroquinolone antibiotic; tetracycline antibiotic; fluoroquinolone; tetracycline
UR009	3004127	KMA	Escherichia coli mipA	aminoglycoside antibiotic; fluoroquinolone antibiotic; aminoglycoside; fluoroquinolone
UR009	3004149	KMA	Escherichia coli 23S rRNA with mutation conferring resistance to clindamycin	glycopeptide antibiotic; lincosamide antibiotic; macrolide antibiotic; phenicol antibiotic; pleuromutilin antibiotic; streptogramin A antibiotic; streptogramin B antibiotic; streptogramin antibiotic; glycopeptide; lincosamide; macrolide; phenicol; pleuromutilin; streptogramin A; streptogramin B; streptogramin
UR009	3004580	RGI	Klebsiella pneumoniae KpnE	aminoglycoside antibiotic; cephalosporin; disinfecting agents and antiseptics; macrolide antibiotic; peptide antibiotic; rifamycin antibiotic; tetracycline antibiotic; aminoglycoside; macrolide; peptide; rifamycin; tetracycline	Klebsiella pneumoniae KpnE
UR009	3004583	RGI	Klebsiella pneumoniae KpnF	aminoglycoside antibiotic; cephalosporin; disinfecting agents and antiseptics; macrolide antibiotic; peptide antibiotic; rifamycin antibiotic; tetracycline antibiotic; aminoglycoside; macrolide; peptide; rifamycin; tetracycline	Klebsiella pneumoniae KpnF
UR009	3005041	KMA	mlaF	glycopeptide antibiotic; oxazolidinone antibiotic; glycopeptide; oxazolidinone
UR009	3005044	KMA	OmpA	peptide antibiotic; peptide
UR009	3005069	RGI	rsmA	diaminopyrimidine antibiotic; fluoroquinolone antibiotic; phenicol antibiotic; diaminopyrimidine; fluoroquinolone; phenicol	rsmA
UR009	3006880	KMA+RGI	EC-5	cephalosporin	EC-5
UR009	3007454	KMA	TEM-245	cephalosporin; monobactam; penicillin beta-lactam
UR009	3007509	KMA	Shigella flexneri acrA	cephalosporin; disinfecting agents and antiseptics; fluoroquinolone antibiotic; glycylcycline; penicillin beta-lactam; phenicol antibiotic; rifamycin antibiotic; tetracycline antibiotic; fluoroquinolone; phenicol; rifamycin; tetracycline
UR010	3000027	KMA+RGI	emrA	fluoroquinolone antibiotic; fluoroquinolone	emrA
UR010	3000074	KMA+RGI	emrB	fluoroquinolone antibiotic; fluoroquinolone	emrB
UR010	3000165	KMA+RGI	tet(A)	tetracycline antibiotic; tetracycline	tet(A)
UR010	3000190	RGI	tet(O)	tetracycline antibiotic; tetracycline	tet(O)
UR010	3000206	KMA+RGI	emrK	tetracycline antibiotic; tetracycline	emrK
UR010	3000216	KMA	acrB	cephalosporin; disinfecting agents and antiseptics; fluoroquinolone antibiotic; glycylcycline; penicillin beta-lactam; phenicol antibiotic; rifamycin antibiotic; tetracycline antibiotic; fluoroquinolone; phenicol; rifamycin; tetracycline
UR010	3000237	KMA+RGI	TolC	aminocoumarin antibiotic; aminoglycoside antibiotic; carbapenem; cephalosporin; disinfecting agents and antiseptics; fluoroquinolone antibiotic; glycylcycline; macrolide antibiotic; penicillin beta-lactam; peptide antibiotic; phenicol antibiotic; rifamycin antibiotic; tetracycline antibiotic; aminocoumarin; aminoglycoside; fluoroquinolone; macrolide; peptide; phenicol; rifamycin; tetracycline	TolC
UR010	3000263	KMA+RGI	marA	carbapenem; cephalosporin; disinfecting agents and antiseptics; fluoroquinolone antibiotic; glycylcycline; monobactam; penicillin beta-lactam; phenicol antibiotic; rifamycin antibiotic; tetracycline antibiotic; fluoroquinolone; phenicol; rifamycin; tetracycline	marA
UR010	3000316	KMA+RGI	mphA	macrolide antibiotic; macrolide	mphA
UR010	3000410	KMA+RGI	sul1	sulfonamide antibiotic; sulfone antibiotic; sulfonamide; sulfone	sul1
UR010	3000412	KMA+RGI	sul2	sulfonamide antibiotic; sulfone antibiotic; sulfonamide; sulfone	sul2
UR010	3000491	KMA+RGI	acrD	aminoglycoside antibiotic; aminoglycoside	acrD
UR010	3000499	KMA+RGI	AcrE	cephalosporin; fluoroquinolone antibiotic; penicillin beta-lactam; fluoroquinolone	AcrE
UR010	3000502	KMA+RGI	AcrF	cephalosporin; fluoroquinolone antibiotic; penicillin beta-lactam; fluoroquinolone	AcrF
UR010	3000508	KMA+RGI	gadX	fluoroquinolone antibiotic; macrolide antibiotic; penicillin beta-lactam; fluoroquinolone; macrolide	gadX
UR010	3000516	KMA+RGI	emrR	fluoroquinolone antibiotic; fluoroquinolone	emrR
UR010	3000518	KMA	CRP	fluoroquinolone antibiotic; macrolide antibiotic; penicillin beta-lactam; fluoroquinolone; macrolide
UR010	3000596	KMA+RGI	ErmX	lincosamide antibiotic; macrolide antibiotic; streptogramin A antibiotic; streptogramin B antibiotic; streptogramin antibiotic; lincosamide; macrolide; streptogramin A; streptogramin B; streptogramin	ErmX
UR010	3000656	KMA+RGI	AcrS	cephalosporin; disinfecting agents and antiseptics; fluoroquinolone antibiotic; glycylcycline; penicillin beta-lactam; phenicol antibiotic; rifamycin antibiotic; tetracycline antibiotic; fluoroquinolone; phenicol; rifamycin; tetracycline	AcrS
UR010	3000676	KMA	H-NS	cephalosporin; fluoroquinolone antibiotic; macrolide antibiotic; penicillin beta-lactam; tetracycline antibiotic; fluoroquinolone; macrolide; tetracycline
UR010	3000792	KMA+RGI	mdtA	aminocoumarin antibiotic; aminocoumarin	mdtA
UR010	3000793	KMA+RGI	mdtB	aminocoumarin antibiotic; aminocoumarin	mdtB
UR010	3000794	KMA	mdtC	aminocoumarin antibiotic; aminocoumarin
UR010	3000795	KMA+RGI	mdtE	fluoroquinolone antibiotic; macrolide antibiotic; penicillin beta-lactam; fluoroquinolone; macrolide	mdtE
UR010	3000796	KMA	mdtF	fluoroquinolone antibiotic; macrolide antibiotic; penicillin beta-lactam; fluoroquinolone; macrolide
UR010	3000828	RGI	baeR	aminocoumarin antibiotic; aminoglycoside antibiotic; aminocoumarin; aminoglycoside	baeR
UR010	3000829	RGI	baeS	aminocoumarin antibiotic; aminoglycoside antibiotic; aminocoumarin; aminoglycoside	baeS
UR010	3000830	KMA+RGI	cpxA	aminocoumarin antibiotic; aminoglycoside antibiotic; aminocoumarin; aminoglycoside	cpxA
UR010	3000832	KMA+RGI	evgA	fluoroquinolone antibiotic; macrolide antibiotic; penicillin beta-lactam; tetracycline antibiotic; fluoroquinolone; macrolide; tetracycline	evgA
UR010	3000833	KMA	evgS	fluoroquinolone antibiotic; macrolide antibiotic; penicillin beta-lactam; tetracycline antibiotic; fluoroquinolone; macrolide; tetracycline
UR010	3001214	KMA+RGI	mdtM	disinfecting agents and antiseptics; fluoroquinolone antibiotic; lincosamide antibiotic; nucleoside antibiotic; phenicol antibiotic; fluoroquinolone; lincosamide; nucleoside; phenicol	mdtM
UR010	3001216	KMA+RGI	mdtH	fluoroquinolone antibiotic; fluoroquinolone	mdtH
UR010	3001328	KMA+RGI	Escherichia coli mdfA	disinfecting agents and antiseptics; phenicol antibiotic; tetracycline antibiotic; phenicol; tetracycline	Escherichia coli mdfA
UR010	3001329	KMA+RGI	mdtG	phosphonic acid antibiotic; phosphonic acid	mdtG
UR010	3001889	KMA+RGI	CTX-M-27	carbapenem; cephalosporin; penicillin beta-lactam	CTX-M-27
UR010	3002605	KMA+RGI	aadA5	aminoglycoside antibiotic; aminoglycoside	aadA5
UR010	3002639	KMA+RGI	APH(3'')-Ib	aminoglycoside antibiotic; aminoglycoside	APH(3'')-Ib
UR010	3002647	KMA	APH(3')-IIIa	aminoglycoside antibiotic; aminoglycoside
UR010	3002660	KMA+RGI	APH(6)-Id	aminoglycoside antibiotic; aminoglycoside	APH(6)-Id
UR010	3002860	KMA+RGI	dfrA17	diaminopyrimidine antibiotic; diaminopyrimidine	dfrA17
UR010	3002986	KMA+RGI	bacA	peptide antibiotic; peptide	bacA
UR010	3003294	KMA+RGI	Escherichia coli gyrA conferring resistance to fluoroquinolones	fluoroquinolone antibiotic; nybomycin-like antibiotic; fluoroquinolone; nybomycin-like	Escherichia coli gyrA conferring resistance to fluoroquinolones
UR010	3003303	KMA	Escherichia coli gyrB conferring resistance to aminocoumarin	aminocoumarin antibiotic; aminocoumarin
UR010	3003308	RGI	Escherichia coli parC conferring resistance to fluoroquinolones	fluoroquinolone antibiotic; fluoroquinolone	Escherichia coli parC conferring resistance to fluoroquinolones
UR010	3003316	KMA	Escherichia coli parE conferring resistance to fluoroquinolones	fluoroquinolone antibiotic; fluoroquinolone
UR010	3003333	KMA	Escherichia coli 16S rRNA (rrsC) mutation conferring resistance to kasugamicin	aminoglycoside antibiotic; glycopeptide antibiotic; glycylcycline; nucleoside antibiotic; peptide antibiotic; tetracycline antibiotic; aminoglycoside; glycopeptide; nucleoside; peptide; tetracycline
UR010	3003369	KMA+RGI	Escherichia coli EF-Tu mutants conferring resistance to Pulvomycin	elfamycin antibiotic; elfamycin	Escherichia coli EF-Tu mutants conferring resistance to Pulvomycin
UR010	3003378	KMA	Escherichia coli AcrAB-TolC with MarR mutations conferring resistance to ciprofloxacin and tetracycline	cephalosporin; disinfecting agents and antiseptics; fluoroquinolone antibiotic; glycylcycline; penicillin beta-lactam; phenicol antibiotic; rifamycin antibiotic; tetracycline antibiotic; fluoroquinolone; phenicol; rifamycin; tetracycline
UR010	3003381	KMA	Escherichia coli soxR with mutation conferring antibiotic resistance	cephalosporin; disinfecting agents and antiseptics; fluoroquinolone antibiotic; glycylcycline; penicillin beta-lactam; phenicol antibiotic; rifamycin antibiotic; tetracycline antibiotic; fluoroquinolone; phenicol; rifamycin; tetracycline
UR010	3003386	KMA	Escherichia coli folP with mutation conferring resistance to sulfonamides	sulfonamide antibiotic; sulfone antibiotic; sulfonamide; sulfone
UR010	3003499	KMA	Cutibacterium acnes 16S rRNA mutation conferring resistance to tetracycline	aminoglycoside antibiotic; glycopeptide antibiotic; glycylcycline; nucleoside antibiotic; peptide antibiotic; tetracycline antibiotic; aminoglycoside; glycopeptide; nucleoside; peptide; tetracycline
UR010	3003511	KMA	Escherichia coli soxS with mutation conferring antibiotic resistance	carbapenem; cephalosporin; disinfecting agents and antiseptics; fluoroquinolone antibiotic; glycylcycline; monobactam; penicillin beta-lactam; phenicol antibiotic; rifamycin antibiotic; tetracycline antibiotic; fluoroquinolone; phenicol; rifamycin; tetracycline
UR010	3003512	KMA	Salmonella enterica 16S rRNA (rrsD) mutation conferring resistance to spectinomycin	aminoglycoside antibiotic; glycopeptide antibiotic; glycylcycline; nucleoside antibiotic; peptide antibiotic; tetracycline antibiotic; aminoglycoside; glycopeptide; nucleoside; peptide; tetracycline
UR010	3003548	KMA+RGI	mdtN	disinfecting agents and antiseptics; nucleoside antibiotic; nucleoside	mdtN
UR010	3003549	KMA+RGI	mdtO	disinfecting agents and antiseptics; nucleoside antibiotic; nucleoside	mdtO
UR010	3003550	KMA+RGI	mdtP	disinfecting agents and antiseptics; nucleoside antibiotic; nucleoside	mdtP
UR010	3003577	KMA+RGI	ugd	peptide antibiotic; peptide	ugd
UR010	3003578	KMA+RGI	PmrF	peptide antibiotic; peptide	PmrF
UR010	3003775	KMA	Escherichia coli murA with mutation conferring resistance to fosfomycin	phosphonic acid antibiotic; phosphonic acid
UR010	3003807	KMA	Escherichia coli AcrAB-TolC with AcrR mutation conferring resistance to ciprofloxacin, tetracycline, and ceftazidime	cephalosporin; disinfecting agents and antiseptics; fluoroquinolone antibiotic; glycylcycline; penicillin beta-lactam; phenicol antibiotic; rifamycin antibiotic; tetracycline antibiotic; fluoroquinolone; phenicol; rifamycin; tetracycline
UR010	3003838	KMA+RGI	gadW	fluoroquinolone antibiotic; macrolide antibiotic; penicillin beta-lactam; fluoroquinolone; macrolide	gadW
UR010	3003839	KMA+RGI	Mrx	macrolide antibiotic; macrolide	Mrx
UR010	3003841	KMA+RGI	kdpE	aminoglycoside antibiotic; aminoglycoside	kdpE
UR010	3003843	KMA+RGI	leuO	disinfecting agents and antiseptics; nucleoside antibiotic; nucleoside	leuO
UR010	3003889	KMA+RGI	Escherichia coli GlpT with mutation conferring resistance to fosfomycin	phosphonic acid antibiotic; phosphonic acid	Escherichia coli GlpT with mutation conferring resistance to fosfomycin
UR010	3003890	KMA+RGI	Escherichia coli UhpT with mutation conferring resistance to fosfomycin	phosphonic acid antibiotic; phosphonic acid	Escherichia coli UhpT with mutation conferring resistance to fosfomycin
UR010	3003893	KMA	Escherichia coli uhpA with mutation conferring resistance to fosfomycin	phosphonic acid antibiotic; phosphonic acid
UR010	3003899	KMA	Escherichia coli PtsI with mutation conferring resistance to fosfomycin	phosphonic acid antibiotic; phosphonic acid
UR010	3003900	KMA	Escherichia coli cyaA with mutation conferring resistance to fosfomycin	phosphonic acid antibiotic; phosphonic acid
UR010	3003941	KMA	Shigella flexneri parC conferring resistance to fluoroquinolones	fluoroquinolone antibiotic; fluoroquinolone
UR010	3003950	KMA+RGI	msbA	nitroimidazole antibiotic; nitroimidazole	msbA
UR010	3003952	KMA+RGI	YojI	peptide antibiotic; peptide	YojI
UR010	3004039	KMA+RGI	Escherichia coli emrE	macrolide antibiotic; macrolide	Escherichia coli emrE
UR010	3004043	KMA+RGI	Escherichia coli acrA	cephalosporin; disinfecting agents and antiseptics; fluoroquinolone antibiotic; glycylcycline; penicillin beta-lactam; phenicol antibiotic; rifamycin antibiotic; tetracycline antibiotic; fluoroquinolone; phenicol; rifamycin; tetracycline	Escherichia coli acrA
UR010	3004114	KMA	porin OmpC	carbapenem; cephalosporin; monobactam; penicillin beta-lactam
UR010	3004126	KMA	Escherichia coli LamB	fluoroquinolone antibiotic; tetracycline antibiotic; fluoroquinolone; tetracycline
UR010	3004127	KMA	Escherichia coli mipA	aminoglycoside antibiotic; fluoroquinolone antibiotic; aminoglycoside; fluoroquinolone
UR010	3004149	KMA	Escherichia coli 23S rRNA with mutation conferring resistance to clindamycin	glycopeptide antibiotic; lincosamide antibiotic; macrolide antibiotic; phenicol antibiotic; pleuromutilin antibiotic; streptogramin A antibiotic; streptogramin B antibiotic; streptogramin antibiotic; glycopeptide; lincosamide; macrolide; phenicol; pleuromutilin; streptogramin A; streptogramin B; streptogramin
UR010	3004480	KMA	Bifidobacterium adolescentis rpoB mutants conferring resistance to rifampicin	peptide antibiotic; rifamycin antibiotic; peptide; rifamycin
UR010	3004580	RGI	Klebsiella pneumoniae KpnE	aminoglycoside antibiotic; cephalosporin; disinfecting agents and antiseptics; macrolide antibiotic; peptide antibiotic; rifamycin antibiotic; tetracycline antibiotic; aminoglycoside; macrolide; peptide; rifamycin; tetracycline	Klebsiella pneumoniae KpnE
UR010	3004583	RGI	Klebsiella pneumoniae KpnF	aminoglycoside antibiotic; cephalosporin; disinfecting agents and antiseptics; macrolide antibiotic; peptide antibiotic; rifamycin antibiotic; tetracycline antibiotic; aminoglycoside; macrolide; peptide; rifamycin; tetracycline	Klebsiella pneumoniae KpnF
UR010	3005009	KMA	qacE	disinfecting agents and antiseptics
UR010	3005010	KMA+RGI	qacEdelta1	disinfecting agents and antiseptics	qacEdelta1
UR010	3005042	KMA	mlaD	glycopeptide antibiotic; oxazolidinone antibiotic; glycopeptide; oxazolidinone
UR010	3005069	RGI	rsmA	diaminopyrimidine antibiotic; fluoroquinolone antibiotic; phenicol antibiotic; diaminopyrimidine; fluoroquinolone; phenicol	rsmA
UR010	3006880	KMA	EC-5	cephalosporin
UR010	3007421	KMA	Klebsiella pneumoniae PBP3 mutants conferring resistance to ceftazidime-avibactam	carbapenem; cephalosporin; monobactam; penicillin beta-lactam
UR011	3002641	KMA	APH(3')-Ia	aminoglycoside antibiotic; aminoglycoside
UR011	3003481	KMA	Mycobacterium tuberculosis 16S rRNA mutation conferring resistance to amikacin	aminoglycoside antibiotic; glycopeptide antibiotic; glycylcycline; nucleoside antibiotic; peptide antibiotic; tetracycline antibiotic; aminoglycoside; glycopeptide; nucleoside; peptide; tetracycline
UR012	3000027	KMA+RGI	emrA	fluoroquinolone antibiotic; fluoroquinolone	emrA
UR012	3000074	KMA+RGI	emrB	fluoroquinolone antibiotic; fluoroquinolone	emrB
UR012	3000165	KMA+RGI	tet(A)	tetracycline antibiotic; tetracycline	tet(A)
UR012	3000166	KMA+RGI	tet(B)	tetracycline antibiotic; tetracycline	tet(B)
UR012	3000177	KMA	tet(J)	tetracycline antibiotic; tetracycline
UR012	3000191	RGI	tet(Q)	tetracycline antibiotic; tetracycline	tet(Q)
UR012	3000193	KMA+RGI	tet(T)	tetracycline antibiotic; tetracycline	tet(T)
UR012	3000216	KMA	acrB	cephalosporin; disinfecting agents and antiseptics; fluoroquinolone antibiotic; glycylcycline; penicillin beta-lactam; phenicol antibiotic; rifamycin antibiotic; tetracycline antibiotic; fluoroquinolone; phenicol; rifamycin; tetracycline
UR012	3000237	KMA+RGI	TolC	aminocoumarin antibiotic; aminoglycoside antibiotic; carbapenem; cephalosporin; disinfecting agents and antiseptics; fluoroquinolone antibiotic; glycylcycline; macrolide antibiotic; penicillin beta-lactam; peptide antibiotic; phenicol antibiotic; rifamycin antibiotic; tetracycline antibiotic; aminocoumarin; aminoglycoside; fluoroquinolone; macrolide; peptide; phenicol; rifamycin; tetracycline	TolC
UR012	3000254	KMA+RGI	emrY	tetracycline antibiotic; tetracycline	emrY
UR012	3000263	KMA+RGI	marA	carbapenem; cephalosporin; disinfecting agents and antiseptics; fluoroquinolone antibiotic; glycylcycline; monobactam; penicillin beta-lactam; phenicol antibiotic; rifamycin antibiotic; tetracycline antibiotic; fluoroquinolone; phenicol; rifamycin; tetracycline	marA
UR012	3000316	KMA+RGI	mphA	macrolide antibiotic; macrolide	mphA
UR012	3000410	KMA+RGI	sul1	sulfonamide antibiotic; sulfone antibiotic; sulfonamide; sulfone	sul1
UR012	3000412	KMA+RGI	sul2	sulfonamide antibiotic; sulfone antibiotic; sulfonamide; sulfone	sul2
UR012	3000491	KMA	acrD	aminoglycoside antibiotic; aminoglycoside
UR012	3000499	KMA+RGI	AcrE	cephalosporin; fluoroquinolone antibiotic; penicillin beta-lactam; fluoroquinolone	AcrE
UR012	3000502	KMA	AcrF	cephalosporin; fluoroquinolone antibiotic; penicillin beta-lactam; fluoroquinolone
UR012	3000508	KMA+RGI	gadX	fluoroquinolone antibiotic; macrolide antibiotic; penicillin beta-lactam; fluoroquinolone; macrolide	gadX
UR012	3000516	KMA+RGI	emrR	fluoroquinolone antibiotic; fluoroquinolone	emrR
UR012	3000518	KMA+RGI	CRP	fluoroquinolone antibiotic; macrolide antibiotic; penicillin beta-lactam; fluoroquinolone; macrolide	CRP
UR012	3000656	KMA+RGI	AcrS	cephalosporin; disinfecting agents and antiseptics; fluoroquinolone antibiotic; glycylcycline; penicillin beta-lactam; phenicol antibiotic; rifamycin antibiotic; tetracycline antibiotic; fluoroquinolone; phenicol; rifamycin; tetracycline	AcrS
UR012	3000676	KMA+RGI	H-NS	cephalosporin; fluoroquinolone antibiotic; macrolide antibiotic; penicillin beta-lactam; tetracycline antibiotic; fluoroquinolone; macrolide; tetracycline	H-NS
UR012	3000792	KMA+RGI	mdtA	aminocoumarin antibiotic; aminocoumarin	mdtA
UR012	3000793	KMA+RGI	mdtB	aminocoumarin antibiotic; aminocoumarin	mdtB
UR012	3000794	KMA+RGI	mdtC	aminocoumarin antibiotic; aminocoumarin	mdtC
UR012	3000795	KMA+RGI	mdtE	fluoroquinolone antibiotic; macrolide antibiotic; penicillin beta-lactam; fluoroquinolone; macrolide	mdtE
UR012	3000796	KMA	mdtF	fluoroquinolone antibiotic; macrolide antibiotic; penicillin beta-lactam; fluoroquinolone; macrolide
UR012	3000828	RGI	baeR	aminocoumarin antibiotic; aminoglycoside antibiotic; aminocoumarin; aminoglycoside	baeR
UR012	3000829	RGI	baeS	aminocoumarin antibiotic; aminoglycoside antibiotic; aminocoumarin; aminoglycoside	baeS
UR012	3000830	KMA	cpxA	aminocoumarin antibiotic; aminoglycoside antibiotic; aminocoumarin; aminoglycoside
UR012	3000832	RGI	evgA	fluoroquinolone antibiotic; macrolide antibiotic; penicillin beta-lactam; tetracycline antibiotic; fluoroquinolone; macrolide; tetracycline	evgA
UR012	3000833	KMA+RGI	evgS	fluoroquinolone antibiotic; macrolide antibiotic; penicillin beta-lactam; tetracycline antibiotic; fluoroquinolone; macrolide; tetracycline	evgS
UR012	3000873	RGI	TEM-1	cephalosporin; monobactam; penicillin beta-lactam	TEM-1
UR012	3001214	KMA+RGI	mdtM	disinfecting agents and antiseptics; fluoroquinolone antibiotic; lincosamide antibiotic; nucleoside antibiotic; phenicol antibiotic; fluoroquinolone; lincosamide; nucleoside; phenicol	mdtM
UR012	3001216	KMA+RGI	mdtH	fluoroquinolone antibiotic; fluoroquinolone	mdtH
UR012	3001328	KMA+RGI	Escherichia coli mdfA	disinfecting agents and antiseptics; phenicol antibiotic; tetracycline antibiotic; phenicol; tetracycline	Escherichia coli mdfA
UR012	3001329	KMA+RGI	mdtG	phosphonic acid antibiotic; phosphonic acid	mdtG
UR012	3001878	KMA+RGI	CTX-M-15	cephalosporin; penicillin beta-lactam	CTX-M-15
UR012	3001889	KMA+RGI	CTX-M-27	carbapenem; cephalosporin; penicillin beta-lactam	CTX-M-27
UR012	3002148	KMA+RGI	DHA-17	cephalosporin	DHA-17
UR012	3002523	KMA+RGI	AAC(2')-Ia	aminoglycoside antibiotic; aminoglycoside	AAC(2')-Ia
UR012	3002601	KMA	aadA	aminoglycoside antibiotic; aminoglycoside
UR012	3002605	KMA+RGI	aadA5	aminoglycoside antibiotic; aminoglycoside	aadA5
UR012	3002639	KMA+RGI	APH(3'')-Ib	aminoglycoside antibiotic; aminoglycoside	APH(3'')-Ib
UR012	3002641	KMA+RGI	APH(3')-Ia	aminoglycoside antibiotic; aminoglycoside	APH(3')-Ia
UR012	3002660	KMA+RGI	APH(6)-Id	aminoglycoside antibiotic; aminoglycoside	APH(6)-Id
UR012	3002683	KMA+RGI	catA1	phenicol antibiotic; phenicol	catI
UR012	3002685	KMA+RGI	catIII	phenicol antibiotic; phenicol	catIII
UR012	3002854	KMA	dfrA1	diaminopyrimidine antibiotic; diaminopyrimidine
UR012	3002860	KMA+RGI	dfrA17	diaminopyrimidine antibiotic; diaminopyrimidine	dfrA17
UR012	3002875	KMA	dfrE	diaminopyrimidine antibiotic; diaminopyrimidine
UR012	3002895	KMA+RGI	SAT-2	nucleoside antibiotic; nucleoside	SAT-2
UR012	3002986	KMA	bacA	peptide antibiotic; peptide
UR012	3003013	KMA+RGI	dfrA15	diaminopyrimidine antibiotic; diaminopyrimidine	dfrA15
UR012	3003223	KMA	Escherichia coli 16S rRNA mutation conferring resistance to edeine	aminoglycoside antibiotic; glycopeptide antibiotic; glycylcycline; nucleoside antibiotic; peptide antibiotic; tetracycline antibiotic; aminoglycoside; glycopeptide; nucleoside; peptide; tetracycline
UR012	3003288	KMA	Escherichia coli rpoB mutants conferring resistance to rifampicin	peptide antibiotic; rifamycin antibiotic; peptide; rifamycin
UR012	3003303	KMA	Escherichia coli gyrB conferring resistance to aminocoumarin	aminocoumarin antibiotic; aminocoumarin
UR012	3003316	KMA	Escherichia coli parE conferring resistance to fluoroquinolones	fluoroquinolone antibiotic; fluoroquinolone
UR012	3003368	KMA	Escherichia coli EF-Tu mutants conferring resistance to kirromycin	elfamycin antibiotic; elfamycin
UR012	3003369	KMA+RGI	Escherichia coli EF-Tu mutants conferring resistance to Pulvomycin	elfamycin antibiotic; elfamycin	Escherichia coli EF-Tu mutants conferring resistance to Pulvomycin
UR012	3003378	KMA	Escherichia coli AcrAB-TolC with MarR mutations conferring resistance to ciprofloxacin and tetracycline	cephalosporin; disinfecting agents and antiseptics; fluoroquinolone antibiotic; glycylcycline; penicillin beta-lactam; phenicol antibiotic; rifamycin antibiotic; tetracycline antibiotic; fluoroquinolone; phenicol; rifamycin; tetracycline
UR012	3003390	KMA	Escherichia coli ompF with mutation conferring resistance to beta-lactam antibiotics	carbapenem; cephalosporin; monobactam; penicillin beta-lactam
UR012	3003479	KMA	tetR	tetracycline antibiotic; tetracycline
UR012	3003499	KMA	Cutibacterium acnes 16S rRNA mutation conferring resistance to tetracycline	aminoglycoside antibiotic; glycopeptide antibiotic; glycylcycline; nucleoside antibiotic; peptide antibiotic; tetracycline antibiotic; aminoglycoside; glycopeptide; nucleoside; peptide; tetracycline
UR012	3003511	KMA	Escherichia coli soxS with mutation conferring antibiotic resistance	carbapenem; cephalosporin; disinfecting agents and antiseptics; fluoroquinolone antibiotic; glycylcycline; monobactam; penicillin beta-lactam; phenicol antibiotic; rifamycin antibiotic; tetracycline antibiotic; fluoroquinolone; phenicol; rifamycin; tetracycline
UR012	3003512	KMA	Salmonella enterica 16S rRNA (rrsD) mutation conferring resistance to spectinomycin	aminoglycoside antibiotic; glycopeptide antibiotic; glycylcycline; nucleoside antibiotic; peptide antibiotic; tetracycline antibiotic; aminoglycoside; glycopeptide; nucleoside; peptide; tetracycline
UR012	3003544	KMA	Mycolicibacterium smegmatis 16S rRNA (rrsA) mutation conferring resistance to neomycin	aminoglycoside antibiotic; glycopeptide antibiotic; glycylcycline; nucleoside antibiotic; peptide antibiotic; tetracycline antibiotic; aminoglycoside; glycopeptide; nucleoside; peptide; tetracycline
UR012	3003548	KMA+RGI	mdtN	disinfecting agents and antiseptics; nucleoside antibiotic; nucleoside	mdtN
UR012	3003549	KMA	mdtO	disinfecting agents and antiseptics; nucleoside antibiotic; nucleoside
UR012	3003550	KMA+RGI	mdtP	disinfecting agents and antiseptics; nucleoside antibiotic; nucleoside	mdtP
UR012	3003576	KMA+RGI	eptA	peptide antibiotic; peptide	eptA
UR012	3003577	KMA+RGI	ugd	peptide antibiotic; peptide	ugd
UR012	3003578	KMA+RGI	PmrF	peptide antibiotic; peptide	PmrF
UR012	3003751	KMA	Escherichia coli nfsA mutations conferring resistance to nitrofurantoin	nitrofuran antibiotic; nitrofuran
UR012	3003775	KMA	Escherichia coli murA with mutation conferring resistance to fosfomycin	phosphonic acid antibiotic; phosphonic acid
UR012	3003838	KMA+RGI	gadW	fluoroquinolone antibiotic; macrolide antibiotic; penicillin beta-lactam; fluoroquinolone; macrolide	gadW
UR012	3003839	KMA+RGI	Mrx	macrolide antibiotic; macrolide	Mrx
UR012	3003841	KMA+RGI	kdpE	aminoglycoside antibiotic; aminoglycoside	kdpE
UR012	3003843	KMA	leuO	disinfecting agents and antiseptics; nucleoside antibiotic; nucleoside
UR012	3003889	KMA	Escherichia coli GlpT with mutation conferring resistance to fosfomycin	phosphonic acid antibiotic; phosphonic acid
UR012	3003890	KMA+RGI	Escherichia coli UhpT with mutation conferring resistance to fosfomycin	phosphonic acid antibiotic; phosphonic acid	Escherichia coli UhpT with mutation conferring resistance to fosfomycin
UR012	3003893	KMA	Escherichia coli uhpA with mutation conferring resistance to fosfomycin	phosphonic acid antibiotic; phosphonic acid
UR012	3003899	KMA	Escherichia coli PtsI with mutation conferring resistance to fosfomycin	phosphonic acid antibiotic; phosphonic acid
UR012	3003949	KMA	efrB	fluoroquinolone antibiotic; macrolide antibiotic; rifamycin antibiotic; fluoroquinolone; macrolide; rifamycin
UR012	3003950	KMA+RGI	msbA	nitroimidazole antibiotic; nitroimidazole	msbA
UR012	3003952	KMA+RGI	YojI	peptide antibiotic; peptide	YojI
UR012	3004039	KMA+RGI	Escherichia coli emrE	macrolide antibiotic; macrolide	Escherichia coli emrE
UR012	3004043	KMA+RGI	Escherichia coli acrA	cephalosporin; disinfecting agents and antiseptics; fluoroquinolone antibiotic; glycylcycline; penicillin beta-lactam; phenicol antibiotic; rifamycin antibiotic; tetracycline antibiotic; fluoroquinolone; phenicol; rifamycin; tetracycline	Escherichia coli acrA
UR012	3004114	KMA	porin OmpC	carbapenem; cephalosporin; monobactam; penicillin beta-lactam
UR012	3004127	KMA	Escherichia coli mipA	aminoglycoside antibiotic; fluoroquinolone antibiotic; aminoglycoside; fluoroquinolone
UR012	3004149	KMA	Escherichia coli 23S rRNA with mutation conferring resistance to clindamycin	glycopeptide antibiotic; lincosamide antibiotic; macrolide antibiotic; phenicol antibiotic; pleuromutilin antibiotic; streptogramin A antibiotic; streptogramin B antibiotic; streptogramin antibiotic; glycopeptide; lincosamide; macrolide; phenicol; pleuromutilin; streptogramin A; streptogramin B; streptogramin
UR012	3004480	KMA	Bifidobacterium adolescentis rpoB mutants conferring resistance to rifampicin	peptide antibiotic; rifamycin antibiotic; peptide; rifamycin
UR012	3004583	RGI	Klebsiella pneumoniae KpnF	aminoglycoside antibiotic; cephalosporin; disinfecting agents and antiseptics; macrolide antibiotic; peptide antibiotic; rifamycin antibiotic; tetracycline antibiotic; aminoglycoside; macrolide; peptide; rifamycin; tetracycline	Klebsiella pneumoniae KpnF
UR012	3004621	KMA+RGI	AAC(3)-IIe	aminoglycoside antibiotic; aminoglycoside	AAC(3)-IIe
UR012	3004656	KMA	catII from Escherichia coli K-12	phenicol antibiotic; phenicol
UR012	3005009	KMA	qacE	disinfecting agents and antiseptics
UR012	3005010	KMA+RGI	qacEdelta1	disinfecting agents and antiseptics	qacEdelta1
UR012	3005041	KMA	mlaF	glycopeptide antibiotic; oxazolidinone antibiotic; glycopeptide; oxazolidinone
UR012	3005347	RGI	DfrA37	diaminopyrimidine antibiotic; diaminopyrimidine	DfrA37
UR012	3006880	KMA	EC-5	cephalosporin
UR012	3007454	KMA	TEM-245	cephalosporin; monobactam; penicillin beta-lactam
UR013	3000165	KMA+RGI	tet(A)	tetracycline antibiotic; tetracycline	tet(A)
UR013	3000216	RGI	acrB	cephalosporin; disinfecting agents and antiseptics; fluoroquinolone antibiotic; glycylcycline; penicillin beta-lactam; phenicol antibiotic; rifamycin antibiotic; tetracycline antibiotic; fluoroquinolone; phenicol; rifamycin; tetracycline	acrB
UR013	3000412	KMA+RGI	sul2	sulfonamide antibiotic; sulfone antibiotic; sulfonamide; sulfone	sul2
UR013	3000516	RGI	emrR	fluoroquinolone antibiotic; fluoroquinolone	emrR
UR013	3000518	KMA+RGI	CRP	fluoroquinolone antibiotic; macrolide antibiotic; penicillin beta-lactam; fluoroquinolone; macrolide	CRP
UR013	3000873	RGI	TEM-1	cephalosporin; monobactam; penicillin beta-lactam	TEM-1
UR013	3001070	RGI	SHV-11	cephalosporin; penicillin beta-lactam	SHV-11
UR013	3001159	KMA	SHV-110	cephalosporin; penicillin beta-lactam
UR013	3001874	KMA	CTX-M-11	cephalosporin
UR013	3001878	KMA+RGI	CTX-M-15	cephalosporin; penicillin beta-lactam	CTX-M-15
UR013	3001895	KMA	CTX-M-33	cephalosporin
UR013	3002578	KMA	AAC(6')-Ib7	aminoglycoside antibiotic; aminoglycoside
UR013	3002581	KMA	AAC(6')-Ib10	aminoglycoside antibiotic; aminoglycoside
UR013	3002639	KMA+RGI	APH(3'')-Ib	aminoglycoside antibiotic; aminoglycoside	APH(3'')-Ib
UR013	3002660	KMA+RGI	APH(6)-Id	aminoglycoside antibiotic; aminoglycoside	APH(6)-Id
UR013	3002714	KMA+RGI	QnrB1	fluoroquinolone antibiotic; fluoroquinolone	QnrB1
UR013	3002732	KMA	QnrB17	fluoroquinolone antibiotic; fluoroquinolone
UR013	3002859	KMA+RGI	dfrA14	diaminopyrimidine antibiotic; diaminopyrimidine	dfrA14
UR013	3003288	KMA	Escherichia coli rpoB mutants conferring resistance to rifampicin	peptide antibiotic; rifamycin antibiotic; peptide; rifamycin
UR013	3003333	KMA	Escherichia coli 16S rRNA (rrsC) mutation conferring resistance to kasugamicin	aminoglycoside antibiotic; glycopeptide antibiotic; glycylcycline; nucleoside antibiotic; peptide antibiotic; tetracycline antibiotic; aminoglycoside; glycopeptide; nucleoside; peptide; tetracycline
UR013	3003372	KMA	Escherichia coli 16S rRNA (rrsH) mutation conferring resistance to spectinomycin	aminoglycoside antibiotic; glycopeptide antibiotic; glycylcycline; nucleoside antibiotic; peptide antibiotic; tetracycline antibiotic; aminoglycoside; glycopeptide; nucleoside; peptide; tetracycline
UR013	3003380	KMA	Klebsiella pneumoniae ramR mutants	cephalosporin; disinfecting agents and antiseptics; fluoroquinolone antibiotic; glycylcycline; penicillin beta-lactam; phenicol antibiotic; rifamycin antibiotic; tetracycline antibiotic; fluoroquinolone; phenicol; rifamycin; tetracycline
UR013	3003512	KMA	Salmonella enterica 16S rRNA (rrsD) mutation conferring resistance to spectinomycin	aminoglycoside antibiotic; glycopeptide antibiotic; glycylcycline; nucleoside antibiotic; peptide antibiotic; tetracycline antibiotic; aminoglycoside; glycopeptide; nucleoside; peptide; tetracycline
UR013	3003541	KMA	Mycolicibacterium smegmatis 16S rRNA (rrsB) mutation conferring resistance to streptomycin	aminoglycoside antibiotic; glycopeptide antibiotic; glycylcycline; nucleoside antibiotic; peptide antibiotic; tetracycline antibiotic; aminoglycoside; glycopeptide; nucleoside; peptide; tetracycline
UR013	3003899	KMA	Escherichia coli PtsI with mutation conferring resistance to fosfomycin	phosphonic acid antibiotic; phosphonic acid
UR013	3003922	KMA+RGI	oqxA	diaminopyrimidine antibiotic; fluoroquinolone antibiotic; glycylcycline; nitrofuran antibiotic; tetracycline antibiotic; diaminopyrimidine; fluoroquinolone; nitrofuran; tetracycline	oqxA
UR013	3003923	KMA+RGI	oqxB	diaminopyrimidine antibiotic; fluoroquinolone antibiotic; glycylcycline; nitrofuran antibiotic; tetracycline antibiotic; diaminopyrimidine; fluoroquinolone; nitrofuran; tetracycline	oqxB
UR013	3003968	KMA	Klebsiella pneumoniae OmpK36	carbapenem; cephalosporin; monobactam; penicillin beta-lactam
UR013	3004041	KMA	Klebsiella pneumoniae acrA	cephalosporin; disinfecting agents and antiseptics; fluoroquinolone antibiotic; glycylcycline; penicillin beta-lactam; phenicol antibiotic; rifamycin antibiotic; tetracycline antibiotic; fluoroquinolone; phenicol; rifamycin; tetracycline
UR013	3004111	KMA+RGI	FosA6	phosphonic acid antibiotic; phosphonic acid	FosA6
UR013	3004122	KMA+RGI	Klebsiella pneumoniae OmpK37	carbapenem; cephalosporin; monobactam; penicillin beta-lactam	Klebsiella pneumoniae OmpK37
UR013	3004149	KMA	Escherichia coli 23S rRNA with mutation conferring resistance to clindamycin	glycopeptide antibiotic; lincosamide antibiotic; macrolide antibiotic; phenicol antibiotic; pleuromutilin antibiotic; streptogramin A antibiotic; streptogramin B antibiotic; streptogramin antibiotic; glycopeptide; lincosamide; macrolide; phenicol; pleuromutilin; streptogramin A; streptogramin B; streptogramin
UR013	3004580	KMA+RGI	Klebsiella pneumoniae KpnE	aminoglycoside antibiotic; cephalosporin; disinfecting agents and antiseptics; macrolide antibiotic; peptide antibiotic; rifamycin antibiotic; tetracycline antibiotic; aminoglycoside; macrolide; peptide; rifamycin; tetracycline	Klebsiella pneumoniae KpnE
UR013	3004583	KMA+RGI	Klebsiella pneumoniae KpnF	aminoglycoside antibiotic; cephalosporin; disinfecting agents and antiseptics; macrolide antibiotic; peptide antibiotic; rifamycin antibiotic; tetracycline antibiotic; aminoglycoside; macrolide; peptide; rifamycin; tetracycline	Klebsiella pneumoniae KpnF
UR013	3004588	KMA+RGI	Klebsiella pneumoniae KpnG	aminoglycoside antibiotic; carbapenem; cephalosporin; fluoroquinolone antibiotic; macrolide antibiotic; penicillin beta-lactam; peptide antibiotic; aminoglycoside; fluoroquinolone; macrolide; peptide	Klebsiella pneumoniae KpnG
UR013	3004597	RGI	Klebsiella pneumoniae KpnH	aminoglycoside antibiotic; carbapenem; cephalosporin; fluoroquinolone antibiotic; macrolide antibiotic; penicillin beta-lactam; peptide antibiotic; aminoglycoside; fluoroquinolone; macrolide; peptide	Klebsiella pneumoniae KpnH
UR013	3004621	KMA+RGI	AAC(3)-IIe	aminoglycoside antibiotic; aminoglycoside	AAC(3)-IIe
UR013	3005044	KMA+RGI	OmpA	peptide antibiotic; peptide	OmpA
UR013	3005047	KMA+RGI	eptB	peptide antibiotic; peptide	eptB
UR013	3005053	KMA+RGI	ArnT	peptide antibiotic; peptide	ArnT
UR013	3005059	KMA+RGI	LptD	aminocoumarin antibiotic; carbapenem; peptide antibiotic; rifamycin antibiotic; aminocoumarin; peptide; rifamycin	LptD
UR013	3005116	RGI	AAC(6')-Ib-cr6	aminoglycoside antibiotic; fluoroquinolone antibiotic; aminoglycoside; fluoroquinolone	AAC(6')-Ib-cr6
UR013	3005117	KMA	AAC(6')-Ib-cr7	aminoglycoside antibiotic; fluoroquinolone antibiotic; aminoglycoside; fluoroquinolone
UR013	3005600	KMA	CTX-M-177	cephalosporin
UR013	3007454	KMA	TEM-245	cephalosporin; monobactam; penicillin beta-lactam
UR013	3007682	KMA	MdtQ	carbapenem; cephalosporin; monobactam; penicillin beta-lactam
UR014	3000186	RGI	tet(M)	tetracycline antibiotic; tetracycline	tet(M)
UR014	3000190	RGI	tet(O)	tetracycline antibiotic; tetracycline	tet(O)
UR014	3000191	RGI	tet(Q)	tetracycline antibiotic; tetracycline	tet(Q)
UR014	3000194	KMA+RGI	tet(W)	tetracycline antibiotic; tetracycline	tet(W)
UR014	3000196	RGI	tet(32)	tetracycline antibiotic; tetracycline	tet(32)
UR014	3000216	RGI	acrB	cephalosporin; disinfecting agents and antiseptics; fluoroquinolone antibiotic; glycylcycline; penicillin beta-lactam; phenicol antibiotic; rifamycin antibiotic; tetracycline antibiotic; fluoroquinolone; phenicol; rifamycin; tetracycline	acrB
UR014	3000263	RGI	marA	carbapenem; cephalosporin; disinfecting agents and antiseptics; fluoroquinolone antibiotic; glycylcycline; monobactam; penicillin beta-lactam; phenicol antibiotic; rifamycin antibiotic; tetracycline antibiotic; fluoroquinolone; phenicol; rifamycin; tetracycline	marA
UR014	3000375	KMA+RGI	ErmB	lincosamide antibiotic; macrolide antibiotic; streptogramin A antibiotic; streptogramin B antibiotic; streptogramin antibiotic; lincosamide; macrolide; streptogramin A; streptogramin B; streptogramin	ErmB
UR014	3000516	RGI	emrR	fluoroquinolone antibiotic; fluoroquinolone	emrR
UR014	3000518	RGI	CRP	fluoroquinolone antibiotic; macrolide antibiotic; penicillin beta-lactam; fluoroquinolone; macrolide	CRP
UR014	3000793	RGI	mdtB	aminocoumarin antibiotic; aminocoumarin	mdtB
UR014	3000828	RGI	baeR	aminocoumarin antibiotic; aminoglycoside antibiotic; aminocoumarin; aminoglycoside	baeR
UR014	3001328	RGI	Escherichia coli mdfA	disinfecting agents and antiseptics; phenicol antibiotic; tetracycline antibiotic; phenicol; tetracycline	Escherichia coli mdfA
UR014	3003154	KMA+RGI	SHV-187	cephalosporin; penicillin beta-lactam	SHV-187
UR014	3003209	KMA+RGI	fosA5	aminoglycoside antibiotic; fluoroquinolone antibiotic; phosphonic acid antibiotic; aminoglycoside; fluoroquinolone; phosphonic acid	fosA5
UR014	3003240	KMA	Mycobacteroides abscessus 16S rRNA mutation conferring resistance to gentamicin	aminoglycoside antibiotic; glycopeptide antibiotic; glycylcycline; nucleoside antibiotic; peptide antibiotic; tetracycline antibiotic; aminoglycoside; glycopeptide; nucleoside; peptide; tetracycline
UR014	3003288	KMA	Escherichia coli rpoB mutants conferring resistance to rifampicin	peptide antibiotic; rifamycin antibiotic; peptide; rifamycin
UR014	3003303	KMA	Escherichia coli gyrB conferring resistance to aminocoumarin	aminocoumarin antibiotic; aminocoumarin
UR014	3003333	KMA	Escherichia coli 16S rRNA (rrsC) mutation conferring resistance to kasugamicin	aminoglycoside antibiotic; glycopeptide antibiotic; glycylcycline; nucleoside antibiotic; peptide antibiotic; tetracycline antibiotic; aminoglycoside; glycopeptide; nucleoside; peptide; tetracycline
UR014	3003369	KMA+RGI	Escherichia coli EF-Tu mutants conferring resistance to Pulvomycin	elfamycin antibiotic; elfamycin	Escherichia coli EF-Tu mutants conferring resistance to Pulvomycin
UR014	3003373	KMA	Klebsiella pneumoniae acrR with mutation conferring multidrug antibiotic resistance	cephalosporin; disinfecting agents and antiseptics; fluoroquinolone antibiotic; glycylcycline; penicillin beta-lactam; phenicol antibiotic; rifamycin antibiotic; tetracycline antibiotic; fluoroquinolone; phenicol; rifamycin; tetracycline
UR014	3003380	KMA	Klebsiella pneumoniae ramR mutants	cephalosporin; disinfecting agents and antiseptics; fluoroquinolone antibiotic; glycylcycline; penicillin beta-lactam; phenicol antibiotic; rifamycin antibiotic; tetracycline antibiotic; fluoroquinolone; phenicol; rifamycin; tetracycline
UR014	3003499	KMA	Cutibacterium acnes 16S rRNA mutation conferring resistance to tetracycline	aminoglycoside antibiotic; glycopeptide antibiotic; glycylcycline; nucleoside antibiotic; peptide antibiotic; tetracycline antibiotic; aminoglycoside; glycopeptide; nucleoside; peptide; tetracycline
UR014	3003512	KMA	Salmonella enterica 16S rRNA (rrsD) mutation conferring resistance to spectinomycin	aminoglycoside antibiotic; glycopeptide antibiotic; glycylcycline; nucleoside antibiotic; peptide antibiotic; tetracycline antibiotic; aminoglycoside; glycopeptide; nucleoside; peptide; tetracycline
UR014	3003544	KMA	Mycolicibacterium smegmatis 16S rRNA (rrsA) mutation conferring resistance to neomycin	aminoglycoside antibiotic; glycopeptide antibiotic; glycylcycline; nucleoside antibiotic; peptide antibiotic; tetracycline antibiotic; aminoglycoside; glycopeptide; nucleoside; peptide; tetracycline
UR014	3003578	RGI	PmrF	peptide antibiotic; peptide	PmrF
UR014	3003843	RGI	leuO	disinfecting agents and antiseptics; nucleoside antibiotic; nucleoside	leuO
UR014	3003890	RGI	Escherichia coli UhpT with mutation conferring resistance to fosfomycin	phosphonic acid antibiotic; phosphonic acid	Escherichia coli UhpT with mutation conferring resistance to fosfomycin
UR014	3003899	KMA	Escherichia coli PtsI with mutation conferring resistance to fosfomycin	phosphonic acid antibiotic; phosphonic acid
UR014	3003926	KMA	Salmonella enterica gyrA conferring resistance to fluoroquinolones	fluoroquinolone antibiotic; nybomycin-like antibiotic; fluoroquinolone; nybomycin-like
UR014	3003941	KMA	Shigella flexneri parC conferring resistance to fluoroquinolones	fluoroquinolone antibiotic; fluoroquinolone
UR014	3003950	RGI	msbA	nitroimidazole antibiotic; nitroimidazole	msbA
UR014	3003966	KMA	Klebsiella pneumoniae OmpK35	carbapenem; cephalosporin; monobactam; penicillin beta-lactam
UR014	3003968	KMA	Klebsiella pneumoniae OmpK36	carbapenem; cephalosporin; monobactam; penicillin beta-lactam
UR014	3004041	KMA	Klebsiella pneumoniae acrA	cephalosporin; disinfecting agents and antiseptics; fluoroquinolone antibiotic; glycylcycline; penicillin beta-lactam; phenicol antibiotic; rifamycin antibiotic; tetracycline antibiotic; fluoroquinolone; phenicol; rifamycin; tetracycline
UR014	3004111	KMA	FosA6	phosphonic acid antibiotic; phosphonic acid
UR014	3004122	KMA	Klebsiella pneumoniae OmpK37	carbapenem; cephalosporin; monobactam; penicillin beta-lactam
UR014	3004149	KMA	Escherichia coli 23S rRNA with mutation conferring resistance to clindamycin	glycopeptide antibiotic; lincosamide antibiotic; macrolide antibiotic; phenicol antibiotic; pleuromutilin antibiotic; streptogramin A antibiotic; streptogramin B antibiotic; streptogramin antibiotic; glycopeptide; lincosamide; macrolide; phenicol; pleuromutilin; streptogramin A; streptogramin B; streptogramin
UR014	3004176	KMA	Mycoplasma hominis 23S rRNA with mutation conferring resistance to macrolide antibiotics	glycopeptide antibiotic; lincosamide antibiotic; macrolide antibiotic; phenicol antibiotic; pleuromutilin antibiotic; streptogramin A antibiotic; streptogramin B antibiotic; streptogramin antibiotic; glycopeptide; lincosamide; macrolide; phenicol; pleuromutilin; streptogramin A; streptogramin B; streptogramin
UR014	3004580	KMA+RGI	Klebsiella pneumoniae KpnE	aminoglycoside antibiotic; cephalosporin; disinfecting agents and antiseptics; macrolide antibiotic; peptide antibiotic; rifamycin antibiotic; tetracycline antibiotic; aminoglycoside; macrolide; peptide; rifamycin; tetracycline	Klebsiella pneumoniae KpnE
UR014	3004583	KMA+RGI	Klebsiella pneumoniae KpnF	aminoglycoside antibiotic; cephalosporin; disinfecting agents and antiseptics; macrolide antibiotic; peptide antibiotic; rifamycin antibiotic; tetracycline antibiotic; aminoglycoside; macrolide; peptide; rifamycin; tetracycline	Klebsiella pneumoniae KpnF
UR014	3004588	KMA+RGI	Klebsiella pneumoniae KpnG	aminoglycoside antibiotic; carbapenem; cephalosporin; fluoroquinolone antibiotic; macrolide antibiotic; penicillin beta-lactam; peptide antibiotic; aminoglycoside; fluoroquinolone; macrolide; peptide	Klebsiella pneumoniae KpnG
UR014	3004597	RGI	Klebsiella pneumoniae KpnH	aminoglycoside antibiotic; carbapenem; cephalosporin; fluoroquinolone antibiotic; macrolide antibiotic; penicillin beta-lactam; peptide antibiotic; aminoglycoside; fluoroquinolone; macrolide; peptide	Klebsiella pneumoniae KpnH
UR014	3005044	KMA+RGI	OmpA	peptide antibiotic; peptide	OmpA
UR014	3005047	KMA+RGI	eptB	peptide antibiotic; peptide	eptB
UR014	3005053	KMA+RGI	ArnT	peptide antibiotic; peptide	ArnT
UR014	3005059	KMA+RGI	LptD	aminocoumarin antibiotic; carbapenem; peptide antibiotic; rifamycin antibiotic; aminocoumarin; peptide; rifamycin	LptD
UR014	3005069	RGI	rsmA	diaminopyrimidine antibiotic; fluoroquinolone antibiotic; phenicol antibiotic; diaminopyrimidine; fluoroquinolone; phenicol	rsmA
UR014	3007203	KMA	Klebsiella pneumoniae mutant PhoQ conferring resistance to colistin	macrolide antibiotic; peptide antibiotic; macrolide; peptide
UR014	3007420	KMA	Klebsiella pneumoniae lamB with mutations conferring resistance to ceftazidime-avibactam	cephalosporin; fluoroquinolone antibiotic; tetracycline antibiotic; fluoroquinolone; tetracycline
UR014	3007421	KMA	Klebsiella pneumoniae PBP3 mutants conferring resistance to ceftazidime-avibactam	carbapenem; cephalosporin; monobactam; penicillin beta-lactam
UR014	3007682	KMA	MdtQ	carbapenem; cephalosporin; monobactam; penicillin beta-lactam
UR015	3000186	KMA+RGI	tet(M)	tetracycline antibiotic; tetracycline	tet(M)
UR015	3000190	RGI	tet(O)	tetracycline antibiotic; tetracycline	tet(O)
UR015	3000191	KMA+RGI	tet(Q)	tetracycline antibiotic; tetracycline	tet(Q)
UR015	3000194	RGI	tet(W)	tetracycline antibiotic; tetracycline	tet(W)
UR015	3000596	KMA	ErmX	lincosamide antibiotic; macrolide antibiotic; streptogramin A antibiotic; streptogramin B antibiotic; streptogramin antibiotic; lincosamide; macrolide; streptogramin A; streptogramin B; streptogramin
UR015	3001044	KMA+RGI	TEM-181	cephalosporin; monobactam; penicillin beta-lactam	TEM-181
UR015	3002875	KMA	dfrE	diaminopyrimidine antibiotic; diaminopyrimidine
UR015	3003003	KMA	CfxA3	cephalosporin
UR015	3003240	KMA	Mycobacteroides abscessus 16S rRNA mutation conferring resistance to gentamicin	aminoglycoside antibiotic; glycopeptide antibiotic; glycylcycline; nucleoside antibiotic; peptide antibiotic; tetracycline antibiotic; aminoglycoside; glycopeptide; nucleoside; peptide; tetracycline
UR015	3003372	KMA	Escherichia coli 16S rRNA (rrsH) mutation conferring resistance to spectinomycin	aminoglycoside antibiotic; glycopeptide antibiotic; glycylcycline; nucleoside antibiotic; peptide antibiotic; tetracycline antibiotic; aminoglycoside; glycopeptide; nucleoside; peptide; tetracycline
UR015	3003481	KMA	Mycobacterium tuberculosis 16S rRNA mutation conferring resistance to amikacin	aminoglycoside antibiotic; glycopeptide antibiotic; glycylcycline; nucleoside antibiotic; peptide antibiotic; tetracycline antibiotic; aminoglycoside; glycopeptide; nucleoside; peptide; tetracycline
UR015	3003493	KMA	Pasteurella multocida 16S rRNA mutation conferring resistance to spectinomycin	aminoglycoside antibiotic; glycopeptide antibiotic; glycylcycline; nucleoside antibiotic; peptide antibiotic; tetracycline antibiotic; aminoglycoside; glycopeptide; nucleoside; peptide; tetracycline
UR015	3003495	KMA	Neisseria gonorrhoeae 16S rRNA mutation conferring resistance to spectinomycin	aminoglycoside antibiotic; glycopeptide antibiotic; glycylcycline; nucleoside antibiotic; peptide antibiotic; tetracycline antibiotic; aminoglycoside; glycopeptide; nucleoside; peptide; tetracycline
UR015	3003497	KMA	Neisseria meningitidis 16S rRNA mutation conferring resistance to spectinomycin	aminoglycoside antibiotic; glycopeptide antibiotic; glycylcycline; nucleoside antibiotic; peptide antibiotic; tetracycline antibiotic; aminoglycoside; glycopeptide; nucleoside; peptide; tetracycline
UR015	3003499	KMA	Cutibacterium acnes 16S rRNA mutation conferring resistance to tetracycline	aminoglycoside antibiotic; glycopeptide antibiotic; glycylcycline; nucleoside antibiotic; peptide antibiotic; tetracycline antibiotic; aminoglycoside; glycopeptide; nucleoside; peptide; tetracycline
UR015	3003512	KMA	Salmonella enterica 16S rRNA (rrsD) mutation conferring resistance to spectinomycin	aminoglycoside antibiotic; glycopeptide antibiotic; glycylcycline; nucleoside antibiotic; peptide antibiotic; tetracycline antibiotic; aminoglycoside; glycopeptide; nucleoside; peptide; tetracycline
UR015	3003541	KMA	Mycolicibacterium smegmatis 16S rRNA (rrsB) mutation conferring resistance to streptomycin	aminoglycoside antibiotic; glycopeptide antibiotic; glycylcycline; nucleoside antibiotic; peptide antibiotic; tetracycline antibiotic; aminoglycoside; glycopeptide; nucleoside; peptide; tetracycline
UR015	3003544	KMA	Mycolicibacterium smegmatis 16S rRNA (rrsA) mutation conferring resistance to neomycin	aminoglycoside antibiotic; glycopeptide antibiotic; glycylcycline; nucleoside antibiotic; peptide antibiotic; tetracycline antibiotic; aminoglycoside; glycopeptide; nucleoside; peptide; tetracycline
UR015	3003841	KMA	kdpE	aminoglycoside antibiotic; aminoglycoside
UR015	3004032	KMA	tetA(46)	tetracycline antibiotic; tetracycline
UR015	3004181	KMA	Streptococcus pneumoniae 23S rRNA mutation conferring resistance to macrolides and streptogramins antibiotics	glycopeptide antibiotic; lincosamide antibiotic; macrolide antibiotic; phenicol antibiotic; pleuromutilin antibiotic; streptogramin A antibiotic; streptogramin B antibiotic; streptogramin antibiotic; glycopeptide; lincosamide; macrolide; phenicol; pleuromutilin; streptogramin A; streptogramin B; streptogramin
UR015	3004654	KMA	Clostridioides difficile 23S rRNA with mutation conferring resistance to erythromycin and clindamycin	glycopeptide antibiotic; lincosamide antibiotic; macrolide antibiotic; phenicol antibiotic; pleuromutilin antibiotic; streptogramin A antibiotic; streptogramin B antibiotic; streptogramin antibiotic; glycopeptide; lincosamide; macrolide; phenicol; pleuromutilin; streptogramin A; streptogramin B; streptogramin
UR016	3001044	KMA+RGI	TEM-181	cephalosporin; monobactam; penicillin beta-lactam	TEM-181
UR016	3002641	KMA	APH(3')-Ia	aminoglycoside antibiotic; aminoglycoside
UR016	3003372	KMA	Escherichia coli 16S rRNA (rrsH) mutation conferring resistance to spectinomycin	aminoglycoside antibiotic; glycopeptide antibiotic; glycylcycline; nucleoside antibiotic; peptide antibiotic; tetracycline antibiotic; aminoglycoside; glycopeptide; nucleoside; peptide; tetracycline
UR016	3003499	KMA	Cutibacterium acnes 16S rRNA mutation conferring resistance to tetracycline	aminoglycoside antibiotic; glycopeptide antibiotic; glycylcycline; nucleoside antibiotic; peptide antibiotic; tetracycline antibiotic; aminoglycoside; glycopeptide; nucleoside; peptide; tetracycline
UR016	3003544	KMA	Mycolicibacterium smegmatis 16S rRNA (rrsA) mutation conferring resistance to neomycin	aminoglycoside antibiotic; glycopeptide antibiotic; glycylcycline; nucleoside antibiotic; peptide antibiotic; tetracycline antibiotic; aminoglycoside; glycopeptide; nucleoside; peptide; tetracycline
UR017	3000177	KMA+RGI	tet(J)	tetracycline antibiotic; tetracycline	tet(J)
UR017	3003223	KMA	Escherichia coli 16S rRNA mutation conferring resistance to edeine	aminoglycoside antibiotic; glycopeptide antibiotic; glycylcycline; nucleoside antibiotic; peptide antibiotic; tetracycline antibiotic; aminoglycoside; glycopeptide; nucleoside; peptide; tetracycline
UR017	3003512	KMA	Salmonella enterica 16S rRNA (rrsD) mutation conferring resistance to spectinomycin	aminoglycoside antibiotic; glycopeptide antibiotic; glycylcycline; nucleoside antibiotic; peptide antibiotic; tetracycline antibiotic; aminoglycoside; glycopeptide; nucleoside; peptide; tetracycline
UR017	3004149	KMA	Escherichia coli 23S rRNA with mutation conferring resistance to clindamycin	glycopeptide antibiotic; lincosamide antibiotic; macrolide antibiotic; phenicol antibiotic; pleuromutilin antibiotic; streptogramin A antibiotic; streptogramin B antibiotic; streptogramin antibiotic; glycopeptide; lincosamide; macrolide; phenicol; pleuromutilin; streptogramin A; streptogramin B; streptogramin
UR018	3000010	RGI	vanA	glycopeptide antibiotic; glycopeptide	vanA
UR018	3000377	KMA	MexA	aminocoumarin antibiotic; carbapenem; cephalosporin; diaminopyrimidine antibiotic; fluoroquinolone antibiotic; macrolide antibiotic; monobactam; penicillin beta-lactam; peptide antibiotic; phenicol antibiotic; sulfonamide antibiotic; tetracycline antibiotic; aminocoumarin; diaminopyrimidine; fluoroquinolone; macrolide; peptide; phenicol; sulfonamide; tetracycline
UR018	3000378	KMA	MexB	aminocoumarin antibiotic; carbapenem; cephalosporin; diaminopyrimidine antibiotic; fluoroquinolone antibiotic; macrolide antibiotic; monobactam; penicillin beta-lactam; peptide antibiotic; phenicol antibiotic; sulfonamide antibiotic; tetracycline antibiotic; aminocoumarin; diaminopyrimidine; fluoroquinolone; macrolide; peptide; phenicol; sulfonamide; tetracycline
UR018	3000379	KMA	OprM	aminocoumarin antibiotic; aminoglycoside antibiotic; carbapenem; cephalosporin; diaminopyrimidine antibiotic; disinfecting agents and antiseptics; fluoroquinolone antibiotic; macrolide antibiotic; monobactam; penicillin beta-lactam; peptide antibiotic; phenicol antibiotic; sulfonamide antibiotic; tetracycline antibiotic; aminocoumarin; aminoglycoside; diaminopyrimidine; fluoroquinolone; macrolide…
UR018	3000412	KMA+RGI	sul2	sulfonamide antibiotic; sulfone antibiotic; sulfonamide; sulfone	sul2
UR018	3000620	KMA+RGI	adeL	fluoroquinolone antibiotic; tetracycline antibiotic; fluoroquinolone; tetracycline	adeL
UR018	3000753	KMA	abeM	disinfecting agents and antiseptics; fluoroquinolone antibiotic; fluoroquinolone
UR018	3000774	KMA+RGI	adeA	glycylcycline; tetracycline antibiotic; tetracycline	adeA
UR018	3000775	KMA+RGI	adeB	glycylcycline; tetracycline antibiotic; tetracycline	adeB
UR018	3000777	KMA+RGI	adeF	fluoroquinolone antibiotic; tetracycline antibiotic; fluoroquinolone; tetracycline	adeF
UR018	3000778	RGI	adeG	fluoroquinolone antibiotic; tetracycline antibiotic; fluoroquinolone; tetracycline	adeG
UR018	3000779	KMA+RGI	adeH	fluoroquinolone antibiotic; tetracycline antibiotic; fluoroquinolone; tetracycline	adeH
UR018	3000780	RGI	adeI	carbapenem; cephalosporin; diaminopyrimidine antibiotic; fluoroquinolone antibiotic; lincosamide antibiotic; macrolide antibiotic; penicillin beta-lactam; phenicol antibiotic; rifamycin antibiotic; tetracycline antibiotic; diaminopyrimidine; fluoroquinolone; lincosamide; macrolide; phenicol; rifamycin; tetracycline	adeI
UR018	3000781	KMA+RGI	adeJ	carbapenem; cephalosporin; diaminopyrimidine antibiotic; fluoroquinolone antibiotic; lincosamide antibiotic; macrolide antibiotic; penicillin beta-lactam; phenicol antibiotic; rifamycin antibiotic; tetracycline antibiotic; diaminopyrimidine; fluoroquinolone; lincosamide; macrolide; phenicol; rifamycin; tetracycline	adeJ
UR018	3000782	KMA+RGI	adeK	carbapenem; cephalosporin; diaminopyrimidine antibiotic; fluoroquinolone antibiotic; lincosamide antibiotic; macrolide antibiotic; penicillin beta-lactam; phenicol antibiotic; rifamycin antibiotic; tetracycline antibiotic; diaminopyrimidine; fluoroquinolone; lincosamide; macrolide; phenicol; rifamycin; tetracycline	adeK
UR018	3000800	KMA	MexC	aminocoumarin antibiotic; aminoglycoside antibiotic; cephalosporin; diaminopyrimidine antibiotic; fluoroquinolone antibiotic; macrolide antibiotic; penicillin beta-lactam; phenicol antibiotic; tetracycline antibiotic; aminocoumarin; aminoglycoside; diaminopyrimidine; fluoroquinolone; macrolide; phenicol; tetracycline
UR018	3000801	KMA	MexD	aminocoumarin antibiotic; aminoglycoside antibiotic; cephalosporin; diaminopyrimidine antibiotic; fluoroquinolone antibiotic; macrolide antibiotic; penicillin beta-lactam; phenicol antibiotic; tetracycline antibiotic; aminocoumarin; aminoglycoside; diaminopyrimidine; fluoroquinolone; macrolide; phenicol; tetracycline
UR018	3000804	KMA	MexF	diaminopyrimidine antibiotic; fluoroquinolone antibiotic; phenicol antibiotic; diaminopyrimidine; fluoroquinolone; phenicol
UR018	3000806	KMA	MexG	disinfecting agents and antiseptics; fluoroquinolone antibiotic; tetracycline antibiotic; fluoroquinolone; tetracycline
UR018	3000807	KMA	MexH	disinfecting agents and antiseptics; fluoroquinolone antibiotic; tetracycline antibiotic; fluoroquinolone; tetracycline
UR018	3001418	KMA+RGI	OXA-23	carbapenem; penicillin beta-lactam	OXA-23
UR018	3001581	KMA	OXA-395	penicillin beta-lactam
UR018	3001796	RGI	OXA-50	cephalosporin; penicillin beta-lactam	OXA-50
UR018	3002502	RGI	PDC-5	carbapenem; cephalosporin; monobactam; penicillin beta-lactam	PDC-5
UR018	3002931	KMA	vanS gene in vanA cluster	glycopeptide antibiotic; glycopeptide
UR018	3002942	KMA+RGI	vanH gene in vanA cluster	glycopeptide antibiotic; glycopeptide	vanH gene in vanA cluster
UR018	3002949	RGI	vanX gene in vanA cluster	glycopeptide antibiotic; glycopeptide	vanX gene in vanA cluster
UR018	3003030	KMA	MexV	disinfecting agents and antiseptics; fluoroquinolone antibiotic; macrolide antibiotic; phenicol antibiotic; tetracycline antibiotic; fluoroquinolone; macrolide; phenicol; tetracycline
UR018	3003031	KMA+RGI	MexW	disinfecting agents and antiseptics; fluoroquinolone antibiotic; macrolide antibiotic; phenicol antibiotic; tetracycline antibiotic; fluoroquinolone; macrolide; phenicol; tetracycline	MexW
UR018	3003033	KMA	mexY	aminoglycoside antibiotic; carbapenem; cephalosporin; disinfecting agents and antiseptics; fluoroquinolone antibiotic; macrolide antibiotic; penicillin beta-lactam; phenicol antibiotic; tetracycline antibiotic; aminoglycoside; fluoroquinolone; macrolide; phenicol; tetracycline
UR018	3003034	KMA	mexX	aminoglycoside antibiotic; carbapenem; cephalosporin; disinfecting agents and antiseptics; fluoroquinolone antibiotic; macrolide antibiotic; penicillin beta-lactam; phenicol antibiotic; tetracycline antibiotic; aminoglycoside; fluoroquinolone; macrolide; phenicol; tetracycline
UR018	3003109	KMA+RGI	msrE	macrolide antibiotic; streptogramin antibiotic; macrolide; streptogramin	msrE
UR018	3003512	KMA	Salmonella enterica 16S rRNA (rrsD) mutation conferring resistance to spectinomycin	aminoglycoside antibiotic; glycopeptide antibiotic; glycylcycline; nucleoside antibiotic; peptide antibiotic; tetracycline antibiotic; aminoglycoside; glycopeptide; nucleoside; peptide; tetracycline
UR018	3003583	KMA	basS	peptide antibiotic; peptide
UR018	3003679	KMA	TriA	disinfecting agents and antiseptics
UR018	3003681	KMA	TriC	disinfecting agents and antiseptics
UR018	3003682	KMA	OpmH	disinfecting agents and antiseptics
UR018	3003693	KMA	MexK	disinfecting agents and antiseptics; macrolide antibiotic; tetracycline antibiotic; macrolide; tetracycline
UR018	3003705	KMA	mexN	phenicol antibiotic; phenicol
UR018	3003741	KMA	mphE	macrolide antibiotic; macrolide
UR018	3003811	RGI	adeC	glycylcycline; tetracycline antibiotic; tetracycline	adeC
UR018	3003949	KMA	efrB	fluoroquinolone antibiotic; macrolide antibiotic; rifamycin antibiotic; fluoroquinolone; macrolide; rifamycin
UR018	3004054	KMA	Pseudomonas aeruginosa CpxR	aminocoumarin antibiotic; aminoglycoside antibiotic; carbapenem; cephalosporin; diaminopyrimidine antibiotic; fluoroquinolone antibiotic; macrolide antibiotic; monobactam; penicillin beta-lactam; peptide antibiotic; phenicol antibiotic; sulfonamide antibiotic; tetracycline antibiotic; aminocoumarin; aminoglycoside; diaminopyrimidine; fluoroquinolone; macrolide; peptide; phenicol; sulfonamide; tet…
UR018	3004074	KMA	MuxB	aminocoumarin antibiotic; macrolide antibiotic; monobactam; tetracycline antibiotic; aminocoumarin; macrolide; tetracycline
UR018	3004075	KMA	MuxC	aminocoumarin antibiotic; macrolide antibiotic; monobactam; tetracycline antibiotic; aminocoumarin; macrolide; tetracycline
UR018	3004077	KMA	PmpM	aminoglycoside antibiotic; disinfecting agents and antiseptics; fluoroquinolone antibiotic; aminoglycoside; fluoroquinolone
UR018	3004573	KMA+RGI	Acinetobacter baumannii AbaF	phosphonic acid antibiotic; phosphonic acid	Acinetobacter baumannii AbaF
UR018	3005040	KMA+RGI	YajC	cephalosporin; disinfecting agents and antiseptics; fluoroquinolone antibiotic; glycopeptide antibiotic; glycylcycline; oxazolidinone antibiotic; penicillin beta-lactam; phenicol antibiotic; rifamycin antibiotic; tetracycline antibiotic; fluoroquinolone; glycopeptide; oxazolidinone; phenicol; rifamycin; tetracycline	YajC
UR018	3005064	KMA	cprS	peptide antibiotic; peptide
UR018	3005067	KMA	ParS	aminoglycoside antibiotic; carbapenem; cephalosporin; disinfecting agents and antiseptics; fluoroquinolone antibiotic; macrolide antibiotic; monobactam; penicillin beta-lactam; phenicol antibiotic; tetracycline antibiotic; aminoglycoside; fluoroquinolone; macrolide; phenicol; tetracycline
UR018	3005068	RGI	ParR	aminoglycoside antibiotic; carbapenem; cephalosporin; disinfecting agents and antiseptics; fluoroquinolone antibiotic; macrolide antibiotic; monobactam; penicillin beta-lactam; phenicol antibiotic; tetracycline antibiotic; aminoglycoside; fluoroquinolone; macrolide; phenicol; tetracycline	ParR
UR018	3005069	KMA	rsmA	diaminopyrimidine antibiotic; fluoroquinolone antibiotic; phenicol antibiotic; diaminopyrimidine; fluoroquinolone; phenicol
UR018	3006745	KMA	PDC-374	carbapenem; cephalosporin; monobactam
UR019	3000027	KMA+RGI	emrA	fluoroquinolone antibiotic; fluoroquinolone	emrA
UR019	3000074	KMA+RGI	emrB	fluoroquinolone antibiotic; fluoroquinolone	emrB
UR019	3000165	KMA+RGI	tet(A)	tetracycline antibiotic; tetracycline	tet(A)
UR019	3000206	KMA+RGI	emrK	tetracycline antibiotic; tetracycline	emrK
UR019	3000216	KMA+RGI	acrB	cephalosporin; disinfecting agents and antiseptics; fluoroquinolone antibiotic; glycylcycline; penicillin beta-lactam; phenicol antibiotic; rifamycin antibiotic; tetracycline antibiotic; fluoroquinolone; phenicol; rifamycin; tetracycline	acrB
UR019	3000237	KMA+RGI	TolC	aminocoumarin antibiotic; aminoglycoside antibiotic; carbapenem; cephalosporin; disinfecting agents and antiseptics; fluoroquinolone antibiotic; glycylcycline; macrolide antibiotic; penicillin beta-lactam; peptide antibiotic; phenicol antibiotic; rifamycin antibiotic; tetracycline antibiotic; aminocoumarin; aminoglycoside; fluoroquinolone; macrolide; peptide; phenicol; rifamycin; tetracycline	TolC
UR019	3000254	KMA+RGI	emrY	tetracycline antibiotic; tetracycline	emrY
UR019	3000263	KMA+RGI	marA	carbapenem; cephalosporin; disinfecting agents and antiseptics; fluoroquinolone antibiotic; glycylcycline; monobactam; penicillin beta-lactam; phenicol antibiotic; rifamycin antibiotic; tetracycline antibiotic; fluoroquinolone; phenicol; rifamycin; tetracycline	marA
UR019	3000316	KMA+RGI	mphA	macrolide antibiotic; macrolide	mphA
UR019	3000410	KMA+RGI	sul1	sulfonamide antibiotic; sulfone antibiotic; sulfonamide; sulfone	sul1
UR019	3000412	KMA+RGI	sul2	sulfonamide antibiotic; sulfone antibiotic; sulfonamide; sulfone	sul2
UR019	3000491	KMA+RGI	acrD	aminoglycoside antibiotic; aminoglycoside	acrD
UR019	3000499	KMA+RGI	AcrE	cephalosporin; fluoroquinolone antibiotic; penicillin beta-lactam; fluoroquinolone	AcrE
UR019	3000502	KMA	AcrF	cephalosporin; fluoroquinolone antibiotic; penicillin beta-lactam; fluoroquinolone
UR019	3000508	KMA+RGI	gadX	fluoroquinolone antibiotic; macrolide antibiotic; penicillin beta-lactam; fluoroquinolone; macrolide	gadX
UR019	3000516	KMA+RGI	emrR	fluoroquinolone antibiotic; fluoroquinolone	emrR
UR019	3000518	KMA	CRP	fluoroquinolone antibiotic; macrolide antibiotic; penicillin beta-lactam; fluoroquinolone; macrolide
UR019	3000656	KMA+RGI	AcrS	cephalosporin; disinfecting agents and antiseptics; fluoroquinolone antibiotic; glycylcycline; penicillin beta-lactam; phenicol antibiotic; rifamycin antibiotic; tetracycline antibiotic; fluoroquinolone; phenicol; rifamycin; tetracycline	AcrS
UR019	3000676	KMA	H-NS	cephalosporin; fluoroquinolone antibiotic; macrolide antibiotic; penicillin beta-lactam; tetracycline antibiotic; fluoroquinolone; macrolide; tetracycline
UR019	3000792	KMA+RGI	mdtA	aminocoumarin antibiotic; aminocoumarin	mdtA
UR019	3000793	KMA+RGI	mdtB	aminocoumarin antibiotic; aminocoumarin	mdtB
UR019	3000794	KMA+RGI	mdtC	aminocoumarin antibiotic; aminocoumarin	mdtC
UR019	3000795	KMA+RGI	mdtE	fluoroquinolone antibiotic; macrolide antibiotic; penicillin beta-lactam; fluoroquinolone; macrolide	mdtE
UR019	3000796	KMA+RGI	mdtF	fluoroquinolone antibiotic; macrolide antibiotic; penicillin beta-lactam; fluoroquinolone; macrolide	mdtF
UR019	3000828	RGI	baeR	aminocoumarin antibiotic; aminoglycoside antibiotic; aminocoumarin; aminoglycoside	baeR
UR019	3000830	KMA+RGI	cpxA	aminocoumarin antibiotic; aminoglycoside antibiotic; aminocoumarin; aminoglycoside	cpxA
UR019	3000832	KMA+RGI	evgA	fluoroquinolone antibiotic; macrolide antibiotic; penicillin beta-lactam; tetracycline antibiotic; fluoroquinolone; macrolide; tetracycline	evgA
UR019	3000833	KMA+RGI	evgS	fluoroquinolone antibiotic; macrolide antibiotic; penicillin beta-lactam; tetracycline antibiotic; fluoroquinolone; macrolide; tetracycline	evgS
UR019	3001214	KMA+RGI	mdtM	disinfecting agents and antiseptics; fluoroquinolone antibiotic; lincosamide antibiotic; nucleoside antibiotic; phenicol antibiotic; fluoroquinolone; lincosamide; nucleoside; phenicol	mdtM
UR019	3001216	KMA+RGI	mdtH	fluoroquinolone antibiotic; fluoroquinolone	mdtH
UR019	3001328	KMA+RGI	Escherichia coli mdfA	disinfecting agents and antiseptics; phenicol antibiotic; tetracycline antibiotic; phenicol; tetracycline	Escherichia coli mdfA
UR019	3001329	KMA+RGI	mdtG	phosphonic acid antibiotic; phosphonic acid	mdtG
UR019	3001874	KMA	CTX-M-11	cephalosporin
UR019	3001878	KMA+RGI	CTX-M-15	cephalosporin; penicillin beta-lactam	CTX-M-15
UR019	3002605	KMA+RGI	aadA5	aminoglycoside antibiotic; aminoglycoside	aadA5
UR019	3002639	KMA+RGI	APH(3'')-Ib	aminoglycoside antibiotic; aminoglycoside	APH(3'')-Ib
UR019	3002660	KMA+RGI	APH(6)-Id	aminoglycoside antibiotic; aminoglycoside	APH(6)-Id
UR019	3002790	KMA+RGI	QnrS1	fluoroquinolone antibiotic; fluoroquinolone	QnrS1
UR019	3002798	KMA	QnrS9	fluoroquinolone antibiotic; fluoroquinolone
UR019	3002860	KMA	dfrA17	diaminopyrimidine antibiotic; diaminopyrimidine
UR019	3002986	KMA+RGI	bacA	peptide antibiotic; peptide	bacA
UR019	3003223	KMA	Escherichia coli 16S rRNA mutation conferring resistance to edeine	aminoglycoside antibiotic; glycopeptide antibiotic; glycylcycline; nucleoside antibiotic; peptide antibiotic; tetracycline antibiotic; aminoglycoside; glycopeptide; nucleoside; peptide; tetracycline
UR019	3003288	KMA	Escherichia coli rpoB mutants conferring resistance to rifampicin	peptide antibiotic; rifamycin antibiotic; peptide; rifamycin
UR019	3003294	KMA	Escherichia coli gyrA conferring resistance to fluoroquinolones	fluoroquinolone antibiotic; nybomycin-like antibiotic; fluoroquinolone; nybomycin-like
UR019	3003303	KMA	Escherichia coli gyrB conferring resistance to aminocoumarin	aminocoumarin antibiotic; aminocoumarin
UR019	3003308	KMA	Escherichia coli parC conferring resistance to fluoroquinolones	fluoroquinolone antibiotic; fluoroquinolone
UR019	3003368	KMA	Escherichia coli EF-Tu mutants conferring resistance to kirromycin	elfamycin antibiotic; elfamycin
UR019	3003369	RGI	Escherichia coli EF-Tu mutants conferring resistance to Pulvomycin	elfamycin antibiotic; elfamycin	Escherichia coli EF-Tu mutants conferring resistance to Pulvomycin
UR019	3003378	KMA	Escherichia coli AcrAB-TolC with MarR mutations conferring resistance to ciprofloxacin and tetracycline	cephalosporin; disinfecting agents and antiseptics; fluoroquinolone antibiotic; glycylcycline; penicillin beta-lactam; phenicol antibiotic; rifamycin antibiotic; tetracycline antibiotic; fluoroquinolone; phenicol; rifamycin; tetracycline
UR019	3003381	KMA	Escherichia coli soxR with mutation conferring antibiotic resistance	cephalosporin; disinfecting agents and antiseptics; fluoroquinolone antibiotic; glycylcycline; penicillin beta-lactam; phenicol antibiotic; rifamycin antibiotic; tetracycline antibiotic; fluoroquinolone; phenicol; rifamycin; tetracycline
UR019	3003390	KMA	Escherichia coli ompF with mutation conferring resistance to beta-lactam antibiotics	carbapenem; cephalosporin; monobactam; penicillin beta-lactam
UR019	3003493	KMA	Pasteurella multocida 16S rRNA mutation conferring resistance to spectinomycin	aminoglycoside antibiotic; glycopeptide antibiotic; glycylcycline; nucleoside antibiotic; peptide antibiotic; tetracycline antibiotic; aminoglycoside; glycopeptide; nucleoside; peptide; tetracycline
UR019	3003511	KMA	Escherichia coli soxS with mutation conferring antibiotic resistance	carbapenem; cephalosporin; disinfecting agents and antiseptics; fluoroquinolone antibiotic; glycylcycline; monobactam; penicillin beta-lactam; phenicol antibiotic; rifamycin antibiotic; tetracycline antibiotic; fluoroquinolone; phenicol; rifamycin; tetracycline
UR019	3003512	KMA	Salmonella enterica 16S rRNA (rrsD) mutation conferring resistance to spectinomycin	aminoglycoside antibiotic; glycopeptide antibiotic; glycylcycline; nucleoside antibiotic; peptide antibiotic; tetracycline antibiotic; aminoglycoside; glycopeptide; nucleoside; peptide; tetracycline
UR019	3003548	KMA+RGI	mdtN	disinfecting agents and antiseptics; nucleoside antibiotic; nucleoside	mdtN
UR019	3003549	KMA	mdtO	disinfecting agents and antiseptics; nucleoside antibiotic; nucleoside
UR019	3003550	KMA+RGI	mdtP	disinfecting agents and antiseptics; nucleoside antibiotic; nucleoside	mdtP
UR019	3003576	KMA+RGI	eptA	peptide antibiotic; peptide	eptA
UR019	3003577	RGI	ugd	peptide antibiotic; peptide	ugd
UR019	3003578	KMA+RGI	PmrF	peptide antibiotic; peptide	PmrF
UR019	3003751	KMA	Escherichia coli nfsA mutations conferring resistance to nitrofurantoin	nitrofuran antibiotic; nitrofuran
UR019	3003775	KMA	Escherichia coli murA with mutation conferring resistance to fosfomycin	phosphonic acid antibiotic; phosphonic acid
UR019	3003807	KMA	Escherichia coli AcrAB-TolC with AcrR mutation conferring resistance to ciprofloxacin, tetracycline, and ceftazidime	cephalosporin; disinfecting agents and antiseptics; fluoroquinolone antibiotic; glycylcycline; penicillin beta-lactam; phenicol antibiotic; rifamycin antibiotic; tetracycline antibiotic; fluoroquinolone; phenicol; rifamycin; tetracycline
UR019	3003839	KMA+RGI	Mrx	macrolide antibiotic; macrolide	Mrx
UR019	3003841	KMA+RGI	kdpE	aminoglycoside antibiotic; aminoglycoside	kdpE
UR019	3003843	KMA+RGI	leuO	disinfecting agents and antiseptics; nucleoside antibiotic; nucleoside	leuO
UR019	3003889	KMA+RGI	Escherichia coli GlpT with mutation conferring resistance to fosfomycin	phosphonic acid antibiotic; phosphonic acid	Escherichia coli GlpT with mutation conferring resistance to fosfomycin
UR019	3003890	KMA	Escherichia coli UhpT with mutation conferring resistance to fosfomycin	phosphonic acid antibiotic; phosphonic acid
UR019	3003893	KMA	Escherichia coli uhpA with mutation conferring resistance to fosfomycin	phosphonic acid antibiotic; phosphonic acid
UR019	3003899	KMA	Escherichia coli PtsI with mutation conferring resistance to fosfomycin	phosphonic acid antibiotic; phosphonic acid
UR019	3003900	KMA	Escherichia coli cyaA with mutation conferring resistance to fosfomycin	phosphonic acid antibiotic; phosphonic acid
UR019	3003950	KMA+RGI	msbA	nitroimidazole antibiotic; nitroimidazole	msbA
UR019	3003952	KMA+RGI	YojI	peptide antibiotic; peptide	YojI
UR019	3004043	KMA+RGI	Escherichia coli acrA	cephalosporin; disinfecting agents and antiseptics; fluoroquinolone antibiotic; glycylcycline; penicillin beta-lactam; phenicol antibiotic; rifamycin antibiotic; tetracycline antibiotic; fluoroquinolone; phenicol; rifamycin; tetracycline	Escherichia coli acrA
UR019	3004045	KMA	Escherichia coli fabI mutations conferring resistance to isoniazid and triclosan	disinfecting agents and antiseptics; isoniazid-like antibiotic; isoniazid-like
UR019	3004049	KMA	Escherichia coli fabG mutations conferring resistance to triclosan	disinfecting agents and antiseptics
UR019	3004114	KMA	porin OmpC	carbapenem; cephalosporin; monobactam; penicillin beta-lactam
UR019	3004126	KMA	Escherichia coli LamB	fluoroquinolone antibiotic; tetracycline antibiotic; fluoroquinolone; tetracycline
UR019	3004127	KMA	Escherichia coli mipA	aminoglycoside antibiotic; fluoroquinolone antibiotic; aminoglycoside; fluoroquinolone
UR019	3004149	KMA	Escherichia coli 23S rRNA with mutation conferring resistance to clindamycin	glycopeptide antibiotic; lincosamide antibiotic; macrolide antibiotic; phenicol antibiotic; pleuromutilin antibiotic; streptogramin A antibiotic; streptogramin B antibiotic; streptogramin antibiotic; glycopeptide; lincosamide; macrolide; phenicol; pleuromutilin; streptogramin A; streptogramin B; streptogramin
UR019	3004290	KMA	Escherichia coli ampC beta-lactamase	cephalosporin; penicillin beta-lactam
UR019	3004580	RGI	Klebsiella pneumoniae KpnE	aminoglycoside antibiotic; cephalosporin; disinfecting agents and antiseptics; macrolide antibiotic; peptide antibiotic; rifamycin antibiotic; tetracycline antibiotic; aminoglycoside; macrolide; peptide; rifamycin; tetracycline	Klebsiella pneumoniae KpnE
UR019	3004583	RGI	Klebsiella pneumoniae KpnF	aminoglycoside antibiotic; cephalosporin; disinfecting agents and antiseptics; macrolide antibiotic; peptide antibiotic; rifamycin antibiotic; tetracycline antibiotic; aminoglycoside; macrolide; peptide; rifamycin; tetracycline	Klebsiella pneumoniae KpnF
UR019	3005009	KMA	qacE	disinfecting agents and antiseptics
UR019	3005010	KMA+RGI	qacEdelta1	disinfecting agents and antiseptics	qacEdelta1
UR019	3005041	KMA	mlaF	glycopeptide antibiotic; oxazolidinone antibiotic; glycopeptide; oxazolidinone
UR019	3005042	KMA	mlaD	glycopeptide antibiotic; oxazolidinone antibiotic; glycopeptide; oxazolidinone
UR019	3005069	RGI	rsmA	diaminopyrimidine antibiotic; fluoroquinolone antibiotic; phenicol antibiotic; diaminopyrimidine; fluoroquinolone; phenicol	rsmA
UR019	3005653	KMA	CTX-M-230	cephalosporin
UR019	3006877	KMA	EC-16	cephalosporin
UR019	3006878	KMA+RGI	EC-18	cephalosporin	EC-18
UR019	3007509	KMA	Shigella flexneri acrA	cephalosporin; disinfecting agents and antiseptics; fluoroquinolone antibiotic; glycylcycline; penicillin beta-lactam; phenicol antibiotic; rifamycin antibiotic; tetracycline antibiotic; fluoroquinolone; phenicol; rifamycin; tetracycline
UR020	3000186	RGI	tet(M)	tetracycline antibiotic; tetracycline	tet(M)
UR020	3000375	KMA+RGI	ErmB	lincosamide antibiotic; macrolide antibiotic; streptogramin A antibiotic; streptogramin B antibiotic; streptogramin antibiotic; lincosamide; macrolide; streptogramin A; streptogramin B; streptogramin	ErmB
UR020	3003223	KMA	Escherichia coli 16S rRNA mutation conferring resistance to edeine	aminoglycoside antibiotic; glycopeptide antibiotic; glycylcycline; nucleoside antibiotic; peptide antibiotic; tetracycline antibiotic; aminoglycoside; glycopeptide; nucleoside; peptide; tetracycline
UR020	3003515	KMA	Mycobacteroides chelonae 16S rRNA mutation conferring resistance to kanamycin A	aminoglycoside antibiotic; glycopeptide antibiotic; glycylcycline; nucleoside antibiotic; peptide antibiotic; tetracycline antibiotic; aminoglycoside; glycopeptide; nucleoside; peptide; tetracycline
UR020	3004170	KMA	Streptococcus pneumoniae 23S rRNA with mutation conferring resistance to macrolide antibiotics	glycopeptide antibiotic; lincosamide antibiotic; macrolide antibiotic; phenicol antibiotic; pleuromutilin antibiotic; streptogramin A antibiotic; streptogramin B antibiotic; streptogramin antibiotic; glycopeptide; lincosamide; macrolide; phenicol; pleuromutilin; streptogramin A; streptogramin B; streptogramin
UR021	3000027	KMA+RGI	emrA	fluoroquinolone antibiotic; fluoroquinolone	emrA
UR021	3000074	KMA+RGI	emrB	fluoroquinolone antibiotic; fluoroquinolone	emrB
UR021	3000165	KMA+RGI	tet(A)	tetracycline antibiotic; tetracycline	tet(A)
UR021	3000179	KMA	tet(L)	tetracycline antibiotic; tetracycline
UR021	3000186	KMA+RGI	tet(M)	tetracycline antibiotic; tetracycline	tet(M)
UR021	3000190	KMA+RGI	tet(O)	tetracycline antibiotic; tetracycline	tet(O)
UR021	3000191	RGI	tet(Q)	tetracycline antibiotic; tetracycline	tet(Q)
UR021	3000194	RGI	tet(W)	tetracycline antibiotic; tetracycline	tet(W)
UR021	3000216	KMA+RGI	acrB	cephalosporin; disinfecting agents and antiseptics; fluoroquinolone antibiotic; glycylcycline; penicillin beta-lactam; phenicol antibiotic; rifamycin antibiotic; tetracycline antibiotic; fluoroquinolone; phenicol; rifamycin; tetracycline	acrB
UR021	3000237	KMA+RGI	TolC	aminocoumarin antibiotic; aminoglycoside antibiotic; carbapenem; cephalosporin; disinfecting agents and antiseptics; fluoroquinolone antibiotic; glycylcycline; macrolide antibiotic; penicillin beta-lactam; peptide antibiotic; phenicol antibiotic; rifamycin antibiotic; tetracycline antibiotic; aminocoumarin; aminoglycoside; fluoroquinolone; macrolide; peptide; phenicol; rifamycin; tetracycline	TolC
UR021	3000254	KMA	emrY	tetracycline antibiotic; tetracycline
UR021	3000263	KMA+RGI	marA	carbapenem; cephalosporin; disinfecting agents and antiseptics; fluoroquinolone antibiotic; glycylcycline; monobactam; penicillin beta-lactam; phenicol antibiotic; rifamycin antibiotic; tetracycline antibiotic; fluoroquinolone; phenicol; rifamycin; tetracycline	marA
UR021	3000300	KMA	lsaA	lincosamide antibiotic; pleuromutilin antibiotic; streptogramin A antibiotic; streptogramin B antibiotic; streptogramin antibiotic; lincosamide; pleuromutilin; streptogramin A; streptogramin B; streptogramin
UR021	3000316	KMA+RGI	mphA	macrolide antibiotic; macrolide	mphA
UR021	3000375	KMA+RGI	ErmB	lincosamide antibiotic; macrolide antibiotic; streptogramin A antibiotic; streptogramin B antibiotic; streptogramin antibiotic; lincosamide; macrolide; streptogramin A; streptogramin B; streptogramin	ErmB
UR021	3000410	KMA+RGI	sul1	sulfonamide antibiotic; sulfone antibiotic; sulfonamide; sulfone	sul1
UR021	3000412	KMA+RGI	sul2	sulfonamide antibiotic; sulfone antibiotic; sulfonamide; sulfone	sul2
UR021	3000491	KMA+RGI	acrD	aminoglycoside antibiotic; aminoglycoside	acrD
UR021	3000499	KMA+RGI	AcrE	cephalosporin; fluoroquinolone antibiotic; penicillin beta-lactam; fluoroquinolone	AcrE
UR021	3000502	KMA	AcrF	cephalosporin; fluoroquinolone antibiotic; penicillin beta-lactam; fluoroquinolone
UR021	3000516	RGI	emrR	fluoroquinolone antibiotic; fluoroquinolone	emrR
UR021	3000518	KMA+RGI	CRP	fluoroquinolone antibiotic; macrolide antibiotic; penicillin beta-lactam; fluoroquinolone; macrolide	CRP
UR021	3000596	KMA	ErmX	lincosamide antibiotic; macrolide antibiotic; streptogramin A antibiotic; streptogramin B antibiotic; streptogramin antibiotic; lincosamide; macrolide; streptogramin A; streptogramin B; streptogramin
UR021	3000656	KMA+RGI	AcrS	cephalosporin; disinfecting agents and antiseptics; fluoroquinolone antibiotic; glycylcycline; penicillin beta-lactam; phenicol antibiotic; rifamycin antibiotic; tetracycline antibiotic; fluoroquinolone; phenicol; rifamycin; tetracycline	AcrS
UR021	3000676	KMA+RGI	H-NS	cephalosporin; fluoroquinolone antibiotic; macrolide antibiotic; penicillin beta-lactam; tetracycline antibiotic; fluoroquinolone; macrolide; tetracycline	H-NS
UR021	3000792	KMA+RGI	mdtA	aminocoumarin antibiotic; aminocoumarin	mdtA
UR021	3000794	KMA+RGI	mdtC	aminocoumarin antibiotic; aminocoumarin	mdtC
UR021	3000795	KMA+RGI	mdtE	fluoroquinolone antibiotic; macrolide antibiotic; penicillin beta-lactam; fluoroquinolone; macrolide	mdtE
UR021	3000796	KMA+RGI	mdtF	fluoroquinolone antibiotic; macrolide antibiotic; penicillin beta-lactam; fluoroquinolone; macrolide	mdtF
UR021	3000828	RGI	baeR	aminocoumarin antibiotic; aminoglycoside antibiotic; aminocoumarin; aminoglycoside	baeR
UR021	3000830	KMA+RGI	cpxA	aminocoumarin antibiotic; aminoglycoside antibiotic; aminocoumarin; aminoglycoside	cpxA
UR021	3000832	RGI	evgA	fluoroquinolone antibiotic; macrolide antibiotic; penicillin beta-lactam; tetracycline antibiotic; fluoroquinolone; macrolide; tetracycline	evgA
UR021	3000833	KMA	evgS	fluoroquinolone antibiotic; macrolide antibiotic; penicillin beta-lactam; tetracycline antibiotic; fluoroquinolone; macrolide; tetracycline
UR021	3001044	KMA+RGI	TEM-181	cephalosporin; monobactam; penicillin beta-lactam	TEM-181
UR021	3001216	KMA+RGI	mdtH	fluoroquinolone antibiotic; fluoroquinolone	mdtH
UR021	3001328	KMA+RGI	Escherichia coli mdfA	disinfecting agents and antiseptics; phenicol antibiotic; tetracycline antibiotic; phenicol; tetracycline	Escherichia coli mdfA
UR021	3001329	KMA+RGI	mdtG	phosphonic acid antibiotic; phosphonic acid	mdtG
UR021	3001889	KMA+RGI	CTX-M-27	carbapenem; cephalosporin; penicillin beta-lactam	CTX-M-27
UR021	3002605	KMA+RGI	aadA5	aminoglycoside antibiotic; aminoglycoside	aadA5
UR021	3002639	KMA+RGI	APH(3'')-Ib	aminoglycoside antibiotic; aminoglycoside	APH(3'')-Ib
UR021	3002641	KMA	APH(3')-Ia	aminoglycoside antibiotic; aminoglycoside
UR021	3002660	KMA+RGI	APH(6)-Id	aminoglycoside antibiotic; aminoglycoside	APH(6)-Id
UR021	3002703	KMA+RGI	cmx	phenicol antibiotic; phenicol	cmx
UR021	3002860	RGI	dfrA17	diaminopyrimidine antibiotic; diaminopyrimidine	dfrA17
UR021	3002875	KMA+RGI	dfrE	diaminopyrimidine antibiotic; diaminopyrimidine	dfrE
UR021	3002986	KMA+RGI	bacA	peptide antibiotic; peptide	bacA
UR021	3003223	KMA	Escherichia coli 16S rRNA mutation conferring resistance to edeine	aminoglycoside antibiotic; glycopeptide antibiotic; glycylcycline; nucleoside antibiotic; peptide antibiotic; tetracycline antibiotic; aminoglycoside; glycopeptide; nucleoside; peptide; tetracycline
UR021	3003240	KMA	Mycobacteroides abscessus 16S rRNA mutation conferring resistance to gentamicin	aminoglycoside antibiotic; glycopeptide antibiotic; glycylcycline; nucleoside antibiotic; peptide antibiotic; tetracycline antibiotic; aminoglycoside; glycopeptide; nucleoside; peptide; tetracycline
UR021	3003481	KMA	Mycobacterium tuberculosis 16S rRNA mutation conferring resistance to amikacin	aminoglycoside antibiotic; glycopeptide antibiotic; glycylcycline; nucleoside antibiotic; peptide antibiotic; tetracycline antibiotic; aminoglycoside; glycopeptide; nucleoside; peptide; tetracycline
UR021	3003497	KMA	Neisseria meningitidis 16S rRNA mutation conferring resistance to spectinomycin	aminoglycoside antibiotic; glycopeptide antibiotic; glycylcycline; nucleoside antibiotic; peptide antibiotic; tetracycline antibiotic; aminoglycoside; glycopeptide; nucleoside; peptide; tetracycline
UR021	3003499	KMA	Cutibacterium acnes 16S rRNA mutation conferring resistance to tetracycline	aminoglycoside antibiotic; glycopeptide antibiotic; glycylcycline; nucleoside antibiotic; peptide antibiotic; tetracycline antibiotic; aminoglycoside; glycopeptide; nucleoside; peptide; tetracycline
UR021	3003512	KMA	Salmonella enterica 16S rRNA (rrsD) mutation conferring resistance to spectinomycin	aminoglycoside antibiotic; glycopeptide antibiotic; glycylcycline; nucleoside antibiotic; peptide antibiotic; tetracycline antibiotic; aminoglycoside; glycopeptide; nucleoside; peptide; tetracycline
UR021	3003541	KMA	Mycolicibacterium smegmatis 16S rRNA (rrsB) mutation conferring resistance to streptomycin	aminoglycoside antibiotic; glycopeptide antibiotic; glycylcycline; nucleoside antibiotic; peptide antibiotic; tetracycline antibiotic; aminoglycoside; glycopeptide; nucleoside; peptide; tetracycline
UR021	3003544	KMA	Mycolicibacterium smegmatis 16S rRNA (rrsA) mutation conferring resistance to neomycin	aminoglycoside antibiotic; glycopeptide antibiotic; glycylcycline; nucleoside antibiotic; peptide antibiotic; tetracycline antibiotic; aminoglycoside; glycopeptide; nucleoside; peptide; tetracycline
UR021	3003548	RGI	mdtN	disinfecting agents and antiseptics; nucleoside antibiotic; nucleoside	mdtN
UR021	3003549	KMA+RGI	mdtO	disinfecting agents and antiseptics; nucleoside antibiotic; nucleoside	mdtO
UR021	3003550	RGI	mdtP	disinfecting agents and antiseptics; nucleoside antibiotic; nucleoside	mdtP
UR021	3003577	KMA	ugd	peptide antibiotic; peptide
UR021	3003578	KMA+RGI	PmrF	peptide antibiotic; peptide	PmrF
UR021	3003838	RGI	gadW	fluoroquinolone antibiotic; macrolide antibiotic; penicillin beta-lactam; fluoroquinolone; macrolide	gadW
UR021	3003841	KMA	kdpE	aminoglycoside antibiotic; aminoglycoside
UR021	3003948	KMA	efrA	fluoroquinolone antibiotic; macrolide antibiotic; rifamycin antibiotic; fluoroquinolone; macrolide; rifamycin
UR021	3003949	KMA	efrB	fluoroquinolone antibiotic; macrolide antibiotic; rifamycin antibiotic; fluoroquinolone; macrolide; rifamycin
UR021	3003950	KMA+RGI	msbA	nitroimidazole antibiotic; nitroimidazole	msbA
UR021	3003952	KMA+RGI	YojI	peptide antibiotic; peptide	YojI
UR021	3004043	RGI	Escherichia coli acrA	cephalosporin; disinfecting agents and antiseptics; fluoroquinolone antibiotic; glycylcycline; penicillin beta-lactam; phenicol antibiotic; rifamycin antibiotic; tetracycline antibiotic; fluoroquinolone; phenicol; rifamycin; tetracycline	Escherichia coli acrA
UR021	3004149	KMA	Escherichia coli 23S rRNA with mutation conferring resistance to clindamycin	glycopeptide antibiotic; lincosamide antibiotic; macrolide antibiotic; phenicol antibiotic; pleuromutilin antibiotic; streptogramin A antibiotic; streptogramin B antibiotic; streptogramin antibiotic; glycopeptide; lincosamide; macrolide; phenicol; pleuromutilin; streptogramin A; streptogramin B; streptogramin
UR021	3004181	KMA	Streptococcus pneumoniae 23S rRNA mutation conferring resistance to macrolides and streptogramins antibiotics	glycopeptide antibiotic; lincosamide antibiotic; macrolide antibiotic; phenicol antibiotic; pleuromutilin antibiotic; streptogramin A antibiotic; streptogramin B antibiotic; streptogramin antibiotic; glycopeptide; lincosamide; macrolide; phenicol; pleuromutilin; streptogramin A; streptogramin B; streptogramin
UR021	3004359	KMA	ACI-1	cephalosporin; penicillin beta-lactam
UR021	3004639	KMA	Corynebacterium striatum tetA	penicillin beta-lactam; tetracycline antibiotic; tetracycline
UR021	3005010	KMA+RGI	qacEdelta1	disinfecting agents and antiseptics	qacEdelta1
UR021	3006880	KMA+RGI	EC-5	cephalosporin	EC-5
UR022	3000074	KMA	emrB	fluoroquinolone antibiotic; fluoroquinolone
UR022	3000167	KMA	tet(C)	tetracycline antibiotic; tetracycline
UR022	3000216	KMA	acrB	cephalosporin; disinfecting agents and antiseptics; fluoroquinolone antibiotic; glycylcycline; penicillin beta-lactam; phenicol antibiotic; rifamycin antibiotic; tetracycline antibiotic; fluoroquinolone; phenicol; rifamycin; tetracycline
UR022	3000375	KMA	ErmB	lincosamide antibiotic; macrolide antibiotic; streptogramin A antibiotic; streptogramin B antibiotic; streptogramin antibiotic; lincosamide; macrolide; streptogramin A; streptogramin B; streptogramin
UR022	3000795	KMA	mdtE	fluoroquinolone antibiotic; macrolide antibiotic; penicillin beta-lactam; fluoroquinolone; macrolide
UR022	3001044	KMA+RGI	TEM-181	cephalosporin; monobactam; penicillin beta-lactam	TEM-181
UR022	3003240	KMA	Mycobacteroides abscessus 16S rRNA mutation conferring resistance to gentamicin	aminoglycoside antibiotic; glycopeptide antibiotic; glycylcycline; nucleoside antibiotic; peptide antibiotic; tetracycline antibiotic; aminoglycoside; glycopeptide; nucleoside; peptide; tetracycline
UR022	3003372	KMA	Escherichia coli 16S rRNA (rrsH) mutation conferring resistance to spectinomycin	aminoglycoside antibiotic; glycopeptide antibiotic; glycylcycline; nucleoside antibiotic; peptide antibiotic; tetracycline antibiotic; aminoglycoside; glycopeptide; nucleoside; peptide; tetracycline
UR022	3003495	KMA	Neisseria gonorrhoeae 16S rRNA mutation conferring resistance to spectinomycin	aminoglycoside antibiotic; glycopeptide antibiotic; glycylcycline; nucleoside antibiotic; peptide antibiotic; tetracycline antibiotic; aminoglycoside; glycopeptide; nucleoside; peptide; tetracycline
UR022	3003497	KMA	Neisseria meningitidis 16S rRNA mutation conferring resistance to spectinomycin	aminoglycoside antibiotic; glycopeptide antibiotic; glycylcycline; nucleoside antibiotic; peptide antibiotic; tetracycline antibiotic; aminoglycoside; glycopeptide; nucleoside; peptide; tetracycline
UR022	3003499	KMA	Cutibacterium acnes 16S rRNA mutation conferring resistance to tetracycline	aminoglycoside antibiotic; glycopeptide antibiotic; glycylcycline; nucleoside antibiotic; peptide antibiotic; tetracycline antibiotic; aminoglycoside; glycopeptide; nucleoside; peptide; tetracycline
UR022	3003512	KMA	Salmonella enterica 16S rRNA (rrsD) mutation conferring resistance to spectinomycin	aminoglycoside antibiotic; glycopeptide antibiotic; glycylcycline; nucleoside antibiotic; peptide antibiotic; tetracycline antibiotic; aminoglycoside; glycopeptide; nucleoside; peptide; tetracycline
UR022	3003544	KMA	Mycolicibacterium smegmatis 16S rRNA (rrsA) mutation conferring resistance to neomycin	aminoglycoside antibiotic; glycopeptide antibiotic; glycylcycline; nucleoside antibiotic; peptide antibiotic; tetracycline antibiotic; aminoglycoside; glycopeptide; nucleoside; peptide; tetracycline
UR022	3003841	KMA	kdpE	aminoglycoside antibiotic; aminoglycoside
UR022	3004181	KMA	Streptococcus pneumoniae 23S rRNA mutation conferring resistance to macrolides and streptogramins antibiotics	glycopeptide antibiotic; lincosamide antibiotic; macrolide antibiotic; phenicol antibiotic; pleuromutilin antibiotic; streptogramin A antibiotic; streptogramin B antibiotic; streptogramin antibiotic; glycopeptide; lincosamide; macrolide; phenicol; pleuromutilin; streptogramin A; streptogramin B; streptogramin
UR023	3000795	KMA	mdtE	fluoroquinolone antibiotic; macrolide antibiotic; penicillin beta-lactam; fluoroquinolone; macrolide
UR023	3001044	KMA+RGI	TEM-181	cephalosporin; monobactam; penicillin beta-lactam	TEM-181
UR023	3003223	KMA	Escherichia coli 16S rRNA mutation conferring resistance to edeine	aminoglycoside antibiotic; glycopeptide antibiotic; glycylcycline; nucleoside antibiotic; peptide antibiotic; tetracycline antibiotic; aminoglycoside; glycopeptide; nucleoside; peptide; tetracycline
UR023	3003372	KMA	Escherichia coli 16S rRNA (rrsH) mutation conferring resistance to spectinomycin	aminoglycoside antibiotic; glycopeptide antibiotic; glycylcycline; nucleoside antibiotic; peptide antibiotic; tetracycline antibiotic; aminoglycoside; glycopeptide; nucleoside; peptide; tetracycline
UR023	3003499	KMA	Cutibacterium acnes 16S rRNA mutation conferring resistance to tetracycline	aminoglycoside antibiotic; glycopeptide antibiotic; glycylcycline; nucleoside antibiotic; peptide antibiotic; tetracycline antibiotic; aminoglycoside; glycopeptide; nucleoside; peptide; tetracycline
UR024	3000166	KMA+RGI	tet(B)	tetracycline antibiotic; tetracycline	tet(B)
UR024	3000410	KMA+RGI	sul1	sulfonamide antibiotic; sulfone antibiotic; sulfonamide; sulfone	sul1
UR024	3000412	KMA	sul2	sulfonamide antibiotic; sulfone antibiotic; sulfonamide; sulfone
UR024	3000873	RGI	TEM-1	cephalosporin; monobactam; penicillin beta-lactam	TEM-1
UR024	3001045	KMA	TEM-183	cephalosporin; monobactam; penicillin beta-lactam
UR024	3002523	KMA+RGI	AAC(2')-Ia	aminoglycoside antibiotic; aminoglycoside	AAC(2')-Ia
UR024	3002601	KMA	aadA	aminoglycoside antibiotic; aminoglycoside
UR024	3002605	KMA+RGI	aadA5	aminoglycoside antibiotic; aminoglycoside	aadA5
UR024	3002660	KMA	APH(6)-Id	aminoglycoside antibiotic; aminoglycoside
UR024	3002683	KMA	catA1	phenicol antibiotic; phenicol
UR024	3002685	KMA	catIII	phenicol antibiotic; phenicol
UR024	3002895	RGI	SAT-2	nucleoside antibiotic; nucleoside	SAT-2
UR024	3003223	KMA	Escherichia coli 16S rRNA mutation conferring resistance to edeine	aminoglycoside antibiotic; glycopeptide antibiotic; glycylcycline; nucleoside antibiotic; peptide antibiotic; tetracycline antibiotic; aminoglycoside; glycopeptide; nucleoside; peptide; tetracycline
UR024	3004089	RGI	ANT(3'')-IIa	aminoglycoside antibiotic; aminoglycoside	ANT(3'')-IIa
UR024	3004623	KMA+RGI	AAC(3)-IId	aminoglycoside antibiotic; aminoglycoside	AAC(3)-IId
UR024	3005010	RGI	qacEdelta1	disinfecting agents and antiseptics	qacEdelta1
UR024	3005660	KMA	CTX-M-237	cephalosporin
UR025	3002623	KMA+RGI	ANT(4')-Ia	aminoglycoside antibiotic; aminoglycoside	ANT(4')-Ia
UR025	3002942	RGI	vanH gene in vanA cluster	glycopeptide antibiotic; glycopeptide	vanH gene in vanA cluster
UR025	3002949	RGI	vanX gene in vanA cluster	glycopeptide antibiotic; glycopeptide	vanX gene in vanA cluster
UR026	3000027	KMA+RGI	emrA	fluoroquinolone antibiotic; fluoroquinolone	emrA
UR026	3000074	KMA+RGI	emrB	fluoroquinolone antibiotic; fluoroquinolone	emrB
UR026	3000149	KMA	FosA	phosphonic acid antibiotic; phosphonic acid
UR026	3000165	KMA+RGI	tet(A)	tetracycline antibiotic; tetracycline	tet(A)
UR026	3000186	RGI	tet(M)	tetracycline antibiotic; tetracycline	tet(M)
UR026	3000190	KMA+RGI	tet(O)	tetracycline antibiotic; tetracycline	tet(O)
UR026	3000191	KMA+RGI	tet(Q)	tetracycline antibiotic; tetracycline	tet(Q)
UR026	3000194	KMA+RGI	tet(W)	tetracycline antibiotic; tetracycline	tet(W)
UR026	3000196	KMA+RGI	tet(32)	tetracycline antibiotic; tetracycline	tet(32)
UR026	3000206	RGI	emrK	tetracycline antibiotic; tetracycline	emrK
UR026	3000216	KMA	acrB	cephalosporin; disinfecting agents and antiseptics; fluoroquinolone antibiotic; glycylcycline; penicillin beta-lactam; phenicol antibiotic; rifamycin antibiotic; tetracycline antibiotic; fluoroquinolone; phenicol; rifamycin; tetracycline
UR026	3000237	KMA+RGI	TolC	aminocoumarin antibiotic; aminoglycoside antibiotic; carbapenem; cephalosporin; disinfecting agents and antiseptics; fluoroquinolone antibiotic; glycylcycline; macrolide antibiotic; penicillin beta-lactam; peptide antibiotic; phenicol antibiotic; rifamycin antibiotic; tetracycline antibiotic; aminocoumarin; aminoglycoside; fluoroquinolone; macrolide; peptide; phenicol; rifamycin; tetracycline	TolC
UR026	3000254	KMA+RGI	emrY	tetracycline antibiotic; tetracycline	emrY
UR026	3000263	KMA+RGI	marA	carbapenem; cephalosporin; disinfecting agents and antiseptics; fluoroquinolone antibiotic; glycylcycline; monobactam; penicillin beta-lactam; phenicol antibiotic; rifamycin antibiotic; tetracycline antibiotic; fluoroquinolone; phenicol; rifamycin; tetracycline	marA
UR026	3000316	KMA+RGI	mphA	macrolide antibiotic; macrolide	mphA
UR026	3000375	KMA+RGI	ErmB	lincosamide antibiotic; macrolide antibiotic; streptogramin A antibiotic; streptogramin B antibiotic; streptogramin antibiotic; lincosamide; macrolide; streptogramin A; streptogramin B; streptogramin	ErmB
UR026	3000410	KMA+RGI	sul1	sulfonamide antibiotic; sulfone antibiotic; sulfonamide; sulfone	sul1
UR026	3000491	KMA	acrD	aminoglycoside antibiotic; aminoglycoside
UR026	3000498	KMA+RGI	ErmF	lincosamide antibiotic; macrolide antibiotic; streptogramin A antibiotic; streptogramin B antibiotic; streptogramin antibiotic; lincosamide; macrolide; streptogramin A; streptogramin B; streptogramin	ErmF
UR026	3000499	KMA+RGI	AcrE	cephalosporin; fluoroquinolone antibiotic; penicillin beta-lactam; fluoroquinolone	AcrE
UR026	3000502	KMA+RGI	AcrF	cephalosporin; fluoroquinolone antibiotic; penicillin beta-lactam; fluoroquinolone	AcrF
UR026	3000508	RGI	gadX	fluoroquinolone antibiotic; macrolide antibiotic; penicillin beta-lactam; fluoroquinolone; macrolide	gadX
UR026	3000516	KMA+RGI	emrR	fluoroquinolone antibiotic; fluoroquinolone	emrR
UR026	3000518	KMA	CRP	fluoroquinolone antibiotic; macrolide antibiotic; penicillin beta-lactam; fluoroquinolone; macrolide
UR026	3000656	KMA+RGI	AcrS	cephalosporin; disinfecting agents and antiseptics; fluoroquinolone antibiotic; glycylcycline; penicillin beta-lactam; phenicol antibiotic; rifamycin antibiotic; tetracycline antibiotic; fluoroquinolone; phenicol; rifamycin; tetracycline	AcrS
UR026	3000676	KMA+RGI	H-NS	cephalosporin; fluoroquinolone antibiotic; macrolide antibiotic; penicillin beta-lactam; tetracycline antibiotic; fluoroquinolone; macrolide; tetracycline	H-NS
UR026	3000792	RGI	mdtA	aminocoumarin antibiotic; aminocoumarin	mdtA
UR026	3000793	KMA+RGI	mdtB	aminocoumarin antibiotic; aminocoumarin	mdtB
UR026	3000794	KMA+RGI	mdtC	aminocoumarin antibiotic; aminocoumarin	mdtC
UR026	3000795	KMA+RGI	mdtE	fluoroquinolone antibiotic; macrolide antibiotic; penicillin beta-lactam; fluoroquinolone; macrolide	mdtE
UR026	3000796	KMA+RGI	mdtF	fluoroquinolone antibiotic; macrolide antibiotic; penicillin beta-lactam; fluoroquinolone; macrolide	mdtF
UR026	3000828	RGI	baeR	aminocoumarin antibiotic; aminoglycoside antibiotic; aminocoumarin; aminoglycoside	baeR
UR026	3000829	RGI	baeS	aminocoumarin antibiotic; aminoglycoside antibiotic; aminocoumarin; aminoglycoside	baeS
UR026	3000830	KMA+RGI	cpxA	aminocoumarin antibiotic; aminoglycoside antibiotic; aminocoumarin; aminoglycoside	cpxA
UR026	3000832	KMA+RGI	evgA	fluoroquinolone antibiotic; macrolide antibiotic; penicillin beta-lactam; tetracycline antibiotic; fluoroquinolone; macrolide; tetracycline	evgA
UR026	3000833	KMA+RGI	evgS	fluoroquinolone antibiotic; macrolide antibiotic; penicillin beta-lactam; tetracycline antibiotic; fluoroquinolone; macrolide; tetracycline	evgS
UR026	3001214	KMA+RGI	mdtM	disinfecting agents and antiseptics; fluoroquinolone antibiotic; lincosamide antibiotic; nucleoside antibiotic; phenicol antibiotic; fluoroquinolone; lincosamide; nucleoside; phenicol	mdtM
UR026	3001216	KMA+RGI	mdtH	fluoroquinolone antibiotic; fluoroquinolone	mdtH
UR026	3001328	KMA+RGI	Escherichia coli mdfA	disinfecting agents and antiseptics; phenicol antibiotic; tetracycline antibiotic; phenicol; tetracycline	Escherichia coli mdfA
UR026	3001329	KMA+RGI	mdtG	phosphonic acid antibiotic; phosphonic acid	mdtG
UR026	3001396	KMA+RGI	OXA-1	cephalosporin; penicillin beta-lactam	OXA-1
UR026	3001878	KMA+RGI	CTX-M-15	cephalosporin; penicillin beta-lactam	CTX-M-15
UR026	3001895	KMA	CTX-M-33	cephalosporin
UR026	3002578	KMA	AAC(6')-Ib7	aminoglycoside antibiotic; aminoglycoside
UR026	3002601	KMA	aadA	aminoglycoside antibiotic; aminoglycoside
UR026	3002605	KMA+RGI	aadA5	aminoglycoside antibiotic; aminoglycoside	aadA5
UR026	3002854	KMA+RGI	dfrA1	diaminopyrimidine antibiotic; diaminopyrimidine	dfrA1
UR026	3002860	KMA+RGI	dfrA17	diaminopyrimidine antibiotic; diaminopyrimidine	dfrA17
UR026	3002986	KMA+RGI	bacA	peptide antibiotic; peptide	bacA
UR026	3003002	KMA+RGI	CfxA2	cephalosporin	CfxA2
UR026	3003209	KMA	fosA5	aminoglycoside antibiotic; fluoroquinolone antibiotic; phosphonic acid antibiotic; aminoglycoside; fluoroquinolone; phosphonic acid
UR026	3003288	KMA	Escherichia coli rpoB mutants conferring resistance to rifampicin	peptide antibiotic; rifamycin antibiotic; peptide; rifamycin
UR026	3003303	KMA	Escherichia coli gyrB conferring resistance to aminocoumarin	aminocoumarin antibiotic; aminocoumarin
UR026	3003308	RGI	Escherichia coli parC conferring resistance to fluoroquinolones	fluoroquinolone antibiotic; fluoroquinolone	Escherichia coli parC conferring resistance to fluoroquinolones
UR026	3003316	KMA	Escherichia coli parE conferring resistance to fluoroquinolones	fluoroquinolone antibiotic; fluoroquinolone
UR026	3003368	KMA	Escherichia coli EF-Tu mutants conferring resistance to kirromycin	elfamycin antibiotic; elfamycin
UR026	3003372	KMA	Escherichia coli 16S rRNA (rrsH) mutation conferring resistance to spectinomycin	aminoglycoside antibiotic; glycopeptide antibiotic; glycylcycline; nucleoside antibiotic; peptide antibiotic; tetracycline antibiotic; aminoglycoside; glycopeptide; nucleoside; peptide; tetracycline
UR026	3003373	RGI	Klebsiella pneumoniae acrR with mutation conferring multidrug antibiotic resistance	cephalosporin; disinfecting agents and antiseptics; fluoroquinolone antibiotic; glycylcycline; penicillin beta-lactam; phenicol antibiotic; rifamycin antibiotic; tetracycline antibiotic; fluoroquinolone; phenicol; rifamycin; tetracycline	Klebsiella pneumoniae acrR with mutation conferring multidrug antibiotic resistance
UR026	3003378	KMA	Escherichia coli AcrAB-TolC with MarR mutations conferring resistance to ciprofloxacin and tetracycline	cephalosporin; disinfecting agents and antiseptics; fluoroquinolone antibiotic; glycylcycline; penicillin beta-lactam; phenicol antibiotic; rifamycin antibiotic; tetracycline antibiotic; fluoroquinolone; phenicol; rifamycin; tetracycline
UR026	3003390	KMA	Escherichia coli ompF with mutation conferring resistance to beta-lactam antibiotics	carbapenem; cephalosporin; monobactam; penicillin beta-lactam
UR026	3003495	KMA	Neisseria gonorrhoeae 16S rRNA mutation conferring resistance to spectinomycin	aminoglycoside antibiotic; glycopeptide antibiotic; glycylcycline; nucleoside antibiotic; peptide antibiotic; tetracycline antibiotic; aminoglycoside; glycopeptide; nucleoside; peptide; tetracycline
UR026	3003497	KMA	Neisseria meningitidis 16S rRNA mutation conferring resistance to spectinomycin	aminoglycoside antibiotic; glycopeptide antibiotic; glycylcycline; nucleoside antibiotic; peptide antibiotic; tetracycline antibiotic; aminoglycoside; glycopeptide; nucleoside; peptide; tetracycline
UR026	3003511	KMA	Escherichia coli soxS with mutation conferring antibiotic resistance	carbapenem; cephalosporin; disinfecting agents and antiseptics; fluoroquinolone antibiotic; glycylcycline; monobactam; penicillin beta-lactam; phenicol antibiotic; rifamycin antibiotic; tetracycline antibiotic; fluoroquinolone; phenicol; rifamycin; tetracycline
UR026	3003512	KMA	Salmonella enterica 16S rRNA (rrsD) mutation conferring resistance to spectinomycin	aminoglycoside antibiotic; glycopeptide antibiotic; glycylcycline; nucleoside antibiotic; peptide antibiotic; tetracycline antibiotic; aminoglycoside; glycopeptide; nucleoside; peptide; tetracycline
UR026	3003548	KMA+RGI	mdtN	disinfecting agents and antiseptics; nucleoside antibiotic; nucleoside	mdtN
UR026	3003549	KMA+RGI	mdtO	disinfecting agents and antiseptics; nucleoside antibiotic; nucleoside	mdtO
UR026	3003550	KMA+RGI	mdtP	disinfecting agents and antiseptics; nucleoside antibiotic; nucleoside	mdtP
UR026	3003576	KMA+RGI	eptA	peptide antibiotic; peptide	eptA
UR026	3003577	KMA+RGI	ugd	peptide antibiotic; peptide	ugd
UR026	3003578	KMA+RGI	PmrF	peptide antibiotic; peptide	PmrF
UR026	3003775	KMA	Escherichia coli murA with mutation conferring resistance to fosfomycin	phosphonic acid antibiotic; phosphonic acid
UR026	3003807	KMA	Escherichia coli AcrAB-TolC with AcrR mutation conferring resistance to ciprofloxacin, tetracycline, and ceftazidime	cephalosporin; disinfecting agents and antiseptics; fluoroquinolone antibiotic; glycylcycline; penicillin beta-lactam; phenicol antibiotic; rifamycin antibiotic; tetracycline antibiotic; fluoroquinolone; phenicol; rifamycin; tetracycline
UR026	3003838	RGI	gadW	fluoroquinolone antibiotic; macrolide antibiotic; penicillin beta-lactam; fluoroquinolone; macrolide	gadW
UR026	3003839	KMA+RGI	Mrx	macrolide antibiotic; macrolide	Mrx
UR026	3003841	KMA+RGI	kdpE	aminoglycoside antibiotic; aminoglycoside	kdpE
UR026	3003843	KMA+RGI	leuO	disinfecting agents and antiseptics; nucleoside antibiotic; nucleoside	leuO
UR026	3003889	KMA	Escherichia coli GlpT with mutation conferring resistance to fosfomycin	phosphonic acid antibiotic; phosphonic acid
UR026	3003890	RGI	Escherichia coli UhpT with mutation conferring resistance to fosfomycin	phosphonic acid antibiotic; phosphonic acid	Escherichia coli UhpT with mutation conferring resistance to fosfomycin
UR026	3003893	KMA	Escherichia coli uhpA with mutation conferring resistance to fosfomycin	phosphonic acid antibiotic; phosphonic acid
UR026	3003899	KMA	Escherichia coli PtsI with mutation conferring resistance to fosfomycin	phosphonic acid antibiotic; phosphonic acid
UR026	3003900	KMA	Escherichia coli cyaA with mutation conferring resistance to fosfomycin	phosphonic acid antibiotic; phosphonic acid
UR026	3003922	KMA+RGI	oqxA	diaminopyrimidine antibiotic; fluoroquinolone antibiotic; glycylcycline; nitrofuran antibiotic; tetracycline antibiotic; diaminopyrimidine; fluoroquinolone; nitrofuran; tetracycline	oqxA
UR026	3003923	KMA+RGI	oqxB	diaminopyrimidine antibiotic; fluoroquinolone antibiotic; glycylcycline; nitrofuran antibiotic; tetracycline antibiotic; diaminopyrimidine; fluoroquinolone; nitrofuran; tetracycline	oqxB
UR026	3003939	KMA	Salmonella enterica parC conferring resistance to fluoroquinolones	fluoroquinolone antibiotic; fluoroquinolone
UR026	3003941	KMA	Shigella flexneri parC conferring resistance to fluoroquinolones	fluoroquinolone antibiotic; fluoroquinolone
UR026	3003950	KMA+RGI	msbA	nitroimidazole antibiotic; nitroimidazole	msbA
UR026	3003952	KMA+RGI	YojI	peptide antibiotic; peptide	YojI
UR026	3003968	KMA	Klebsiella pneumoniae OmpK36	carbapenem; cephalosporin; monobactam; penicillin beta-lactam
UR026	3004039	KMA+RGI	Escherichia coli emrE	macrolide antibiotic; macrolide	Escherichia coli emrE
UR026	3004041	KMA	Klebsiella pneumoniae acrA	cephalosporin; disinfecting agents and antiseptics; fluoroquinolone antibiotic; glycylcycline; penicillin beta-lactam; phenicol antibiotic; rifamycin antibiotic; tetracycline antibiotic; fluoroquinolone; phenicol; rifamycin; tetracycline
UR026	3004043	KMA+RGI	Escherichia coli acrA	cephalosporin; disinfecting agents and antiseptics; fluoroquinolone antibiotic; glycylcycline; penicillin beta-lactam; phenicol antibiotic; rifamycin antibiotic; tetracycline antibiotic; fluoroquinolone; phenicol; rifamycin; tetracycline	Escherichia coli acrA
UR026	3004049	KMA	Escherichia coli fabG mutations conferring resistance to triclosan	disinfecting agents and antiseptics
UR026	3004089	RGI	ANT(3'')-IIa	aminoglycoside antibiotic; aminoglycoside	ANT(3'')-IIa
UR026	3004111	RGI	FosA6	phosphonic acid antibiotic; phosphonic acid	FosA6
UR026	3004122	KMA+RGI	Klebsiella pneumoniae OmpK37	carbapenem; cephalosporin; monobactam; penicillin beta-lactam	Klebsiella pneumoniae OmpK37
UR026	3004126	KMA	Escherichia coli LamB	fluoroquinolone antibiotic; tetracycline antibiotic; fluoroquinolone; tetracycline
UR026	3004149	KMA	Escherichia coli 23S rRNA with mutation conferring resistance to clindamycin	glycopeptide antibiotic; lincosamide antibiotic; macrolide antibiotic; phenicol antibiotic; pleuromutilin antibiotic; streptogramin A antibiotic; streptogramin B antibiotic; streptogramin antibiotic; glycopeptide; lincosamide; macrolide; phenicol; pleuromutilin; streptogramin A; streptogramin B; streptogramin
UR026	3004580	KMA+RGI	Klebsiella pneumoniae KpnE	aminoglycoside antibiotic; cephalosporin; disinfecting agents and antiseptics; macrolide antibiotic; peptide antibiotic; rifamycin antibiotic; tetracycline antibiotic; aminoglycoside; macrolide; peptide; rifamycin; tetracycline	Klebsiella pneumoniae KpnE
UR026	3004583	RGI	Klebsiella pneumoniae KpnF	aminoglycoside antibiotic; cephalosporin; disinfecting agents and antiseptics; macrolide antibiotic; peptide antibiotic; rifamycin antibiotic; tetracycline antibiotic; aminoglycoside; macrolide; peptide; rifamycin; tetracycline	Klebsiella pneumoniae KpnF
UR026	3004588	KMA+RGI	Klebsiella pneumoniae KpnG	aminoglycoside antibiotic; carbapenem; cephalosporin; fluoroquinolone antibiotic; macrolide antibiotic; penicillin beta-lactam; peptide antibiotic; aminoglycoside; fluoroquinolone; macrolide; peptide	Klebsiella pneumoniae KpnG
UR026	3005010	KMA+RGI	qacEdelta1	disinfecting agents and antiseptics	qacEdelta1
UR026	3005047	KMA	eptB	peptide antibiotic; peptide
UR026	3005053	KMA+RGI	ArnT	peptide antibiotic; peptide	ArnT
UR026	3005059	KMA+RGI	LptD	aminocoumarin antibiotic; carbapenem; peptide antibiotic; rifamycin antibiotic; aminocoumarin; peptide; rifamycin	LptD
UR026	3005069	KMA+RGI	rsmA	diaminopyrimidine antibiotic; fluoroquinolone antibiotic; phenicol antibiotic; diaminopyrimidine; fluoroquinolone; phenicol	rsmA
UR026	3005114	KMA	AAC(6')-Ib-cr4	aminoglycoside antibiotic; fluoroquinolone antibiotic; aminoglycoside; fluoroquinolone
UR026	3005115	RGI	AAC(6')-Ib-cr5	aminoglycoside antibiotic; fluoroquinolone antibiotic; aminoglycoside; fluoroquinolone	AAC(6')-Ib-cr5
UR026	3006225	KMA+RGI	CepA-44	cephalosporin	CepA-44
UR026	3006879	KMA+RGI	EC-19	cephalosporin	EC-19
UR026	3007203	KMA	Klebsiella pneumoniae mutant PhoQ conferring resistance to colistin	macrolide antibiotic; peptide antibiotic; macrolide; peptide
UR026	3007682	KMA	MdtQ	carbapenem; cephalosporin; monobactam; penicillin beta-lactam
UR027	3000027	KMA+RGI	emrA	fluoroquinolone antibiotic; fluoroquinolone	emrA
UR027	3000074	KMA+RGI	emrB	fluoroquinolone antibiotic; fluoroquinolone	emrB
UR027	3000165	KMA	tet(A)	tetracycline antibiotic; tetracycline
UR027	3000190	KMA	tet(O)	tetracycline antibiotic; tetracycline
UR027	3000191	KMA	tet(Q)	tetracycline antibiotic; tetracycline
UR027	3000194	KMA	tet(W)	tetracycline antibiotic; tetracycline
UR027	3000206	KMA	emrK	tetracycline antibiotic; tetracycline
UR027	3000216	KMA+RGI	acrB	cephalosporin; disinfecting agents and antiseptics; fluoroquinolone antibiotic; glycylcycline; penicillin beta-lactam; phenicol antibiotic; rifamycin antibiotic; tetracycline antibiotic; fluoroquinolone; phenicol; rifamycin; tetracycline	acrB
UR027	3000237	KMA+RGI	TolC	aminocoumarin antibiotic; aminoglycoside antibiotic; carbapenem; cephalosporin; disinfecting agents and antiseptics; fluoroquinolone antibiotic; glycylcycline; macrolide antibiotic; penicillin beta-lactam; peptide antibiotic; phenicol antibiotic; rifamycin antibiotic; tetracycline antibiotic; aminocoumarin; aminoglycoside; fluoroquinolone; macrolide; peptide; phenicol; rifamycin; tetracycline	TolC
UR027	3000263	KMA+RGI	marA	carbapenem; cephalosporin; disinfecting agents and antiseptics; fluoroquinolone antibiotic; glycylcycline; monobactam; penicillin beta-lactam; phenicol antibiotic; rifamycin antibiotic; tetracycline antibiotic; fluoroquinolone; phenicol; rifamycin; tetracycline	marA
UR027	3000491	KMA+RGI	acrD	aminoglycoside antibiotic; aminoglycoside	acrD
UR027	3000499	KMA	AcrE	cephalosporin; fluoroquinolone antibiotic; penicillin beta-lactam; fluoroquinolone
UR027	3000502	KMA	AcrF	cephalosporin; fluoroquinolone antibiotic; penicillin beta-lactam; fluoroquinolone
UR027	3000516	KMA+RGI	emrR	fluoroquinolone antibiotic; fluoroquinolone	emrR
UR027	3000518	KMA+RGI	CRP	fluoroquinolone antibiotic; macrolide antibiotic; penicillin beta-lactam; fluoroquinolone; macrolide	CRP
UR027	3000567	KMA+RGI	tet(40)	tetracycline antibiotic; tetracycline	tet(40)
UR027	3000656	KMA+RGI	AcrS	cephalosporin; disinfecting agents and antiseptics; fluoroquinolone antibiotic; glycylcycline; penicillin beta-lactam; phenicol antibiotic; rifamycin antibiotic; tetracycline antibiotic; fluoroquinolone; phenicol; rifamycin; tetracycline	AcrS
UR027	3000676	KMA+RGI	H-NS	cephalosporin; fluoroquinolone antibiotic; macrolide antibiotic; penicillin beta-lactam; tetracycline antibiotic; fluoroquinolone; macrolide; tetracycline	H-NS
UR027	3000792	RGI	mdtA	aminocoumarin antibiotic; aminocoumarin	mdtA
UR027	3000793	KMA+RGI	mdtB	aminocoumarin antibiotic; aminocoumarin	mdtB
UR027	3000795	KMA+RGI	mdtE	fluoroquinolone antibiotic; macrolide antibiotic; penicillin beta-lactam; fluoroquinolone; macrolide	mdtE
UR027	3000796	KMA+RGI	mdtF	fluoroquinolone antibiotic; macrolide antibiotic; penicillin beta-lactam; fluoroquinolone; macrolide	mdtF
UR027	3000828	RGI	baeR	aminocoumarin antibiotic; aminoglycoside antibiotic; aminocoumarin; aminoglycoside	baeR
UR027	3000829	RGI	baeS	aminocoumarin antibiotic; aminoglycoside antibiotic; aminocoumarin; aminoglycoside	baeS
UR027	3000830	KMA+RGI	cpxA	aminocoumarin antibiotic; aminoglycoside antibiotic; aminocoumarin; aminoglycoside	cpxA
UR027	3000832	KMA+RGI	evgA	fluoroquinolone antibiotic; macrolide antibiotic; penicillin beta-lactam; tetracycline antibiotic; fluoroquinolone; macrolide; tetracycline	evgA
UR027	3000873	RGI	TEM-1	cephalosporin; monobactam; penicillin beta-lactam	TEM-1
UR027	3001214	KMA+RGI	mdtM	disinfecting agents and antiseptics; fluoroquinolone antibiotic; lincosamide antibiotic; nucleoside antibiotic; phenicol antibiotic; fluoroquinolone; lincosamide; nucleoside; phenicol	mdtM
UR027	3001216	KMA+RGI	mdtH	fluoroquinolone antibiotic; fluoroquinolone	mdtH
UR027	3001328	KMA	Escherichia coli mdfA	disinfecting agents and antiseptics; phenicol antibiotic; tetracycline antibiotic; phenicol; tetracycline
UR027	3001329	KMA+RGI	mdtG	phosphonic acid antibiotic; phosphonic acid	mdtG
UR027	3002601	KMA	aadA	aminoglycoside antibiotic; aminoglycoside
UR027	3002603	KMA	aadA3	aminoglycoside antibiotic; aminoglycoside
UR027	3002647	KMA	APH(3')-IIIa	aminoglycoside antibiotic; aminoglycoside
UR027	3002669	KMA	APH(2'')-Ig	aminoglycoside antibiotic; aminoglycoside
UR027	3002693	KMA	cmlA1	phenicol antibiotic; phenicol
UR027	3002986	KMA+RGI	bacA	peptide antibiotic; peptide	bacA
UR027	3002999	KMA+RGI	CblA-1	cephalosporin	CblA-1
UR027	3003223	KMA	Escherichia coli 16S rRNA mutation conferring resistance to edeine	aminoglycoside antibiotic; glycopeptide antibiotic; glycylcycline; nucleoside antibiotic; peptide antibiotic; tetracycline antibiotic; aminoglycoside; glycopeptide; nucleoside; peptide; tetracycline
UR027	3003240	KMA	Mycobacteroides abscessus 16S rRNA mutation conferring resistance to gentamicin	aminoglycoside antibiotic; glycopeptide antibiotic; glycylcycline; nucleoside antibiotic; peptide antibiotic; tetracycline antibiotic; aminoglycoside; glycopeptide; nucleoside; peptide; tetracycline
UR027	3003481	KMA	Mycobacterium tuberculosis 16S rRNA mutation conferring resistance to amikacin	aminoglycoside antibiotic; glycopeptide antibiotic; glycylcycline; nucleoside antibiotic; peptide antibiotic; tetracycline antibiotic; aminoglycoside; glycopeptide; nucleoside; peptide; tetracycline
UR027	3003495	KMA	Neisseria gonorrhoeae 16S rRNA mutation conferring resistance to spectinomycin	aminoglycoside antibiotic; glycopeptide antibiotic; glycylcycline; nucleoside antibiotic; peptide antibiotic; tetracycline antibiotic; aminoglycoside; glycopeptide; nucleoside; peptide; tetracycline
UR027	3003497	KMA	Neisseria meningitidis 16S rRNA mutation conferring resistance to spectinomycin	aminoglycoside antibiotic; glycopeptide antibiotic; glycylcycline; nucleoside antibiotic; peptide antibiotic; tetracycline antibiotic; aminoglycoside; glycopeptide; nucleoside; peptide; tetracycline
UR027	3003499	KMA	Cutibacterium acnes 16S rRNA mutation conferring resistance to tetracycline	aminoglycoside antibiotic; glycopeptide antibiotic; glycylcycline; nucleoside antibiotic; peptide antibiotic; tetracycline antibiotic; aminoglycoside; glycopeptide; nucleoside; peptide; tetracycline
UR027	3003510	KMA	Helicobacter pylori 16S rRNA mutation conferring resistance to tetracycline	aminoglycoside antibiotic; glycopeptide antibiotic; glycylcycline; nucleoside antibiotic; peptide antibiotic; tetracycline antibiotic; aminoglycoside; glycopeptide; nucleoside; peptide; tetracycline
UR027	3003512	KMA	Salmonella enterica 16S rRNA (rrsD) mutation conferring resistance to spectinomycin	aminoglycoside antibiotic; glycopeptide antibiotic; glycylcycline; nucleoside antibiotic; peptide antibiotic; tetracycline antibiotic; aminoglycoside; glycopeptide; nucleoside; peptide; tetracycline
UR027	3003544	KMA	Mycolicibacterium smegmatis 16S rRNA (rrsA) mutation conferring resistance to neomycin	aminoglycoside antibiotic; glycopeptide antibiotic; glycylcycline; nucleoside antibiotic; peptide antibiotic; tetracycline antibiotic; aminoglycoside; glycopeptide; nucleoside; peptide; tetracycline
UR027	3003548	RGI	mdtN	disinfecting agents and antiseptics; nucleoside antibiotic; nucleoside	mdtN
UR027	3003549	KMA+RGI	mdtO	disinfecting agents and antiseptics; nucleoside antibiotic; nucleoside	mdtO
UR027	3003550	KMA+RGI	mdtP	disinfecting agents and antiseptics; nucleoside antibiotic; nucleoside	mdtP
UR027	3003559	RGI	cepA	cephalosporin	cepA
UR027	3003576	KMA+RGI	eptA	peptide antibiotic; peptide	eptA
UR027	3003577	KMA+RGI	ugd	peptide antibiotic; peptide	ugd
UR027	3003578	KMA+RGI	PmrF	peptide antibiotic; peptide	PmrF
UR027	3003730	KMA	Bifidobacterium bifidum ileS conferring resistance to mupirocin	mupirocin-like antibiotic; mupirocin-like
UR027	3003838	KMA+RGI	gadW	fluoroquinolone antibiotic; macrolide antibiotic; penicillin beta-lactam; fluoroquinolone; macrolide	gadW
UR027	3003841	KMA+RGI	kdpE	aminoglycoside antibiotic; aminoglycoside	kdpE
UR027	3003950	KMA+RGI	msbA	nitroimidazole antibiotic; nitroimidazole	msbA
UR027	3003952	KMA+RGI	YojI	peptide antibiotic; peptide	YojI
UR027	3004043	KMA+RGI	Escherichia coli acrA	cephalosporin; disinfecting agents and antiseptics; fluoroquinolone antibiotic; glycylcycline; penicillin beta-lactam; phenicol antibiotic; rifamycin antibiotic; tetracycline antibiotic; fluoroquinolone; phenicol; rifamycin; tetracycline	Escherichia coli acrA
UR027	3004149	KMA	Escherichia coli 23S rRNA with mutation conferring resistance to clindamycin	glycopeptide antibiotic; lincosamide antibiotic; macrolide antibiotic; phenicol antibiotic; pleuromutilin antibiotic; streptogramin A antibiotic; streptogramin B antibiotic; streptogramin antibiotic; glycopeptide; lincosamide; macrolide; phenicol; pleuromutilin; streptogramin A; streptogramin B; streptogramin
UR027	3004290	RGI	Escherichia coli ampC beta-lactamase	cephalosporin; penicillin beta-lactam	Escherichia coli ampC beta-lactamase
UR027	3004442	RGI	tet(W/N/W)	tetracycline antibiotic; tetracycline	tet(W/N/W)
UR027	3004546	KMA	Campylobacter jejuni 23S rRNA with mutation conferring resistance to erythromycin	glycopeptide antibiotic; lincosamide antibiotic; macrolide antibiotic; phenicol antibiotic; pleuromutilin antibiotic; streptogramin A antibiotic; streptogramin B antibiotic; streptogramin antibiotic; glycopeptide; lincosamide; macrolide; phenicol; pleuromutilin; streptogramin A; streptogramin B; streptogramin
UR027	3004659	KMA	Mef(En2)	lincosamide antibiotic; macrolide antibiotic; lincosamide; macrolide
UR027	3005266	KMA	TEM-235	cephalosporin; monobactam; penicillin beta-lactam
UR027	3006224	KMA	CepA-29	cephalosporin
UR027	3006880	KMA	EC-5	cephalosporin
UR028	3000216	RGI	acrB	cephalosporin; disinfecting agents and antiseptics; fluoroquinolone antibiotic; glycylcycline; penicillin beta-lactam; phenicol antibiotic; rifamycin antibiotic; tetracycline antibiotic; fluoroquinolone; phenicol; rifamycin; tetracycline	acrB
UR028	3000263	RGI	marA	carbapenem; cephalosporin; disinfecting agents and antiseptics; fluoroquinolone antibiotic; glycylcycline; monobactam; penicillin beta-lactam; phenicol antibiotic; rifamycin antibiotic; tetracycline antibiotic; fluoroquinolone; phenicol; rifamycin; tetracycline	marA
UR028	3000491	RGI	acrD	aminoglycoside antibiotic; aminoglycoside	acrD
UR028	3000518	KMA+RGI	CRP	fluoroquinolone antibiotic; macrolide antibiotic; penicillin beta-lactam; fluoroquinolone; macrolide	CRP
UR028	3000676	KMA	H-NS	cephalosporin; fluoroquinolone antibiotic; macrolide antibiotic; penicillin beta-lactam; tetracycline antibiotic; fluoroquinolone; macrolide; tetracycline
UR028	3000794	RGI	mdtC	aminocoumarin antibiotic; aminocoumarin	mdtC
UR028	3000823	KMA+RGI	ramA	carbapenem; cephalosporin; disinfecting agents and antiseptics; fluoroquinolone antibiotic; glycylcycline; monobactam; penicillin beta-lactam; phenicol antibiotic; rifamycin antibiotic; tetracycline antibiotic; fluoroquinolone; phenicol; rifamycin; tetracycline	ramA
UR028	3000828	RGI	baeR	aminocoumarin antibiotic; aminoglycoside antibiotic; aminocoumarin; aminoglycoside	baeR
UR028	3000829	KMA	baeS	aminocoumarin antibiotic; aminoglycoside antibiotic; aminocoumarin; aminoglycoside
UR028	3001822	RGI	ACT-2	carbapenem; cephalosporin; penicillin beta-lactam	ACT-2
UR028	3001854	KMA	ACT-34	carbapenem; cephalosporin; penicillin beta-lactam
UR028	3002831	RGI	vgaC	lincosamide antibiotic; pleuromutilin antibiotic; streptogramin A antibiotic; streptogramin antibiotic; lincosamide; pleuromutilin; streptogramin A; streptogramin	vgaC
UR028	3002986	RGI	bacA	peptide antibiotic; peptide	bacA
UR028	3003288	KMA	Escherichia coli rpoB mutants conferring resistance to rifampicin	peptide antibiotic; rifamycin antibiotic; peptide; rifamycin
UR028	3003333	KMA	Escherichia coli 16S rRNA (rrsC) mutation conferring resistance to kasugamicin	aminoglycoside antibiotic; glycopeptide antibiotic; glycylcycline; nucleoside antibiotic; peptide antibiotic; tetracycline antibiotic; aminoglycoside; glycopeptide; nucleoside; peptide; tetracycline
UR028	3003369	KMA	Escherichia coli EF-Tu mutants conferring resistance to Pulvomycin	elfamycin antibiotic; elfamycin
UR028	3003372	KMA	Escherichia coli 16S rRNA (rrsH) mutation conferring resistance to spectinomycin	aminoglycoside antibiotic; glycopeptide antibiotic; glycylcycline; nucleoside antibiotic; peptide antibiotic; tetracycline antibiotic; aminoglycoside; glycopeptide; nucleoside; peptide; tetracycline
UR028	3003512	KMA	Salmonella enterica 16S rRNA (rrsD) mutation conferring resistance to spectinomycin	aminoglycoside antibiotic; glycopeptide antibiotic; glycylcycline; nucleoside antibiotic; peptide antibiotic; tetracycline antibiotic; aminoglycoside; glycopeptide; nucleoside; peptide; tetracycline
UR028	3003578	RGI	PmrF	peptide antibiotic; peptide	PmrF
UR028	3003899	KMA	Escherichia coli PtsI with mutation conferring resistance to fosfomycin	phosphonic acid antibiotic; phosphonic acid
UR028	3003922	RGI	oqxA	diaminopyrimidine antibiotic; fluoroquinolone antibiotic; glycylcycline; nitrofuran antibiotic; tetracycline antibiotic; diaminopyrimidine; fluoroquinolone; nitrofuran; tetracycline	oqxA
UR028	3003923	KMA	oqxB	diaminopyrimidine antibiotic; fluoroquinolone antibiotic; glycylcycline; nitrofuran antibiotic; tetracycline antibiotic; diaminopyrimidine; fluoroquinolone; nitrofuran; tetracycline
UR028	3003939	KMA	Salmonella enterica parC conferring resistance to fluoroquinolones	fluoroquinolone antibiotic; fluoroquinolone
UR028	3003950	RGI	msbA	nitroimidazole antibiotic; nitroimidazole	msbA
UR028	3004042	KMA+RGI	Enterobacter cloacae acrA	cephalosporin; disinfecting agents and antiseptics; fluoroquinolone antibiotic; glycylcycline; penicillin beta-lactam; phenicol antibiotic; rifamycin antibiotic; tetracycline antibiotic; fluoroquinolone; phenicol; rifamycin; tetracycline	Enterobacter cloacae acrA
UR028	3004149	KMA	Escherichia coli 23S rRNA with mutation conferring resistance to clindamycin	glycopeptide antibiotic; lincosamide antibiotic; macrolide antibiotic; phenicol antibiotic; pleuromutilin antibiotic; streptogramin A antibiotic; streptogramin B antibiotic; streptogramin antibiotic; glycopeptide; lincosamide; macrolide; phenicol; pleuromutilin; streptogramin A; streptogramin B; streptogramin
UR028	3004636	KMA	qnrE1	fluoroquinolone antibiotic; fluoroquinolone
UR028	3005044	KMA	OmpA	peptide antibiotic; peptide
UR028	3007137	KMA	mcr-10.1	peptide antibiotic; peptide
UR029	3000010	KMA+RGI	vanA	glycopeptide antibiotic; glycopeptide	vanA
UR029	3000179	KMA	tet(L)	tetracycline antibiotic; tetracycline
UR029	3000186	KMA	tet(M)	tetracycline antibiotic; tetracycline
UR029	3000375	KMA	ErmB	lincosamide antibiotic; macrolide antibiotic; streptogramin A antibiotic; streptogramin B antibiotic; streptogramin antibiotic; lincosamide; macrolide; streptogramin A; streptogramin B; streptogramin
UR029	3000595	KMA	ErmT	lincosamide antibiotic; macrolide antibiotic; streptogramin A antibiotic; streptogramin B antibiotic; streptogramin antibiotic; lincosamide; macrolide; streptogramin A; streptogramin B; streptogramin
UR029	3000596	KMA+RGI	ErmX	lincosamide antibiotic; macrolide antibiotic; streptogramin A antibiotic; streptogramin B antibiotic; streptogramin antibiotic; lincosamide; macrolide; streptogramin A; streptogramin B; streptogramin	ErmX
UR029	3002556	KMA+RGI	AAC(6')-Ii	aminoglycoside antibiotic; aminoglycoside	AAC(6')-Ii
UR029	3002597	RGI	AAC(6')-Ie-APH(2'')-Ia bifunctional protein	aminoglycoside antibiotic; aminoglycoside	AAC(6')-Ie-APH(2'')-Ia
UR029	3002623	KMA	ANT(4')-Ia	aminoglycoside antibiotic; aminoglycoside
UR029	3002628	KMA+RGI	aad(6)	aminoglycoside antibiotic; aminoglycoside	aad(6)
UR029	3002639	KMA	APH(3'')-Ib	aminoglycoside antibiotic; aminoglycoside
UR029	3002647	KMA+RGI	APH(3')-IIIa	aminoglycoside antibiotic; aminoglycoside	APH(3')-IIIa
UR029	3002703	KMA	cmx	phenicol antibiotic; phenicol
UR029	3002819	KMA	msrC	macrolide antibiotic; streptogramin B antibiotic; streptogramin antibiotic; macrolide; streptogramin B; streptogramin
UR029	3002868	KMA+RGI	dfrG	diaminopyrimidine antibiotic; diaminopyrimidine	dfrG
UR029	3002897	KMA+RGI	SAT-4	nucleoside antibiotic; nucleoside	SAT-4
UR029	3002919	KMA+RGI	vanR gene in vanA cluster	glycopeptide antibiotic; glycopeptide	vanRA
UR029	3002931	KMA	vanS gene in vanA cluster	glycopeptide antibiotic; glycopeptide
UR029	3002942	KMA+RGI	vanH gene in vanA cluster	glycopeptide antibiotic; glycopeptide	vanHA
UR029	3002949	KMA	vanX gene in vanA cluster	glycopeptide antibiotic; glycopeptide
UR029	3002955	KMA+RGI	vanY gene in vanA cluster	glycopeptide antibiotic; glycopeptide	vanYA
UR029	3002962	KMA+RGI	vanZ gene in vanA cluster	glycopeptide antibiotic; glycopeptide	vanZA
UR029	3003078	KMA	Enterococcus faecium liaR mutant conferring daptomycin resistance	peptide antibiotic; peptide
UR029	3003079	KMA	Enterococcus faecium liaS mutant conferring daptomycin resistance	peptide antibiotic; peptide
UR029	3003092	KMA	Enterococcus faecium cls conferring resistance to daptomycin	peptide antibiotic; peptide
UR029	3003438	KMA	Enterococcus faecium EF-Tu mutants conferring resistance to GE2270A	elfamycin antibiotic; elfamycin
UR029	3003481	KMA	Mycobacterium tuberculosis 16S rRNA mutation conferring resistance to amikacin	aminoglycoside antibiotic; glycopeptide antibiotic; glycylcycline; nucleoside antibiotic; peptide antibiotic; tetracycline antibiotic; aminoglycoside; glycopeptide; nucleoside; peptide; tetracycline
UR029	3003761	KMA	eatAv	pleuromutilin antibiotic; pleuromutilin
UR029	3003790	KMA	Enterococcus faecium liaF mutant conferring daptomycin resistance	peptide antibiotic; peptide
UR029	3003905	RGI	ANT(4')-Ib	aminoglycoside antibiotic; aminoglycoside	ANT(4')-Ib
UR029	3003954	KMA+RGI	efmA	fluoroquinolone antibiotic; macrolide antibiotic; fluoroquinolone; macrolide	efmA
UR029	3004181	KMA	Streptococcus pneumoniae 23S rRNA mutation conferring resistance to macrolides and streptogramins antibiotics	glycopeptide antibiotic; lincosamide antibiotic; macrolide antibiotic; phenicol antibiotic; pleuromutilin antibiotic; streptogramin A antibiotic; streptogramin B antibiotic; streptogramin antibiotic; glycopeptide; lincosamide; macrolide; phenicol; pleuromutilin; streptogramin A; streptogramin B; streptogramin
UR029	3004639	KMA	Corynebacterium striatum tetA	penicillin beta-lactam; tetracycline antibiotic; tetracycline
UR030	3000216	RGI	acrB	cephalosporin; disinfecting agents and antiseptics; fluoroquinolone antibiotic; glycylcycline; penicillin beta-lactam; phenicol antibiotic; rifamycin antibiotic; tetracycline antibiotic; fluoroquinolone; phenicol; rifamycin; tetracycline	acrB
UR030	3000412	KMA+RGI	sul2	sulfonamide antibiotic; sulfone antibiotic; sulfonamide; sulfone	sul2
UR030	3000873	RGI	TEM-1	cephalosporin; monobactam; penicillin beta-lactam	TEM-1
UR030	3000900	KMA	TEM-30	cephalosporin; monobactam; penicillin beta-lactam
UR030	3001086	RGI	SHV-28	cephalosporin; penicillin beta-lactam	SHV-28
UR030	3001338	KMA	SHV-100	cephalosporin; penicillin beta-lactam
UR030	3001878	KMA+RGI	CTX-M-15	cephalosporin; penicillin beta-lactam	CTX-M-15
UR030	3002639	KMA+RGI	APH(3'')-Ib	aminoglycoside antibiotic; aminoglycoside	APH(3'')-Ib
UR030	3002660	KMA+RGI	APH(6)-Id	aminoglycoside antibiotic; aminoglycoside	APH(6)-Id
UR030	3002714	KMA+RGI	QnrB1	fluoroquinolone antibiotic; fluoroquinolone	QnrB1
UR030	3002732	KMA	QnrB17	fluoroquinolone antibiotic; fluoroquinolone
UR030	3002859	KMA+RGI	dfrA14	diaminopyrimidine antibiotic; diaminopyrimidine	dfrA14
UR030	3003372	KMA	Escherichia coli 16S rRNA (rrsH) mutation conferring resistance to spectinomycin	aminoglycoside antibiotic; glycopeptide antibiotic; glycylcycline; nucleoside antibiotic; peptide antibiotic; tetracycline antibiotic; aminoglycoside; glycopeptide; nucleoside; peptide; tetracycline
UR030	3003512	KMA	Salmonella enterica 16S rRNA (rrsD) mutation conferring resistance to spectinomycin	aminoglycoside antibiotic; glycopeptide antibiotic; glycylcycline; nucleoside antibiotic; peptide antibiotic; tetracycline antibiotic; aminoglycoside; glycopeptide; nucleoside; peptide; tetracycline
UR030	3003922	KMA+RGI	oqxA	diaminopyrimidine antibiotic; fluoroquinolone antibiotic; glycylcycline; nitrofuran antibiotic; tetracycline antibiotic; diaminopyrimidine; fluoroquinolone; nitrofuran; tetracycline	oqxA
UR030	3003923	KMA+RGI	oqxB	diaminopyrimidine antibiotic; fluoroquinolone antibiotic; glycylcycline; nitrofuran antibiotic; tetracycline antibiotic; diaminopyrimidine; fluoroquinolone; nitrofuran; tetracycline	oqxB
UR030	3004041	KMA	Klebsiella pneumoniae acrA	cephalosporin; disinfecting agents and antiseptics; fluoroquinolone antibiotic; glycylcycline; penicillin beta-lactam; phenicol antibiotic; rifamycin antibiotic; tetracycline antibiotic; fluoroquinolone; phenicol; rifamycin; tetracycline
UR030	3004111	KMA+RGI	FosA6	phosphonic acid antibiotic; phosphonic acid	FosA6
UR030	3004122	KMA+RGI	Klebsiella pneumoniae OmpK37	carbapenem; cephalosporin; monobactam; penicillin beta-lactam	Klebsiella pneumoniae OmpK37
UR030	3004149	KMA	Escherichia coli 23S rRNA with mutation conferring resistance to clindamycin	glycopeptide antibiotic; lincosamide antibiotic; macrolide antibiotic; phenicol antibiotic; pleuromutilin antibiotic; streptogramin A antibiotic; streptogramin B antibiotic; streptogramin antibiotic; glycopeptide; lincosamide; macrolide; phenicol; pleuromutilin; streptogramin A; streptogramin B; streptogramin
UR030	3004580	KMA	Klebsiella pneumoniae KpnE	aminoglycoside antibiotic; cephalosporin; disinfecting agents and antiseptics; macrolide antibiotic; peptide antibiotic; rifamycin antibiotic; tetracycline antibiotic; aminoglycoside; macrolide; peptide; rifamycin; tetracycline
UR030	3004583	KMA	Klebsiella pneumoniae KpnF	aminoglycoside antibiotic; cephalosporin; disinfecting agents and antiseptics; macrolide antibiotic; peptide antibiotic; rifamycin antibiotic; tetracycline antibiotic; aminoglycoside; macrolide; peptide; rifamycin; tetracycline
UR030	3004588	KMA	Klebsiella pneumoniae KpnG	aminoglycoside antibiotic; carbapenem; cephalosporin; fluoroquinolone antibiotic; macrolide antibiotic; penicillin beta-lactam; peptide antibiotic; aminoglycoside; fluoroquinolone; macrolide; peptide
UR030	3005044	KMA	OmpA	peptide antibiotic; peptide
UR030	3005047	KMA	eptB	peptide antibiotic; peptide
UR030	3005053	KMA	ArnT	peptide antibiotic; peptide
UR030	3005059	KMA	LptD	aminocoumarin antibiotic; carbapenem; peptide antibiotic; rifamycin antibiotic; aminocoumarin; peptide; rifamycin
UR031	3000177	KMA	tet(J)	tetracycline antibiotic; tetracycline
UR031	3003223	KMA	Escherichia coli 16S rRNA mutation conferring resistance to edeine	aminoglycoside antibiotic; glycopeptide antibiotic; glycylcycline; nucleoside antibiotic; peptide antibiotic; tetracycline antibiotic; aminoglycoside; glycopeptide; nucleoside; peptide; tetracycline
UR031	3003368	KMA	Escherichia coli EF-Tu mutants conferring resistance to kirromycin	elfamycin antibiotic; elfamycin
UR031	3003512	KMA	Salmonella enterica 16S rRNA (rrsD) mutation conferring resistance to spectinomycin	aminoglycoside antibiotic; glycopeptide antibiotic; glycylcycline; nucleoside antibiotic; peptide antibiotic; tetracycline antibiotic; aminoglycoside; glycopeptide; nucleoside; peptide; tetracycline
UR031	3004149	KMA	Escherichia coli 23S rRNA with mutation conferring resistance to clindamycin	glycopeptide antibiotic; lincosamide antibiotic; macrolide antibiotic; phenicol antibiotic; pleuromutilin antibiotic; streptogramin A antibiotic; streptogramin B antibiotic; streptogramin antibiotic; glycopeptide; lincosamide; macrolide; phenicol; pleuromutilin; streptogramin A; streptogramin B; streptogramin
UR031	3004657	KMA	catA4	phenicol antibiotic; phenicol
UR032	3000027	KMA+RGI	emrA	fluoroquinolone antibiotic; fluoroquinolone	emrA
UR032	3000074	KMA+RGI	emrB	fluoroquinolone antibiotic; fluoroquinolone	emrB
UR032	3000149	KMA+RGI	FosA	phosphonic acid antibiotic; phosphonic acid	FosA
UR032	3000165	KMA	tet(A)	tetracycline antibiotic; tetracycline
UR032	3000206	RGI	emrK	tetracycline antibiotic; tetracycline	emrK
UR032	3000216	KMA+RGI	acrB	cephalosporin; disinfecting agents and antiseptics; fluoroquinolone antibiotic; glycylcycline; penicillin beta-lactam; phenicol antibiotic; rifamycin antibiotic; tetracycline antibiotic; fluoroquinolone; phenicol; rifamycin; tetracycline	acrB
UR032	3000237	KMA+RGI	TolC	aminocoumarin antibiotic; aminoglycoside antibiotic; carbapenem; cephalosporin; disinfecting agents and antiseptics; fluoroquinolone antibiotic; glycylcycline; macrolide antibiotic; penicillin beta-lactam; peptide antibiotic; phenicol antibiotic; rifamycin antibiotic; tetracycline antibiotic; aminocoumarin; aminoglycoside; fluoroquinolone; macrolide; peptide; phenicol; rifamycin; tetracycline	TolC
UR032	3000254	KMA+RGI	emrY	tetracycline antibiotic; tetracycline	emrY
UR032	3000263	KMA+RGI	marA	carbapenem; cephalosporin; disinfecting agents and antiseptics; fluoroquinolone antibiotic; glycylcycline; monobactam; penicillin beta-lactam; phenicol antibiotic; rifamycin antibiotic; tetracycline antibiotic; fluoroquinolone; phenicol; rifamycin; tetracycline	marA
UR032	3000316	KMA+RGI	mphA	macrolide antibiotic; macrolide	mphA
UR032	3000375	KMA	ErmB	lincosamide antibiotic; macrolide antibiotic; streptogramin A antibiotic; streptogramin B antibiotic; streptogramin antibiotic; lincosamide; macrolide; streptogramin A; streptogramin B; streptogramin
UR032	3000377	RGI	MexA	aminocoumarin antibiotic; carbapenem; cephalosporin; diaminopyrimidine antibiotic; fluoroquinolone antibiotic; macrolide antibiotic; monobactam; penicillin beta-lactam; peptide antibiotic; phenicol antibiotic; sulfonamide antibiotic; tetracycline antibiotic; aminocoumarin; diaminopyrimidine; fluoroquinolone; macrolide; peptide; phenicol; sulfonamide; tetracycline	MexA
UR032	3000378	KMA	MexB	aminocoumarin antibiotic; carbapenem; cephalosporin; diaminopyrimidine antibiotic; fluoroquinolone antibiotic; macrolide antibiotic; monobactam; penicillin beta-lactam; peptide antibiotic; phenicol antibiotic; sulfonamide antibiotic; tetracycline antibiotic; aminocoumarin; diaminopyrimidine; fluoroquinolone; macrolide; peptide; phenicol; sulfonamide; tetracycline
UR032	3000379	KMA+RGI	OprM	aminocoumarin antibiotic; aminoglycoside antibiotic; carbapenem; cephalosporin; diaminopyrimidine antibiotic; disinfecting agents and antiseptics; fluoroquinolone antibiotic; macrolide antibiotic; monobactam; penicillin beta-lactam; peptide antibiotic; phenicol antibiotic; sulfonamide antibiotic; tetracycline antibiotic; aminocoumarin; aminoglycoside; diaminopyrimidine; fluoroquinolone; macrolide…	OprM
UR032	3000410	KMA+RGI	sul1	sulfonamide antibiotic; sulfone antibiotic; sulfonamide; sulfone	sul1
UR032	3000412	KMA+RGI	sul2	sulfonamide antibiotic; sulfone antibiotic; sulfonamide; sulfone	sul2
UR032	3000491	KMA+RGI	acrD	aminoglycoside antibiotic; aminoglycoside	acrD
UR032	3000499	KMA+RGI	AcrE	cephalosporin; fluoroquinolone antibiotic; penicillin beta-lactam; fluoroquinolone	AcrE
UR032	3000502	KMA	AcrF	cephalosporin; fluoroquinolone antibiotic; penicillin beta-lactam; fluoroquinolone
UR032	3000516	KMA+RGI	emrR	fluoroquinolone antibiotic; fluoroquinolone	emrR
UR032	3000518	KMA+RGI	CRP	fluoroquinolone antibiotic; macrolide antibiotic; penicillin beta-lactam; fluoroquinolone; macrolide	CRP
UR032	3000656	RGI	AcrS	cephalosporin; disinfecting agents and antiseptics; fluoroquinolone antibiotic; glycylcycline; penicillin beta-lactam; phenicol antibiotic; rifamycin antibiotic; tetracycline antibiotic; fluoroquinolone; phenicol; rifamycin; tetracycline	AcrS
UR032	3000676	KMA+RGI	H-NS	cephalosporin; fluoroquinolone antibiotic; macrolide antibiotic; penicillin beta-lactam; tetracycline antibiotic; fluoroquinolone; macrolide; tetracycline	H-NS
UR032	3000792	KMA+RGI	mdtA	aminocoumarin antibiotic; aminocoumarin	mdtA
UR032	3000793	KMA+RGI	mdtB	aminocoumarin antibiotic; aminocoumarin	mdtB
UR032	3000794	KMA+RGI	mdtC	aminocoumarin antibiotic; aminocoumarin	mdtC
UR032	3000795	KMA+RGI	mdtE	fluoroquinolone antibiotic; macrolide antibiotic; penicillin beta-lactam; fluoroquinolone; macrolide	mdtE
UR032	3000796	KMA	mdtF	fluoroquinolone antibiotic; macrolide antibiotic; penicillin beta-lactam; fluoroquinolone; macrolide
UR032	3000801	KMA	MexD	aminocoumarin antibiotic; aminoglycoside antibiotic; cephalosporin; diaminopyrimidine antibiotic; fluoroquinolone antibiotic; macrolide antibiotic; penicillin beta-lactam; phenicol antibiotic; tetracycline antibiotic; aminocoumarin; aminoglycoside; diaminopyrimidine; fluoroquinolone; macrolide; phenicol; tetracycline
UR032	3000802	RGI	OprJ	aminocoumarin antibiotic; aminoglycoside antibiotic; cephalosporin; diaminopyrimidine antibiotic; fluoroquinolone antibiotic; macrolide antibiotic; penicillin beta-lactam; phenicol antibiotic; tetracycline antibiotic; aminocoumarin; aminoglycoside; diaminopyrimidine; fluoroquinolone; macrolide; phenicol; tetracycline	OprJ
UR032	3000803	KMA+RGI	MexE	diaminopyrimidine antibiotic; fluoroquinolone antibiotic; phenicol antibiotic; diaminopyrimidine; fluoroquinolone; phenicol	MexE
UR032	3000804	KMA	MexF	diaminopyrimidine antibiotic; fluoroquinolone antibiotic; phenicol antibiotic; diaminopyrimidine; fluoroquinolone; phenicol
UR032	3000806	RGI	MexG	disinfecting agents and antiseptics; fluoroquinolone antibiotic; tetracycline antibiotic; fluoroquinolone; tetracycline	MexG
UR032	3000807	RGI	MexH	disinfecting agents and antiseptics; fluoroquinolone antibiotic; tetracycline antibiotic; fluoroquinolone; tetracycline	MexH
UR032	3000808	KMA	MexI	disinfecting agents and antiseptics; fluoroquinolone antibiotic; tetracycline antibiotic; fluoroquinolone; tetracycline
UR032	3000809	RGI	OpmD	disinfecting agents and antiseptics; fluoroquinolone antibiotic; tetracycline antibiotic; fluoroquinolone; tetracycline	OpmD
UR032	3000828	RGI	baeR	aminocoumarin antibiotic; aminoglycoside antibiotic; aminocoumarin; aminoglycoside	baeR
UR032	3000830	KMA	cpxA	aminocoumarin antibiotic; aminoglycoside antibiotic; aminocoumarin; aminoglycoside
UR032	3000832	RGI	evgA	fluoroquinolone antibiotic; macrolide antibiotic; penicillin beta-lactam; tetracycline antibiotic; fluoroquinolone; macrolide; tetracycline	evgA
UR032	3000833	KMA	evgS	fluoroquinolone antibiotic; macrolide antibiotic; penicillin beta-lactam; tetracycline antibiotic; fluoroquinolone; macrolide; tetracycline
UR032	3000873	RGI	TEM-1	cephalosporin; monobactam; penicillin beta-lactam	TEM-1
UR032	3000999	KMA	TEM-135	cephalosporin; monobactam; penicillin beta-lactam
UR032	3001070	RGI	SHV-11	cephalosporin; penicillin beta-lactam	SHV-11
UR032	3001133	KMA	SHV-79	cephalosporin; penicillin beta-lactam
UR032	3001214	KMA+RGI	mdtM	disinfecting agents and antiseptics; fluoroquinolone antibiotic; lincosamide antibiotic; nucleoside antibiotic; phenicol antibiotic; fluoroquinolone; lincosamide; nucleoside; phenicol	mdtM
UR032	3001216	KMA	mdtH	fluoroquinolone antibiotic; fluoroquinolone
UR032	3001328	KMA+RGI	Escherichia coli mdfA	disinfecting agents and antiseptics; phenicol antibiotic; tetracycline antibiotic; phenicol; tetracycline	Escherichia coli mdfA
UR032	3001329	KMA+RGI	mdtG	phosphonic acid antibiotic; phosphonic acid	mdtG
UR032	3001581	KMA	OXA-395	penicillin beta-lactam
UR032	3001796	RGI	OXA-50	cephalosporin; penicillin beta-lactam	OXA-50
UR032	3001878	KMA	CTX-M-15	cephalosporin; penicillin beta-lactam
UR032	3001889	KMA	CTX-M-27	carbapenem; cephalosporin; penicillin beta-lactam
UR032	3001925	KMA	CTX-M-64	cephalosporin
UR032	3001982	KMA	CTX-M-123	cephalosporin
UR032	3002509	RGI	PDC-10	carbapenem; cephalosporin; monobactam	PDC-10
UR032	3002602	KMA	aadA2	aminoglycoside antibiotic; aminoglycoside
UR032	3002605	KMA+RGI	aadA5	aminoglycoside antibiotic; aminoglycoside	aadA5
UR032	3002639	KMA+RGI	APH(3'')-Ib	aminoglycoside antibiotic; aminoglycoside	APH(3'')-Ib
UR032	3002641	KMA	APH(3')-Ia	aminoglycoside antibiotic; aminoglycoside
UR032	3002645	KMA+RGI	APH(3')-IIb	aminoglycoside antibiotic; aminoglycoside	APH(3')-IIb
UR032	3002660	KMA+RGI	APH(6)-Id	aminoglycoside antibiotic; aminoglycoside	APH(6)-Id
UR032	3002679	KMA	Pseudomonas aeruginosa catB7	phenicol antibiotic; phenicol
UR032	3002719	KMA	QnrB5	fluoroquinolone antibiotic; fluoroquinolone
UR032	3002724	RGI	QnrB10	fluoroquinolone antibiotic; fluoroquinolone	QnrB10
UR032	3002734	KMA	QnrB19	fluoroquinolone antibiotic; fluoroquinolone
UR032	3002751	KMA	QnrB36	fluoroquinolone antibiotic; fluoroquinolone
UR032	3002790	KMA+RGI	QnrS1	fluoroquinolone antibiotic; fluoroquinolone	QnrS1
UR032	3002858	KMA+RGI	dfrA12	diaminopyrimidine antibiotic; diaminopyrimidine	dfrA12
UR032	3002860	RGI	dfrA17	diaminopyrimidine antibiotic; diaminopyrimidine	dfrA17
UR032	3002985	KMA+RGI	arnA	peptide antibiotic; peptide	arnA
UR032	3002986	KMA+RGI	bacA	peptide antibiotic; peptide	bacA
UR032	3003030	RGI	MexV	disinfecting agents and antiseptics; fluoroquinolone antibiotic; macrolide antibiotic; phenicol antibiotic; tetracycline antibiotic; fluoroquinolone; macrolide; phenicol; tetracycline	MexV
UR032	3003031	KMA+RGI	MexW	disinfecting agents and antiseptics; fluoroquinolone antibiotic; macrolide antibiotic; phenicol antibiotic; tetracycline antibiotic; fluoroquinolone; macrolide; phenicol; tetracycline	MexW
UR032	3003209	KMA	fosA5	aminoglycoside antibiotic; fluoroquinolone antibiotic; phosphonic acid antibiotic; aminoglycoside; fluoroquinolone; phosphonic acid
UR032	3003288	KMA	Escherichia coli rpoB mutants conferring resistance to rifampicin	peptide antibiotic; rifamycin antibiotic; peptide; rifamycin
UR032	3003308	KMA	Escherichia coli parC conferring resistance to fluoroquinolones	fluoroquinolone antibiotic; fluoroquinolone
UR032	3003316	KMA	Escherichia coli parE conferring resistance to fluoroquinolones	fluoroquinolone antibiotic; fluoroquinolone
UR032	3003333	KMA	Escherichia coli 16S rRNA (rrsC) mutation conferring resistance to kasugamicin	aminoglycoside antibiotic; glycopeptide antibiotic; glycylcycline; nucleoside antibiotic; peptide antibiotic; tetracycline antibiotic; aminoglycoside; glycopeptide; nucleoside; peptide; tetracycline
UR032	3003368	KMA	Escherichia coli EF-Tu mutants conferring resistance to kirromycin	elfamycin antibiotic; elfamycin
UR032	3003372	KMA	Escherichia coli 16S rRNA (rrsH) mutation conferring resistance to spectinomycin	aminoglycoside antibiotic; glycopeptide antibiotic; glycylcycline; nucleoside antibiotic; peptide antibiotic; tetracycline antibiotic; aminoglycoside; glycopeptide; nucleoside; peptide; tetracycline
UR032	3003378	KMA	Escherichia coli AcrAB-TolC with MarR mutations conferring resistance to ciprofloxacin and tetracycline	cephalosporin; disinfecting agents and antiseptics; fluoroquinolone antibiotic; glycylcycline; penicillin beta-lactam; phenicol antibiotic; rifamycin antibiotic; tetracycline antibiotic; fluoroquinolone; phenicol; rifamycin; tetracycline
UR032	3003511	KMA	Escherichia coli soxS with mutation conferring antibiotic resistance	carbapenem; cephalosporin; disinfecting agents and antiseptics; fluoroquinolone antibiotic; glycylcycline; monobactam; penicillin beta-lactam; phenicol antibiotic; rifamycin antibiotic; tetracycline antibiotic; fluoroquinolone; phenicol; rifamycin; tetracycline
UR032	3003512	KMA	Salmonella enterica 16S rRNA (rrsD) mutation conferring resistance to spectinomycin	aminoglycoside antibiotic; glycopeptide antibiotic; glycylcycline; nucleoside antibiotic; peptide antibiotic; tetracycline antibiotic; aminoglycoside; glycopeptide; nucleoside; peptide; tetracycline
UR032	3003548	KMA+RGI	mdtN	disinfecting agents and antiseptics; nucleoside antibiotic; nucleoside	mdtN
UR032	3003549	KMA	mdtO	disinfecting agents and antiseptics; nucleoside antibiotic; nucleoside
UR032	3003550	KMA+RGI	mdtP	disinfecting agents and antiseptics; nucleoside antibiotic; nucleoside	mdtP
UR032	3003576	KMA+RGI	eptA	peptide antibiotic; peptide	eptA
UR032	3003577	KMA	ugd	peptide antibiotic; peptide
UR032	3003578	KMA+RGI	PmrF	peptide antibiotic; peptide	PmrF
UR032	3003583	KMA	basS	peptide antibiotic; peptide
UR032	3003679	RGI	TriA	disinfecting agents and antiseptics	TriA
UR032	3003681	KMA+RGI	TriC	disinfecting agents and antiseptics	TriC
UR032	3003682	KMA+RGI	OpmH	disinfecting agents and antiseptics	OpmH
UR032	3003692	RGI	MexJ	disinfecting agents and antiseptics; macrolide antibiotic; tetracycline antibiotic; macrolide; tetracycline	MexJ
UR032	3003693	KMA	MexK	disinfecting agents and antiseptics; macrolide antibiotic; tetracycline antibiotic; macrolide; tetracycline
UR032	3003698	KMA+RGI	mexP	carbapenem; diaminopyrimidine antibiotic; disinfecting agents and antiseptics; macrolide antibiotic; phenicol antibiotic; tetracycline antibiotic; diaminopyrimidine; macrolide; phenicol; tetracycline	mexP
UR032	3003699	KMA	mexQ	carbapenem; diaminopyrimidine antibiotic; disinfecting agents and antiseptics; macrolide antibiotic; phenicol antibiotic; tetracycline antibiotic; diaminopyrimidine; macrolide; phenicol; tetracycline
UR032	3003700	KMA+RGI	opmE	carbapenem; diaminopyrimidine antibiotic; disinfecting agents and antiseptics; macrolide antibiotic; phenicol antibiotic; tetracycline antibiotic; diaminopyrimidine; macrolide; phenicol; tetracycline	opmE
UR032	3003705	KMA+RGI	mexN	phenicol antibiotic; phenicol	mexN
UR032	3003710	RGI	MexL	disinfecting agents and antiseptics; macrolide antibiotic; tetracycline antibiotic; macrolide; tetracycline	MexL
UR032	3003801	KMA	bcr-1	bicyclomycin-like antibiotic; bicyclomycin-like
UR032	3003839	KMA+RGI	Mrx	macrolide antibiotic; macrolide	Mrx
UR032	3003841	KMA+RGI	kdpE	aminoglycoside antibiotic; aminoglycoside	kdpE
UR032	3003889	KMA	Escherichia coli GlpT with mutation conferring resistance to fosfomycin	phosphonic acid antibiotic; phosphonic acid
UR032	3003890	KMA	Escherichia coli UhpT with mutation conferring resistance to fosfomycin	phosphonic acid antibiotic; phosphonic acid
UR032	3003922	KMA	oqxA	diaminopyrimidine antibiotic; fluoroquinolone antibiotic; glycylcycline; nitrofuran antibiotic; tetracycline antibiotic; diaminopyrimidine; fluoroquinolone; nitrofuran; tetracycline
UR032	3003923	KMA+RGI	oqxB	diaminopyrimidine antibiotic; fluoroquinolone antibiotic; glycylcycline; nitrofuran antibiotic; tetracycline antibiotic; diaminopyrimidine; fluoroquinolone; nitrofuran; tetracycline	oqxB
UR032	3003950	KMA+RGI	msbA	nitroimidazole antibiotic; nitroimidazole	msbA
UR032	3003952	KMA+RGI	YojI	peptide antibiotic; peptide	YojI
UR032	3003966	KMA	Klebsiella pneumoniae OmpK35	carbapenem; cephalosporin; monobactam; penicillin beta-lactam
UR032	3003968	KMA	Klebsiella pneumoniae OmpK36	carbapenem; cephalosporin; monobactam; penicillin beta-lactam
UR032	3004038	KMA+RGI	Pseudomonas aeruginosa emrE	aminoglycoside antibiotic; aminoglycoside	Pseudomonas aeruginosa emrE
UR032	3004041	KMA	Klebsiella pneumoniae acrA	cephalosporin; disinfecting agents and antiseptics; fluoroquinolone antibiotic; glycylcycline; penicillin beta-lactam; phenicol antibiotic; rifamycin antibiotic; tetracycline antibiotic; fluoroquinolone; phenicol; rifamycin; tetracycline
UR032	3004043	KMA+RGI	Escherichia coli acrA	cephalosporin; disinfecting agents and antiseptics; fluoroquinolone antibiotic; glycylcycline; penicillin beta-lactam; phenicol antibiotic; rifamycin antibiotic; tetracycline antibiotic; fluoroquinolone; phenicol; rifamycin; tetracycline	Escherichia coli acrA
UR032	3004054	KMA+RGI	Pseudomonas aeruginosa CpxR	aminocoumarin antibiotic; aminoglycoside antibiotic; carbapenem; cephalosporin; diaminopyrimidine antibiotic; fluoroquinolone antibiotic; macrolide antibiotic; monobactam; penicillin beta-lactam; peptide antibiotic; phenicol antibiotic; sulfonamide antibiotic; tetracycline antibiotic; aminocoumarin; aminoglycoside; diaminopyrimidine; fluoroquinolone; macrolide; peptide; phenicol; sulfonamide; tet…	Pseudomonas aeruginosa CpxR
UR032	3004056	KMA	ArmR	aminocoumarin antibiotic; carbapenem; cephalosporin; diaminopyrimidine antibiotic; fluoroquinolone antibiotic; macrolide antibiotic; monobactam; penicillin beta-lactam; peptide antibiotic; phenicol antibiotic; sulfonamide antibiotic; tetracycline antibiotic; aminocoumarin; diaminopyrimidine; fluoroquinolone; macrolide; peptide; phenicol; sulfonamide; tetracycline
UR032	3004072	RGI	OpmB	aminocoumarin antibiotic; macrolide antibiotic; monobactam; tetracycline antibiotic; aminocoumarin; macrolide; tetracycline	OpmB
UR032	3004073	RGI	MuxA	aminocoumarin antibiotic; macrolide antibiotic; monobactam; tetracycline antibiotic; aminocoumarin; macrolide; tetracycline	MuxA
UR032	3004074	KMA	MuxB	aminocoumarin antibiotic; macrolide antibiotic; monobactam; tetracycline antibiotic; aminocoumarin; macrolide; tetracycline
UR032	3004077	KMA	PmpM	aminoglycoside antibiotic; disinfecting agents and antiseptics; fluoroquinolone antibiotic; aminoglycoside; fluoroquinolone
UR032	3004107	KMA+RGI	Pseudomonas aeruginosa soxR	cephalosporin; disinfecting agents and antiseptics; fluoroquinolone antibiotic; glycylcycline; penicillin beta-lactam; phenicol antibiotic; rifamycin antibiotic; tetracycline antibiotic; fluoroquinolone; phenicol; rifamycin; tetracycline	Pseudomonas aeruginosa soxR
UR032	3004111	KMA+RGI	FosA6	phosphonic acid antibiotic; phosphonic acid	FosA6
UR032	3004122	KMA	Klebsiella pneumoniae OmpK37	carbapenem; cephalosporin; monobactam; penicillin beta-lactam
UR032	3004149	KMA	Escherichia coli 23S rRNA with mutation conferring resistance to clindamycin	glycopeptide antibiotic; lincosamide antibiotic; macrolide antibiotic; phenicol antibiotic; pleuromutilin antibiotic; streptogramin A antibiotic; streptogramin B antibiotic; streptogramin antibiotic; glycopeptide; lincosamide; macrolide; phenicol; pleuromutilin; streptogramin A; streptogramin B; streptogramin
UR032	3004580	KMA	Klebsiella pneumoniae KpnE	aminoglycoside antibiotic; cephalosporin; disinfecting agents and antiseptics; macrolide antibiotic; peptide antibiotic; rifamycin antibiotic; tetracycline antibiotic; aminoglycoside; macrolide; peptide; rifamycin; tetracycline
UR032	3004583	KMA	Klebsiella pneumoniae KpnF	aminoglycoside antibiotic; cephalosporin; disinfecting agents and antiseptics; macrolide antibiotic; peptide antibiotic; rifamycin antibiotic; tetracycline antibiotic; aminoglycoside; macrolide; peptide; rifamycin; tetracycline
UR032	3004588	KMA	Klebsiella pneumoniae KpnG	aminoglycoside antibiotic; carbapenem; cephalosporin; fluoroquinolone antibiotic; macrolide antibiotic; penicillin beta-lactam; peptide antibiotic; aminoglycoside; fluoroquinolone; macrolide; peptide
UR032	3005009	KMA	qacE	disinfecting agents and antiseptics
UR032	3005010	KMA	qacEdelta1	disinfecting agents and antiseptics
UR032	3005040	KMA	YajC	cephalosporin; disinfecting agents and antiseptics; fluoroquinolone antibiotic; glycopeptide antibiotic; glycylcycline; oxazolidinone antibiotic; penicillin beta-lactam; phenicol antibiotic; rifamycin antibiotic; tetracycline antibiotic; fluoroquinolone; glycopeptide; oxazolidinone; phenicol; rifamycin; tetracycline
UR032	3005042	KMA	mlaD	glycopeptide antibiotic; oxazolidinone antibiotic; glycopeptide; oxazolidinone
UR032	3005044	KMA	OmpA	peptide antibiotic; peptide
UR032	3005047	KMA	eptB	peptide antibiotic; peptide
UR032	3005053	KMA	ArnT	peptide antibiotic; peptide
UR032	3005059	KMA	LptD	aminocoumarin antibiotic; carbapenem; peptide antibiotic; rifamycin antibiotic; aminocoumarin; peptide; rifamycin
UR032	3005064	KMA	cprS	peptide antibiotic; peptide
UR032	3005067	KMA	ParS	aminoglycoside antibiotic; carbapenem; cephalosporin; disinfecting agents and antiseptics; fluoroquinolone antibiotic; macrolide antibiotic; monobactam; penicillin beta-lactam; phenicol antibiotic; tetracycline antibiotic; aminoglycoside; fluoroquinolone; macrolide; phenicol; tetracycline
UR032	3005069	KMA	rsmA	diaminopyrimidine antibiotic; fluoroquinolone antibiotic; phenicol antibiotic; diaminopyrimidine; fluoroquinolone; phenicol
UR032	3006774	KMA	PDC-404	carbapenem; cephalosporin; monobactam
UR032	3006881	KMA	EC-8	cephalosporin
UR032	3007203	KMA	Klebsiella pneumoniae mutant PhoQ conferring resistance to colistin	macrolide antibiotic; peptide antibiotic; macrolide; peptide
UR032	3007421	KMA	Klebsiella pneumoniae PBP3 mutants conferring resistance to ceftazidime-avibactam	carbapenem; cephalosporin; monobactam; penicillin beta-lactam
UR032	3007682	KMA	MdtQ	carbapenem; cephalosporin; monobactam; penicillin beta-lactam
UR033	3000194	KMA	tet(W)	tetracycline antibiotic; tetracycline
UR033	3000596	KMA	ErmX	lincosamide antibiotic; macrolide antibiotic; streptogramin A antibiotic; streptogramin B antibiotic; streptogramin antibiotic; lincosamide; macrolide; streptogramin A; streptogramin B; streptogramin
UR033	3002647	KMA	APH(3')-IIIa	aminoglycoside antibiotic; aminoglycoside
UR033	3003541	KMA	Mycolicibacterium smegmatis 16S rRNA (rrsB) mutation conferring resistance to streptomycin	aminoglycoside antibiotic; glycopeptide antibiotic; glycylcycline; nucleoside antibiotic; peptide antibiotic; tetracycline antibiotic; aminoglycoside; glycopeptide; nucleoside; peptide; tetracycline
UR033	3003544	KMA	Mycolicibacterium smegmatis 16S rRNA (rrsA) mutation conferring resistance to neomycin	aminoglycoside antibiotic; glycopeptide antibiotic; glycylcycline; nucleoside antibiotic; peptide antibiotic; tetracycline antibiotic; aminoglycoside; glycopeptide; nucleoside; peptide; tetracycline
UR034	3000024	RGI	patA	fluoroquinolone antibiotic; fluoroquinolone	patA
UR034	3000027	KMA+RGI	emrA	fluoroquinolone antibiotic; fluoroquinolone	emrA
UR034	3000074	KMA+RGI	emrB	fluoroquinolone antibiotic; fluoroquinolone	emrB
UR034	3000165	KMA	tet(A)	tetracycline antibiotic; tetracycline
UR034	3000206	KMA+RGI	emrK	tetracycline antibiotic; tetracycline	emrK
UR034	3000216	KMA+RGI	acrB	cephalosporin; disinfecting agents and antiseptics; fluoroquinolone antibiotic; glycylcycline; penicillin beta-lactam; phenicol antibiotic; rifamycin antibiotic; tetracycline antibiotic; fluoroquinolone; phenicol; rifamycin; tetracycline	acrB
UR034	3000237	KMA+RGI	TolC	aminocoumarin antibiotic; aminoglycoside antibiotic; carbapenem; cephalosporin; disinfecting agents and antiseptics; fluoroquinolone antibiotic; glycylcycline; macrolide antibiotic; penicillin beta-lactam; peptide antibiotic; phenicol antibiotic; rifamycin antibiotic; tetracycline antibiotic; aminocoumarin; aminoglycoside; fluoroquinolone; macrolide; peptide; phenicol; rifamycin; tetracycline	TolC
UR034	3000254	KMA+RGI	emrY	tetracycline antibiotic; tetracycline	emrY
UR034	3000263	KMA+RGI	marA	carbapenem; cephalosporin; disinfecting agents and antiseptics; fluoroquinolone antibiotic; glycylcycline; monobactam; penicillin beta-lactam; phenicol antibiotic; rifamycin antibiotic; tetracycline antibiotic; fluoroquinolone; phenicol; rifamycin; tetracycline	marA
UR034	3000316	KMA+RGI	mphA	macrolide antibiotic; macrolide	mphA
UR034	3000410	KMA+RGI	sul1	sulfonamide antibiotic; sulfone antibiotic; sulfonamide; sulfone	sul1
UR034	3000412	KMA+RGI	sul2	sulfonamide antibiotic; sulfone antibiotic; sulfonamide; sulfone	sul2
UR034	3000491	KMA+RGI	acrD	aminoglycoside antibiotic; aminoglycoside	acrD
UR034	3000499	KMA+RGI	AcrE	cephalosporin; fluoroquinolone antibiotic; penicillin beta-lactam; fluoroquinolone	AcrE
UR034	3000502	KMA+RGI	AcrF	cephalosporin; fluoroquinolone antibiotic; penicillin beta-lactam; fluoroquinolone	AcrF
UR034	3000508	RGI	gadX	fluoroquinolone antibiotic; macrolide antibiotic; penicillin beta-lactam; fluoroquinolone; macrolide	gadX
UR034	3000516	KMA+RGI	emrR	fluoroquinolone antibiotic; fluoroquinolone	emrR
UR034	3000518	KMA	CRP	fluoroquinolone antibiotic; macrolide antibiotic; penicillin beta-lactam; fluoroquinolone; macrolide
UR034	3000656	KMA+RGI	AcrS	cephalosporin; disinfecting agents and antiseptics; fluoroquinolone antibiotic; glycylcycline; penicillin beta-lactam; phenicol antibiotic; rifamycin antibiotic; tetracycline antibiotic; fluoroquinolone; phenicol; rifamycin; tetracycline	AcrS
UR034	3000676	KMA+RGI	H-NS	cephalosporin; fluoroquinolone antibiotic; macrolide antibiotic; penicillin beta-lactam; tetracycline antibiotic; fluoroquinolone; macrolide; tetracycline	H-NS
UR034	3000792	KMA+RGI	mdtA	aminocoumarin antibiotic; aminocoumarin	mdtA
UR034	3000793	KMA+RGI	mdtB	aminocoumarin antibiotic; aminocoumarin	mdtB
UR034	3000794	KMA+RGI	mdtC	aminocoumarin antibiotic; aminocoumarin	mdtC
UR034	3000795	KMA	mdtE	fluoroquinolone antibiotic; macrolide antibiotic; penicillin beta-lactam; fluoroquinolone; macrolide
UR034	3000796	KMA+RGI	mdtF	fluoroquinolone antibiotic; macrolide antibiotic; penicillin beta-lactam; fluoroquinolone; macrolide	mdtF
UR034	3000828	RGI	baeR	aminocoumarin antibiotic; aminoglycoside antibiotic; aminocoumarin; aminoglycoside	baeR
UR034	3000829	RGI	baeS	aminocoumarin antibiotic; aminoglycoside antibiotic; aminocoumarin; aminoglycoside	baeS
UR034	3000830	KMA+RGI	cpxA	aminocoumarin antibiotic; aminoglycoside antibiotic; aminocoumarin; aminoglycoside	cpxA
UR034	3000832	KMA+RGI	evgA	fluoroquinolone antibiotic; macrolide antibiotic; penicillin beta-lactam; tetracycline antibiotic; fluoroquinolone; macrolide; tetracycline	evgA
UR034	3000833	KMA	evgS	fluoroquinolone antibiotic; macrolide antibiotic; penicillin beta-lactam; tetracycline antibiotic; fluoroquinolone; macrolide; tetracycline
UR034	3001214	KMA+RGI	mdtM	disinfecting agents and antiseptics; fluoroquinolone antibiotic; lincosamide antibiotic; nucleoside antibiotic; phenicol antibiotic; fluoroquinolone; lincosamide; nucleoside; phenicol	mdtM
UR034	3001216	KMA+RGI	mdtH	fluoroquinolone antibiotic; fluoroquinolone	mdtH
UR034	3001328	KMA+RGI	Escherichia coli mdfA	disinfecting agents and antiseptics; phenicol antibiotic; tetracycline antibiotic; phenicol; tetracycline	Escherichia coli mdfA
UR034	3001329	KMA+RGI	mdtG	phosphonic acid antibiotic; phosphonic acid	mdtG
UR034	3001874	KMA	CTX-M-11	cephalosporin
UR034	3001878	KMA+RGI	CTX-M-15	cephalosporin; penicillin beta-lactam	CTX-M-15
UR034	3001895	KMA	CTX-M-33	cephalosporin
UR034	3002605	KMA+RGI	aadA5	aminoglycoside antibiotic; aminoglycoside	aadA5
UR034	3002639	KMA+RGI	APH(3'')-Ib	aminoglycoside antibiotic; aminoglycoside	APH(3'')-Ib
UR034	3002660	KMA+RGI	APH(6)-Id	aminoglycoside antibiotic; aminoglycoside	APH(6)-Id
UR034	3002790	KMA+RGI	QnrS1	fluoroquinolone antibiotic; fluoroquinolone	QnrS1
UR034	3002860	KMA+RGI	dfrA17	diaminopyrimidine antibiotic; diaminopyrimidine	dfrA17
UR034	3002986	KMA+RGI	bacA	peptide antibiotic; peptide	bacA
UR034	3003223	KMA	Escherichia coli 16S rRNA mutation conferring resistance to edeine	aminoglycoside antibiotic; glycopeptide antibiotic; glycylcycline; nucleoside antibiotic; peptide antibiotic; tetracycline antibiotic; aminoglycoside; glycopeptide; nucleoside; peptide; tetracycline
UR034	3003288	KMA	Escherichia coli rpoB mutants conferring resistance to rifampicin	peptide antibiotic; rifamycin antibiotic; peptide; rifamycin
UR034	3003294	KMA	Escherichia coli gyrA conferring resistance to fluoroquinolones	fluoroquinolone antibiotic; nybomycin-like antibiotic; fluoroquinolone; nybomycin-like
UR034	3003303	KMA	Escherichia coli gyrB conferring resistance to aminocoumarin	aminocoumarin antibiotic; aminocoumarin
UR034	3003308	KMA	Escherichia coli parC conferring resistance to fluoroquinolones	fluoroquinolone antibiotic; fluoroquinolone
UR034	3003369	KMA	Escherichia coli EF-Tu mutants conferring resistance to Pulvomycin	elfamycin antibiotic; elfamycin
UR034	3003378	KMA	Escherichia coli AcrAB-TolC with MarR mutations conferring resistance to ciprofloxacin and tetracycline	cephalosporin; disinfecting agents and antiseptics; fluoroquinolone antibiotic; glycylcycline; penicillin beta-lactam; phenicol antibiotic; rifamycin antibiotic; tetracycline antibiotic; fluoroquinolone; phenicol; rifamycin; tetracycline
UR034	3003381	KMA	Escherichia coli soxR with mutation conferring antibiotic resistance	cephalosporin; disinfecting agents and antiseptics; fluoroquinolone antibiotic; glycylcycline; penicillin beta-lactam; phenicol antibiotic; rifamycin antibiotic; tetracycline antibiotic; fluoroquinolone; phenicol; rifamycin; tetracycline
UR034	3003386	KMA	Escherichia coli folP with mutation conferring resistance to sulfonamides	sulfonamide antibiotic; sulfone antibiotic; sulfonamide; sulfone
UR034	3003390	KMA	Escherichia coli ompF with mutation conferring resistance to beta-lactam antibiotics	carbapenem; cephalosporin; monobactam; penicillin beta-lactam
UR034	3003512	KMA	Salmonella enterica 16S rRNA (rrsD) mutation conferring resistance to spectinomycin	aminoglycoside antibiotic; glycopeptide antibiotic; glycylcycline; nucleoside antibiotic; peptide antibiotic; tetracycline antibiotic; aminoglycoside; glycopeptide; nucleoside; peptide; tetracycline
UR034	3003548	KMA+RGI	mdtN	disinfecting agents and antiseptics; nucleoside antibiotic; nucleoside	mdtN
UR034	3003549	KMA	mdtO	disinfecting agents and antiseptics; nucleoside antibiotic; nucleoside
UR034	3003550	KMA+RGI	mdtP	disinfecting agents and antiseptics; nucleoside antibiotic; nucleoside	mdtP
UR034	3003576	KMA+RGI	eptA	peptide antibiotic; peptide	eptA
UR034	3003577	KMA+RGI	ugd	peptide antibiotic; peptide	ugd
UR034	3003578	KMA+RGI	PmrF	peptide antibiotic; peptide	PmrF
UR034	3003751	KMA	Escherichia coli nfsA mutations conferring resistance to nitrofurantoin	nitrofuran antibiotic; nitrofuran
UR034	3003775	KMA	Escherichia coli murA with mutation conferring resistance to fosfomycin	phosphonic acid antibiotic; phosphonic acid
UR034	3003838	RGI	gadW	fluoroquinolone antibiotic; macrolide antibiotic; penicillin beta-lactam; fluoroquinolone; macrolide	gadW
UR034	3003839	KMA+RGI	Mrx	macrolide antibiotic; macrolide	Mrx
UR034	3003841	KMA+RGI	kdpE	aminoglycoside antibiotic; aminoglycoside	kdpE
UR034	3003843	KMA	leuO	disinfecting agents and antiseptics; nucleoside antibiotic; nucleoside
UR034	3003889	KMA	Escherichia coli GlpT with mutation conferring resistance to fosfomycin	phosphonic acid antibiotic; phosphonic acid
UR034	3003890	KMA	Escherichia coli UhpT with mutation conferring resistance to fosfomycin	phosphonic acid antibiotic; phosphonic acid
UR034	3003899	KMA	Escherichia coli PtsI with mutation conferring resistance to fosfomycin	phosphonic acid antibiotic; phosphonic acid
UR034	3003900	KMA	Escherichia coli cyaA with mutation conferring resistance to fosfomycin	phosphonic acid antibiotic; phosphonic acid
UR034	3003950	KMA+RGI	msbA	nitroimidazole antibiotic; nitroimidazole	msbA
UR034	3003952	KMA+RGI	YojI	peptide antibiotic; peptide	YojI
UR034	3004039	KMA+RGI	Escherichia coli emrE	macrolide antibiotic; macrolide	Escherichia coli emrE
UR034	3004043	KMA+RGI	Escherichia coli acrA	cephalosporin; disinfecting agents and antiseptics; fluoroquinolone antibiotic; glycylcycline; penicillin beta-lactam; phenicol antibiotic; rifamycin antibiotic; tetracycline antibiotic; fluoroquinolone; phenicol; rifamycin; tetracycline	Escherichia coli acrA
UR034	3004049	KMA	Escherichia coli fabG mutations conferring resistance to triclosan	disinfecting agents and antiseptics
UR034	3004127	KMA	Escherichia coli mipA	aminoglycoside antibiotic; fluoroquinolone antibiotic; aminoglycoside; fluoroquinolone
UR034	3004149	KMA	Escherichia coli 23S rRNA with mutation conferring resistance to clindamycin	glycopeptide antibiotic; lincosamide antibiotic; macrolide antibiotic; phenicol antibiotic; pleuromutilin antibiotic; streptogramin A antibiotic; streptogramin B antibiotic; streptogramin antibiotic; glycopeptide; lincosamide; macrolide; phenicol; pleuromutilin; streptogramin A; streptogramin B; streptogramin
UR034	3004290	KMA+RGI	Escherichia coli ampC beta-lactamase	cephalosporin; penicillin beta-lactam	Escherichia coli ampC beta-lactamase
UR034	3005009	KMA	qacE	disinfecting agents and antiseptics
UR034	3005010	KMA	qacEdelta1	disinfecting agents and antiseptics
UR034	3005041	KMA	mlaF	glycopeptide antibiotic; oxazolidinone antibiotic; glycopeptide; oxazolidinone
UR034	3005042	KMA	mlaD	glycopeptide antibiotic; oxazolidinone antibiotic; glycopeptide; oxazolidinone
UR034	3006880	KMA	EC-5	cephalosporin
UR034	3007421	KMA	Klebsiella pneumoniae PBP3 mutants conferring resistance to ceftazidime-avibactam	carbapenem; cephalosporin; monobactam; penicillin beta-lactam
UR035	3000216	RGI	acrB	cephalosporin; disinfecting agents and antiseptics; fluoroquinolone antibiotic; glycylcycline; penicillin beta-lactam; phenicol antibiotic; rifamycin antibiotic; tetracycline antibiotic; fluoroquinolone; phenicol; rifamycin; tetracycline	acrB
UR035	3000300	KMA	lsaA	lincosamide antibiotic; pleuromutilin antibiotic; streptogramin A antibiotic; streptogramin B antibiotic; streptogramin antibiotic; lincosamide; pleuromutilin; streptogramin A; streptogramin B; streptogramin
UR035	3000375	KMA	ErmB	lincosamide antibiotic; macrolide antibiotic; streptogramin A antibiotic; streptogramin B antibiotic; streptogramin antibiotic; lincosamide; macrolide; streptogramin A; streptogramin B; streptogramin
UR035	3000412	KMA+RGI	sul2	sulfonamide antibiotic; sulfone antibiotic; sulfonamide; sulfone	sul2
UR035	3002639	KMA	APH(3'')-Ib	aminoglycoside antibiotic; aminoglycoside
UR035	3002660	KMA+RGI	APH(6)-Id	aminoglycoside antibiotic; aminoglycoside	APH(6)-Id
UR035	3003288	KMA	Escherichia coli rpoB mutants conferring resistance to rifampicin	peptide antibiotic; rifamycin antibiotic; peptide; rifamycin
UR035	3003369	KMA	Escherichia coli EF-Tu mutants conferring resistance to Pulvomycin	elfamycin antibiotic; elfamycin
UR035	3003372	KMA	Escherichia coli 16S rRNA (rrsH) mutation conferring resistance to spectinomycin	aminoglycoside antibiotic; glycopeptide antibiotic; glycylcycline; nucleoside antibiotic; peptide antibiotic; tetracycline antibiotic; aminoglycoside; glycopeptide; nucleoside; peptide; tetracycline
UR035	3003499	KMA	Cutibacterium acnes 16S rRNA mutation conferring resistance to tetracycline	aminoglycoside antibiotic; glycopeptide antibiotic; glycylcycline; nucleoside antibiotic; peptide antibiotic; tetracycline antibiotic; aminoglycoside; glycopeptide; nucleoside; peptide; tetracycline
UR035	3003512	KMA	Salmonella enterica 16S rRNA (rrsD) mutation conferring resistance to spectinomycin	aminoglycoside antibiotic; glycopeptide antibiotic; glycylcycline; nucleoside antibiotic; peptide antibiotic; tetracycline antibiotic; aminoglycoside; glycopeptide; nucleoside; peptide; tetracycline
UR035	3003544	KMA	Mycolicibacterium smegmatis 16S rRNA (rrsA) mutation conferring resistance to neomycin	aminoglycoside antibiotic; glycopeptide antibiotic; glycylcycline; nucleoside antibiotic; peptide antibiotic; tetracycline antibiotic; aminoglycoside; glycopeptide; nucleoside; peptide; tetracycline
UR035	3003551	KMA	emeA	disinfecting agents and antiseptics
UR035	3003922	KMA+RGI	oqxA	diaminopyrimidine antibiotic; fluoroquinolone antibiotic; glycylcycline; nitrofuran antibiotic; tetracycline antibiotic; diaminopyrimidine; fluoroquinolone; nitrofuran; tetracycline	oqxA
UR035	3003923	KMA+RGI	oqxB	diaminopyrimidine antibiotic; fluoroquinolone antibiotic; glycylcycline; nitrofuran antibiotic; tetracycline antibiotic; diaminopyrimidine; fluoroquinolone; nitrofuran; tetracycline	oqxB
UR035	3003948	KMA	efrA	fluoroquinolone antibiotic; macrolide antibiotic; rifamycin antibiotic; fluoroquinolone; macrolide; rifamycin
UR035	3003949	KMA	efrB	fluoroquinolone antibiotic; macrolide antibiotic; rifamycin antibiotic; fluoroquinolone; macrolide; rifamycin
UR035	3004041	KMA	Klebsiella pneumoniae acrA	cephalosporin; disinfecting agents and antiseptics; fluoroquinolone antibiotic; glycylcycline; penicillin beta-lactam; phenicol antibiotic; rifamycin antibiotic; tetracycline antibiotic; fluoroquinolone; phenicol; rifamycin; tetracycline
UR035	3004111	KMA+RGI	FosA6	phosphonic acid antibiotic; phosphonic acid	FosA6
UR035	3004122	KMA+RGI	Klebsiella pneumoniae OmpK37	carbapenem; cephalosporin; monobactam; penicillin beta-lactam	Klebsiella pneumoniae OmpK37
UR035	3004149	KMA	Escherichia coli 23S rRNA with mutation conferring resistance to clindamycin	glycopeptide antibiotic; lincosamide antibiotic; macrolide antibiotic; phenicol antibiotic; pleuromutilin antibiotic; streptogramin A antibiotic; streptogramin B antibiotic; streptogramin antibiotic; glycopeptide; lincosamide; macrolide; phenicol; pleuromutilin; streptogramin A; streptogramin B; streptogramin
UR035	3004442	RGI	tet(W/N/W)	tetracycline antibiotic; tetracycline	tet(W/N/W)
UR035	3004580	KMA	Klebsiella pneumoniae KpnE	aminoglycoside antibiotic; cephalosporin; disinfecting agents and antiseptics; macrolide antibiotic; peptide antibiotic; rifamycin antibiotic; tetracycline antibiotic; aminoglycoside; macrolide; peptide; rifamycin; tetracycline
UR035	3004583	KMA	Klebsiella pneumoniae KpnF	aminoglycoside antibiotic; cephalosporin; disinfecting agents and antiseptics; macrolide antibiotic; peptide antibiotic; rifamycin antibiotic; tetracycline antibiotic; aminoglycoside; macrolide; peptide; rifamycin; tetracycline
UR035	3004588	KMA	Klebsiella pneumoniae KpnG	aminoglycoside antibiotic; carbapenem; cephalosporin; fluoroquinolone antibiotic; macrolide antibiotic; penicillin beta-lactam; peptide antibiotic; aminoglycoside; fluoroquinolone; macrolide; peptide
UR035	3005044	KMA	OmpA	peptide antibiotic; peptide
UR035	3005047	KMA	eptB	peptide antibiotic; peptide
UR035	3005053	KMA	ArnT	peptide antibiotic; peptide
UR035	3005059	KMA	LptD	aminocoumarin antibiotic; carbapenem; peptide antibiotic; rifamycin antibiotic; aminocoumarin; peptide; rifamycin
UR035	3005243	KMA	SHV-215	cephalosporin; penicillin beta-lactam
UR036	3000024	RGI	patA	fluoroquinolone antibiotic; fluoroquinolone	patA
UR036	3000027	KMA+RGI	emrA	fluoroquinolone antibiotic; fluoroquinolone	emrA
UR036	3000074	KMA+RGI	emrB	fluoroquinolone antibiotic; fluoroquinolone	emrB
UR036	3000168	KMA	tet(D)	tetracycline antibiotic; tetracycline
UR036	3000216	KMA+RGI	acrB	cephalosporin; disinfecting agents and antiseptics; fluoroquinolone antibiotic; glycylcycline; penicillin beta-lactam; phenicol antibiotic; rifamycin antibiotic; tetracycline antibiotic; fluoroquinolone; phenicol; rifamycin; tetracycline	acrB
UR036	3000237	KMA	TolC	aminocoumarin antibiotic; aminoglycoside antibiotic; carbapenem; cephalosporin; disinfecting agents and antiseptics; fluoroquinolone antibiotic; glycylcycline; macrolide antibiotic; penicillin beta-lactam; peptide antibiotic; phenicol antibiotic; rifamycin antibiotic; tetracycline antibiotic; aminocoumarin; aminoglycoside; fluoroquinolone; macrolide; peptide; phenicol; rifamycin; tetracycline
UR036	3000263	KMA+RGI	marA	carbapenem; cephalosporin; disinfecting agents and antiseptics; fluoroquinolone antibiotic; glycylcycline; monobactam; penicillin beta-lactam; phenicol antibiotic; rifamycin antibiotic; tetracycline antibiotic; fluoroquinolone; phenicol; rifamycin; tetracycline	marA
UR036	3000412	KMA+RGI	sul2	sulfonamide antibiotic; sulfone antibiotic; sulfonamide; sulfone	sul2
UR036	3000491	KMA+RGI	acrD	aminoglycoside antibiotic; aminoglycoside	acrD
UR036	3000499	KMA+RGI	AcrE	cephalosporin; fluoroquinolone antibiotic; penicillin beta-lactam; fluoroquinolone	AcrE
UR036	3000502	KMA+RGI	AcrF	cephalosporin; fluoroquinolone antibiotic; penicillin beta-lactam; fluoroquinolone	AcrF
UR036	3000516	KMA+RGI	emrR	fluoroquinolone antibiotic; fluoroquinolone	emrR
UR036	3000518	KMA+RGI	CRP	fluoroquinolone antibiotic; macrolide antibiotic; penicillin beta-lactam; fluoroquinolone; macrolide	CRP
UR036	3000656	KMA+RGI	AcrS	cephalosporin; disinfecting agents and antiseptics; fluoroquinolone antibiotic; glycylcycline; penicillin beta-lactam; phenicol antibiotic; rifamycin antibiotic; tetracycline antibiotic; fluoroquinolone; phenicol; rifamycin; tetracycline	AcrS
UR036	3000676	KMA	H-NS	cephalosporin; fluoroquinolone antibiotic; macrolide antibiotic; penicillin beta-lactam; tetracycline antibiotic; fluoroquinolone; macrolide; tetracycline
UR036	3000792	KMA+RGI	mdtA	aminocoumarin antibiotic; aminocoumarin	mdtA
UR036	3000793	RGI	mdtB	aminocoumarin antibiotic; aminocoumarin	mdtB
UR036	3000794	KMA+RGI	mdtC	aminocoumarin antibiotic; aminocoumarin	mdtC
UR036	3000795	KMA+RGI	mdtE	fluoroquinolone antibiotic; macrolide antibiotic; penicillin beta-lactam; fluoroquinolone; macrolide	mdtE
UR036	3000796	KMA+RGI	mdtF	fluoroquinolone antibiotic; macrolide antibiotic; penicillin beta-lactam; fluoroquinolone; macrolide	mdtF
UR036	3000828	RGI	baeR	aminocoumarin antibiotic; aminoglycoside antibiotic; aminocoumarin; aminoglycoside	baeR
UR036	3000829	RGI	baeS	aminocoumarin antibiotic; aminoglycoside antibiotic; aminocoumarin; aminoglycoside	baeS
UR036	3000830	KMA+RGI	cpxA	aminocoumarin antibiotic; aminoglycoside antibiotic; aminocoumarin; aminoglycoside	cpxA
UR036	3000873	RGI	TEM-1	cephalosporin; monobactam; penicillin beta-lactam	TEM-1
UR036	3000900	KMA	TEM-30	cephalosporin; monobactam; penicillin beta-lactam
UR036	3001214	RGI	mdtM	disinfecting agents and antiseptics; fluoroquinolone antibiotic; lincosamide antibiotic; nucleoside antibiotic; phenicol antibiotic; fluoroquinolone; lincosamide; nucleoside; phenicol	mdtM
UR036	3001216	KMA+RGI	mdtH	fluoroquinolone antibiotic; fluoroquinolone	mdtH
UR036	3001328	KMA+RGI	Escherichia coli mdfA	disinfecting agents and antiseptics; phenicol antibiotic; tetracycline antibiotic; phenicol; tetracycline	Escherichia coli mdfA
UR036	3001329	KMA+RGI	mdtG	phosphonic acid antibiotic; phosphonic acid	mdtG
UR036	3002639	KMA+RGI	APH(3'')-Ib	aminoglycoside antibiotic; aminoglycoside	APH(3'')-Ib
UR036	3002660	KMA+RGI	APH(6)-Id	aminoglycoside antibiotic; aminoglycoside	APH(6)-Id
UR036	3002683	KMA+RGI	catA1	phenicol antibiotic; phenicol	catI
UR036	3002986	KMA+RGI	bacA	peptide antibiotic; peptide	bacA
UR036	3003223	KMA	Escherichia coli 16S rRNA mutation conferring resistance to edeine	aminoglycoside antibiotic; glycopeptide antibiotic; glycylcycline; nucleoside antibiotic; peptide antibiotic; tetracycline antibiotic; aminoglycoside; glycopeptide; nucleoside; peptide; tetracycline
UR036	3003288	KMA	Escherichia coli rpoB mutants conferring resistance to rifampicin	peptide antibiotic; rifamycin antibiotic; peptide; rifamycin
UR036	3003307	KMA	Salmonella serovars gyrB conferring resistance to fluoroquinolones	aminocoumarin antibiotic; fluoroquinolone antibiotic; aminocoumarin; fluoroquinolone
UR036	3003317	KMA	Salmonella serovars parE conferring resistance to fluoroquinolones	fluoroquinolone antibiotic; fluoroquinolone
UR036	3003368	KMA	Escherichia coli EF-Tu mutants conferring resistance to kirromycin	elfamycin antibiotic; elfamycin
UR036	3003512	KMA	Salmonella enterica 16S rRNA (rrsD) mutation conferring resistance to spectinomycin	aminoglycoside antibiotic; glycopeptide antibiotic; glycylcycline; nucleoside antibiotic; peptide antibiotic; tetracycline antibiotic; aminoglycoside; glycopeptide; nucleoside; peptide; tetracycline
UR036	3003548	RGI	mdtN	disinfecting agents and antiseptics; nucleoside antibiotic; nucleoside	mdtN
UR036	3003549	KMA+RGI	mdtO	disinfecting agents and antiseptics; nucleoside antibiotic; nucleoside	mdtO
UR036	3003550	RGI	mdtP	disinfecting agents and antiseptics; nucleoside antibiotic; nucleoside	mdtP
UR036	3003561	KMA+RGI	SED-1	cephalosporin; penicillin beta-lactam	Sed-1
UR036	3003576	KMA	eptA	peptide antibiotic; peptide
UR036	3003577	KMA+RGI	ugd	peptide antibiotic; peptide	ugd
UR036	3003578	KMA+RGI	PmrF	peptide antibiotic; peptide	PmrF
UR036	3003775	KMA	Escherichia coli murA with mutation conferring resistance to fosfomycin	phosphonic acid antibiotic; phosphonic acid
UR036	3003841	KMA+RGI	kdpE	aminoglycoside antibiotic; aminoglycoside	kdpE
UR036	3003890	KMA	Escherichia coli UhpT with mutation conferring resistance to fosfomycin	phosphonic acid antibiotic; phosphonic acid
UR036	3003899	KMA	Escherichia coli PtsI with mutation conferring resistance to fosfomycin	phosphonic acid antibiotic; phosphonic acid
UR036	3003900	KMA	Escherichia coli cyaA with mutation conferring resistance to fosfomycin	phosphonic acid antibiotic; phosphonic acid
UR036	3003926	KMA	Salmonella enterica gyrA conferring resistance to fluoroquinolones	fluoroquinolone antibiotic; nybomycin-like antibiotic; fluoroquinolone; nybomycin-like
UR036	3003939	KMA	Salmonella enterica parC conferring resistance to fluoroquinolones	fluoroquinolone antibiotic; fluoroquinolone
UR036	3003950	KMA+RGI	msbA	nitroimidazole antibiotic; nitroimidazole	msbA
UR036	3003952	KMA+RGI	YojI	peptide antibiotic; peptide	YojI
UR036	3004043	KMA+RGI	Escherichia coli acrA	cephalosporin; disinfecting agents and antiseptics; fluoroquinolone antibiotic; glycylcycline; penicillin beta-lactam; phenicol antibiotic; rifamycin antibiotic; tetracycline antibiotic; fluoroquinolone; phenicol; rifamycin; tetracycline	Escherichia coli acrA
UR036	3004045	KMA	Escherichia coli fabI mutations conferring resistance to isoniazid and triclosan	disinfecting agents and antiseptics; isoniazid-like antibiotic; isoniazid-like
UR036	3004049	KMA	Escherichia coli fabG mutations conferring resistance to triclosan	disinfecting agents and antiseptics
UR036	3004149	KMA	Escherichia coli 23S rRNA with mutation conferring resistance to clindamycin	glycopeptide antibiotic; lincosamide antibiotic; macrolide antibiotic; phenicol antibiotic; pleuromutilin antibiotic; streptogramin A antibiotic; streptogramin B antibiotic; streptogramin antibiotic; glycopeptide; lincosamide; macrolide; phenicol; pleuromutilin; streptogramin A; streptogramin B; streptogramin
UR036	3004290	RGI	Escherichia coli ampC beta-lactamase	cephalosporin; penicillin beta-lactam	Escherichia coli ampC beta-lactamase
UR036	3004597	KMA	Klebsiella pneumoniae KpnH	aminoglycoside antibiotic; carbapenem; cephalosporin; fluoroquinolone antibiotic; macrolide antibiotic; penicillin beta-lactam; peptide antibiotic; aminoglycoside; fluoroquinolone; macrolide; peptide
UR036	3006881	KMA	EC-8	cephalosporin
UR036	3007421	KMA	Klebsiella pneumoniae PBP3 mutants conferring resistance to ceftazidime-avibactam	carbapenem; cephalosporin; monobactam; penicillin beta-lactam
UR037	3003240	KMA	Mycobacteroides abscessus 16S rRNA mutation conferring resistance to gentamicin	aminoglycoside antibiotic; glycopeptide antibiotic; glycylcycline; nucleoside antibiotic; peptide antibiotic; tetracycline antibiotic; aminoglycoside; glycopeptide; nucleoside; peptide; tetracycline
UR037	3003497	KMA	Neisseria meningitidis 16S rRNA mutation conferring resistance to spectinomycin	aminoglycoside antibiotic; glycopeptide antibiotic; glycylcycline; nucleoside antibiotic; peptide antibiotic; tetracycline antibiotic; aminoglycoside; glycopeptide; nucleoside; peptide; tetracycline
UR037	3003499	KMA	Cutibacterium acnes 16S rRNA mutation conferring resistance to tetracycline	aminoglycoside antibiotic; glycopeptide antibiotic; glycylcycline; nucleoside antibiotic; peptide antibiotic; tetracycline antibiotic; aminoglycoside; glycopeptide; nucleoside; peptide; tetracycline
UR037	3003512	KMA	Salmonella enterica 16S rRNA (rrsD) mutation conferring resistance to spectinomycin	aminoglycoside antibiotic; glycopeptide antibiotic; glycylcycline; nucleoside antibiotic; peptide antibiotic; tetracycline antibiotic; aminoglycoside; glycopeptide; nucleoside; peptide; tetracycline
UR037	3003541	KMA	Mycolicibacterium smegmatis 16S rRNA (rrsB) mutation conferring resistance to streptomycin	aminoglycoside antibiotic; glycopeptide antibiotic; glycylcycline; nucleoside antibiotic; peptide antibiotic; tetracycline antibiotic; aminoglycoside; glycopeptide; nucleoside; peptide; tetracycline
UR039	3000230	KMA	ANT(2'')-Ia	aminoglycoside antibiotic; aminoglycoside
UR039	3000316	KMA	mphA	macrolide antibiotic; macrolide
UR039	3000410	KMA	sul1	sulfonamide antibiotic; sulfone antibiotic; sulfonamide; sulfone
UR039	3000499	KMA	AcrE	cephalosporin; fluoroquinolone antibiotic; penicillin beta-lactam; fluoroquinolone
UR039	3000516	KMA	emrR	fluoroquinolone antibiotic; fluoroquinolone
UR039	3000596	KMA	ErmX	lincosamide antibiotic; macrolide antibiotic; streptogramin A antibiotic; streptogramin B antibiotic; streptogramin antibiotic; lincosamide; macrolide; streptogramin A; streptogramin B; streptogramin
UR039	3000795	KMA	mdtE	fluoroquinolone antibiotic; macrolide antibiotic; penicillin beta-lactam; fluoroquinolone; macrolide
UR039	3001216	KMA	mdtH	fluoroquinolone antibiotic; fluoroquinolone
UR039	3001329	KMA	mdtG	phosphonic acid antibiotic; phosphonic acid
UR039	3001948	KMA	CTX-M-88	cephalosporin
UR039	3002535	RGI	AAC(3)-IIc	aminoglycoside antibiotic; aminoglycoside	AAC(3)-IIc
UR039	3002605	KMA	aadA5	aminoglycoside antibiotic; aminoglycoside
UR039	3002619	KMA	aadA22	aminoglycoside antibiotic; aminoglycoside
UR039	3002623	KMA	ANT(4')-Ia	aminoglycoside antibiotic; aminoglycoside
UR039	3002703	KMA	cmx	phenicol antibiotic; phenicol
[truncated: 536 more rows]

## Sheet: Decontamination_results
List of bacterial taxa identified as contamination/background species in three clinical runs
[truncated: 101 more rows]
